# Supplementary material for: Cryptococcus neoformans adapts to the host environment through TOR-mediated remodeling of phospholipid asymmetry
Source: Nat Commun. 2023 Oct 18;14:6587. doi: 10.1038/s41467-023-42318-y (PMC10584969; doi:10.1038/s41467-023-42318-y)
Supplement: Supplementary file 6 — Supplementary Data 3 [file 41467_2023_42318_MOESM6_ESM.xlsx]

## Sheet: 4_hour_C02_vs_Amb
CNAG_XXXXX	baseMean	log2FoldChange	lfcSE	stat	pvalue	padj
CNAG_00001	352.722	0.0351695	0.169896	0.207007	0.836005	0.955656
CNAG_00002	2064.57	0.238682	0.087516	2.7273	0.00638552	0.16218
CNAG_00003	1784.08	-0.12659	0.0804846	-1.57285	0.115754	0.539383
CNAG_00004	3156.88	-0.274626	0.112041	-2.45112	0.0142412	0.234581
CNAG_00005	1188.18	-0.0144512	0.173335	-0.0833714	0.933556	0.985837
CNAG_00006	9249.23	0.0809516	0.107286	0.75454	0.450525	0.815168
CNAG_00007	7069.07	-0.0402139	0.0939171	-0.428185	0.668516	0.904107
CNAG_00008	5258.34	-0.0256669	0.0944907	-0.271634	0.785903	0.941577
CNAG_00009	2514.11	-0.117154	0.156752	-0.747385	0.454831	0.815947
CNAG_00010	18869.6	-0.131101	0.206968	-0.633439	0.526447	0.850698
CNAG_00011	2971.13	0.143911	0.208738	0.689435	0.490549	0.831683
CNAG_00012	4121.28	-0.0128067	0.128046	-0.100016	0.920331	0.981367
CNAG_00013	1652.94	0.24984	0.126301	1.97813	0.0479135	0.402336
CNAG_00014	1360.45	-0.0812384	0.108089	-0.751589	0.452299	0.815168
CNAG_00015	1756.45	0.109484	0.168873	0.648323	0.516776	0.846077
CNAG_00016	2168.82	-0.0316887	0.132594	-0.238991	0.811113	0.94802
CNAG_00017	2331.21	-0.18248	0.137065	-1.33134	0.183078	0.616053
CNAG_00018	3502.63	-0.0735147	0.115417	-0.636948	0.524159	0.849627
CNAG_00019	5708.37	0.151605	0.10339	1.46635	0.142553	0.56788
CNAG_00020	8107.38	0.0631452	0.121702	0.518852	0.603864	0.881464
CNAG_00021	5598.89	0.126949	0.196726	0.645309	0.518727	0.847189
CNAG_00022	2046.77	0.187556	0.107504	1.74464	0.0810479	0.479138
CNAG_00023	809.695	0.0896137	0.142519	0.628786	0.529489	0.851233
CNAG_00024	46780.8	-0.228146	0.142393	-1.60223	0.109105	0.531675
CNAG_00025	7833.36	0.0107692	0.151154	0.0712464	0.943202	0.988434
CNAG_00026	7020.85	-0.155122	0.114415	-1.35579	0.175166	0.606944
CNAG_00027	1610.2	-0.311766	0.191677	-1.62652	0.10384	0.523391
CNAG_00028	3022.05	0.272306	0.0970254	2.80654	0.00500761	0.147364
CNAG_00029	842.713	0.365449	0.139952	2.61125	0.00902119	0.19134
CNAG_00030	375.92	0.0328304	0.215011	0.152691	0.878642	0.968733
CNAG_00031	2035.6	0.0247922	0.100748	0.246081	0.80562	0.945765
CNAG_00032	615.869	-0.115505	0.163285	-0.707383	0.479328	0.826517
CNAG_00033	72.8918	-0.132725	0.287398	-0.461816	0.644213	0.895944
CNAG_00034	47364.2	-0.107438	0.0904929	-1.18726	0.235126	0.65805
CNAG_00035	1036.03	-0.298185	0.150586	-1.98017	0.0476845	0.402336
CNAG_00036	1501.17	-0.0675467	0.292783	-0.230706	0.817543	0.949939
CNAG_00038	4697.51	0.146681	0.110367	1.32903	0.183837	0.616785
CNAG_00039	15922.3	-0.069495	0.113296	-0.613391	0.539618	0.856478
CNAG_00040	13607.9	-0.00191132	0.129295	-0.0147827	0.988206	0.996976
CNAG_00043	2068.18	-0.27716	0.143196	-1.93553	0.0529248	0.418269
CNAG_00044	3441.92	-0.202063	0.161072	-1.25449	0.209665	0.639419
CNAG_00045	1182.96	0.0494299	0.112982	0.437502	0.661747	0.902472
CNAG_00046	6770.69	0.0804409	0.0933435	0.861773	0.388812	0.782483
CNAG_00047	2633.94	0.177395	0.185301	0.957335	0.338398	0.745332
CNAG_00048	415.82	-0.141072	0.15019	-0.939289	0.347582	0.753087
CNAG_00049	1009.85	0.13015	0.145525	0.894348	0.371136	0.770005
CNAG_00050	784.92	-0.221515	0.221018	-1.00225	0.316225	0.732161
CNAG_00051	11394.8	-0.155958	0.104416	-1.49362	0.135275	0.56238
CNAG_00052	604.869	0.28599	0.463481	0.617047	0.537204	0.855138
CNAG_00053	382.498	-0.384339	0.233335	-1.64715	0.0995264	0.51447
CNAG_00054	1704.43	0.0416521	0.352149	0.11828	0.905846	0.977686
CNAG_00055	2861.97	0.0685524	0.0832973	0.822984	0.410517	0.795982
CNAG_00056	1700.25	-0.105636	0.127527	-0.828346	0.407474	0.794137
CNAG_00057	17337.3	-0.202209	0.252221	-0.801712	0.422719	0.800377
CNAG_00058	11593.8	0.0137388	0.0745561	0.184274	0.853798	0.95986
CNAG_00059	1546.44	0.364122	0.148015	2.46003	0.0138925	0.234581
CNAG_00060	3549.35	0.0416717	0.0943027	0.441893	0.658567	0.902418
CNAG_00061	40436.8	-0.245521	0.0621136	-3.95277	7.7251e-05	0.0141113
CNAG_00062	7647.94	0.0188902	0.0901164	0.20962	0.833964	0.954898
CNAG_00063	1866.33	0.10907	0.185665	0.587459	0.556895	0.861721
CNAG_00064	2360.64	0.155721	0.0909291	1.71255	0.0867956	0.488991
CNAG_00065	21244.3	0.0660656	0.078712	0.839332	0.401283	0.790074
CNAG_00066	17429.8	-0.401871	0.214973	-1.8694	0.0615673	0.441733
CNAG_00067	5317.81	0.184144	0.106733	1.72527	0.0844783	0.485395
CNAG_00068	9683.6	0.32945	0.237129	1.38933	0.164733	0.591504
CNAG_00069	191.538	-0.190224	0.381084	-0.499166	NA	NA
CNAG_00070	35569.7	-0.033428	0.109801	-0.304442	0.760791	0.936842
CNAG_00072	5823.17	-0.0251012	0.144706	-0.173463	0.862288	0.962994
CNAG_00073	8001.66	-0.240499	0.142089	-1.69259	0.0905334	0.497231
CNAG_00074	6216.63	-0.39537	0.196668	-2.01034	0.0443954	0.387099
CNAG_00075	1927.74	-0.101298	0.1896	-0.534273	0.593153	0.876449
CNAG_00076	5033.24	0.0942968	0.143401	0.657575	0.510811	0.843769
CNAG_00077	23635.6	-0.0625737	0.123371	-0.507198	0.612016	0.882928
CNAG_00078	3988.76	0.0484238	0.210332	0.230226	0.817917	0.949939
CNAG_00079	786.556	0.357498	0.301651	1.18514	0.235962	0.658569
CNAG_00080	388.348	-0.513505	0.179715	-2.85734	0.00427211	0.137245
CNAG_00081	5755.05	-0.0573206	0.0625063	-0.917038	0.359123	0.759482
CNAG_00082	2596.79	0.0471798	0.0844529	0.558653	0.576399	0.8683
CNAG_00083	2710.59	-0.10135	0.105539	-0.960311	0.336899	0.744342
CNAG_00084	8471.95	-0.0325287	0.121728	-0.267225	0.789296	0.942257
CNAG_00085	1548.7	0.317893	0.213047	1.49213	0.135666	0.562923
CNAG_00086	6723.12	0.0946557	0.167506	0.56509	0.572013	0.866142
CNAG_00087	2731.14	-0.373662	0.185727	-2.01189	0.0442317	0.387099
CNAG_00088	8133.14	0.0535762	0.0715429	0.748869	0.453936	0.815347
CNAG_00089	3943.47	0.134778	0.0864419	1.55918	0.118954	0.541517
CNAG_00090	2057.08	0.0973081	0.125632	0.77455	0.438606	0.809189
CNAG_00091	43444.6	-0.196648	0.484076	-0.406235	0.68457	0.911554
CNAG_00092	5327.06	0.0350491	0.084228	0.416121	0.677321	0.907844
CNAG_00093	6435.67	-0.3267	0.407428	-0.80186	0.422634	0.800377
CNAG_00094	2653.37	-0.0804952	0.134251	-0.599585	0.548783	0.859156
CNAG_00095	4821.85	0.146362	0.194506	0.75248	0.451762	0.815168
CNAG_00096	1409.03	-0.0960077	0.109438	-0.877276	0.380337	0.775751
CNAG_00097	4103.86	0.0394202	0.157538	0.250227	0.802412	0.944258
CNAG_00098	2246.19	-0.204805	0.233796	-0.875998	0.381031	0.776195
CNAG_00099	9832.89	0.179243	0.234774	0.763471	0.445182	0.812981
CNAG_00100	6906.25	-0.0876881	0.120578	-0.727229	0.467086	0.821027
CNAG_00101	3020.14	0.0955303	0.119755	0.797712	0.425037	0.801184
CNAG_00104	42909.5	0.0134945	0.167476	0.0805761	0.935779	0.985922
CNAG_00105	764.231	0.0229913	0.130813	0.175757	0.860485	0.962517
CNAG_00106	15174.5	-0.0154429	0.225075	-0.0686121	0.945298	0.988673
CNAG_00107	1527.48	-0.241219	0.351923	-0.685432	0.493071	0.83249
CNAG_00108	5827.71	-0.0470126	0.0640659	-0.733816	0.463061	0.818827
CNAG_00109	3687.86	0.21776	0.106427	2.04609	0.0407474	0.376124
CNAG_00110	2213.53	-0.246018	0.241118	-1.02032	0.307577	0.726792
CNAG_00111	5573.7	-0.0658394	0.0923551	-0.712894	0.475911	0.824121
CNAG_00115	10337.1	-0.214689	0.184365	-1.16448	0.244231	0.666525
CNAG_00116	52784.3	-0.110032	0.0855662	-1.28593	0.198469	0.628734
CNAG_00117	6445.08	-0.0934838	0.0953485	-0.980443	0.326867	0.738705
CNAG_00118	1819.81	0.321567	0.093737	3.43053	0.00060241	0.0457053
CNAG_00119	854.836	0.10744	0.150483	0.713965	0.475249	0.824106
CNAG_00120	1557.96	0.144562	0.0988892	1.46186	0.14378	0.568064
CNAG_00121	15077.3	-0.12106	0.135152	-0.895731	0.370397	0.769448
CNAG_00122	2747.25	-0.300648	0.234448	-1.28236	0.199716	0.629789
CNAG_00123	1258.5	-0.171985	0.433453	-0.39678	0.69153	0.912966
CNAG_00124	3744.99	0.189596	0.14057	1.34877	0.177412	0.60828
CNAG_00125	1130.72	-0.316732	0.167155	-1.89483	0.0581144	0.433547
CNAG_00126	6445.55	-0.160874	0.108105	-1.48812	0.13672	0.564843
CNAG_00127	3307.54	0.274532	0.207654	1.32207	0.186145	0.620137
CNAG_00128	3086.75	0.191352	0.255234	0.749713	0.453427	0.815168
CNAG_00129	3067.33	0.197693	0.128288	1.54101	0.123315	0.548155
CNAG_00130	24653.9	-0.313688	0.427737	-0.733366	0.463335	0.818827
CNAG_00131	639.157	-0.0775628	0.119591	-0.648566	0.516619	0.846077
CNAG_00132	1314.61	0.0388162	0.133467	0.290829	0.771182	0.939354
CNAG_00133	1684.98	0.23806	0.126828	1.87703	0.0605138	0.439695
CNAG_00134	1418.71	-0.543492	0.219535	-2.47565	0.0132994	0.231804
CNAG_00135	910.162	0.00900994	0.110652	0.0814258	0.935103	0.985913
CNAG_00136	12872.9	-0.305857	0.147621	-2.07191	0.0382737	0.367308
CNAG_00137	19031.7	-0.0168496	0.178749	-0.0942639	0.9249	0.983388
CNAG_00138	4665.67	0.00258531	0.136995	0.0188715	0.984944	0.996292
CNAG_00139	17042.3	-0.0537984	0.316478	-0.169991	0.865017	0.964153
CNAG_00140	7946.36	-0.0510091	0.144886	-0.352064	0.72479	0.923355
CNAG_00141	3283.02	0.146627	0.170508	0.859944	0.38982	0.783045
CNAG_00142	11907.5	0.0056728	0.158708	0.0357435	0.971487	0.994943
CNAG_00143	8105.29	-0.0854913	0.0885281	-0.965697	0.334196	0.74302
CNAG_00144	1113.86	0.149816	0.13362	1.12121	0.2622	0.68201
CNAG_00145	3228.97	0.230919	0.190935	1.20941	0.226505	0.653488
CNAG_00146	3471.79	-0.156924	0.0724656	-2.16549	0.0303498	0.329755
CNAG_00147	33443.5	-0.205133	0.128089	-1.60149	0.109268	0.531675
CNAG_00148	8645.36	-0.254407	0.178384	-1.42618	0.153817	0.579902
CNAG_00149	9669.07	0.0887461	0.14784	0.600283	0.548317	0.859102
CNAG_00150	17347.6	-0.123069	0.140113	-0.878356	0.37975	0.775751
CNAG_00151	3050.8	0.0516616	0.0778451	0.663646	0.506917	0.841696
CNAG_00152	2151.9	0.159505	0.100055	1.59417	0.110897	0.533095
CNAG_00153	1505.44	-0.0257754	0.0745062	-0.345949	0.729381	0.92464
CNAG_00154	3519.59	-0.128138	0.196419	-0.65237	0.514162	0.845626
CNAG_00155	0.781582	-0.242604	0.175624	-1.38139	NA	NA
CNAG_00156	5280.63	-0.430241	0.197742	-2.17576	0.0295729	0.324588
CNAG_00157	5457.34	0.37491	0.087381	4.29052	1.78253e-05	0.00526507
CNAG_00158	1168.06	-0.17286	0.185311	-0.932812	0.350917	0.7561
CNAG_00159	501.232	0.11881	0.18821	0.631265	0.527867	0.850698
CNAG_00160	444.274	0.117914	0.146889	0.802744	0.422123	0.799817
CNAG_00161	727.553	-0.0849796	0.373063	-0.227789	0.819811	0.949939
CNAG_00162	23714.6	-0.224437	0.452629	-0.495851	0.619999	0.886587
CNAG_00163	3638.88	-0.0894358	0.090108	-0.99254	0.320934	0.734471
CNAG_00164	5843.44	0.00777965	0.100991	0.0770329	0.938597	0.986727
CNAG_00165	43303.1	-0.0565578	0.213678	-0.264686	0.791251	0.942669
CNAG_00166	6421.32	-0.00912405	0.144166	-0.0632886	0.949537	0.9888
CNAG_00167	1363.19	-0.156765	0.259179	-0.604853	0.545277	0.858777
CNAG_00171	1140.97	-0.110893	0.0902588	-1.22861	0.219218	0.647984
CNAG_00172	3599.94	-0.0583186	0.271183	-0.215052	0.829726	0.953135
CNAG_00173	1753.27	0.271874	0.11988	2.26787	0.0233368	0.287653
CNAG_00174	4426.43	-0.191665	0.146864	-1.30505	0.191876	0.624714
CNAG_00175	3399.47	0.0769838	0.148226	0.519366	0.603505	0.881464
CNAG_00176	9842.91	0.0593786	0.0967533	0.613712	0.539406	0.856478
CNAG_00177	951.578	0.113283	0.156536	0.723687	0.469258	0.82224
CNAG_00178	5948.75	-0.0344166	0.105551	-0.326067	0.744374	0.929705
CNAG_00179	866.647	0.117903	0.24161	0.487988	0.625558	0.889178
CNAG_00180	1435.81	0.0649479	0.24001	0.270605	0.786695	0.941743
CNAG_00181	1965.08	-0.186938	0.249205	-0.750139	0.453171	0.815168
CNAG_00182	2234.26	0.101231	0.137872	0.734234	0.462806	0.81874
CNAG_00183	4362.26	-0.0511067	0.129045	-0.396039	0.692077	0.913037
CNAG_00184	5555.11	-0.372523	0.0944164	-3.94553	7.96251e-05	0.0141113
CNAG_00185	2437.94	-0.0214348	0.210743	-0.101711	0.918986	0.981186
CNAG_00186	514.173	0.33608	0.136012	2.47096	0.0134752	0.232652
CNAG_00187	2989.16	-0.284714	0.132281	-2.15234	0.0313705	0.335978
CNAG_00188	1594.83	0.0926661	0.0910813	1.0174	0.308963	0.727912
CNAG_00189	1910.06	0.102844	0.138789	0.741013	0.458686	0.817684
CNAG_00190	5869.38	-0.0477431	0.110655	-0.431458	0.666135	0.90403
CNAG_00191	5220.68	0.22121	0.17582	1.25816	0.208332	0.637086
CNAG_00192	3493.78	0.213368	0.226938	0.940206	0.347112	0.752437
CNAG_00193	12223.4	0.00584814	0.195265	0.0299498	0.976107	0.994943
CNAG_00194	6422.28	0.230592	0.18248	1.26366	0.206352	0.636283
CNAG_00195	3476.85	0.292996	0.0779622	3.75817	0.000171158	0.024818
CNAG_00229	1150.74	-0.36149	0.241247	-1.49843	0.134023	0.56238
CNAG_00231	1503.55	0.0300312	0.119285	0.251759	0.801227	0.943843
CNAG_00232	43585.4	-0.0343689	0.0802488	-0.42828	0.668447	0.904107
CNAG_00233	2795.01	0.321009	0.121137	2.64997	0.00804978	0.182059
CNAG_00234	1968.17	0.0282042	0.100703	0.280072	0.779422	0.940836
CNAG_00235	15450.1	0.325346	0.172269	1.88859	0.0589463	0.436487
CNAG_00236	760.709	0.27501	0.175465	1.56732	0.11704	0.54016
CNAG_00237	3961.86	-0.162742	0.133104	-1.22267	0.221456	0.649478
CNAG_00238	29124.3	-0.173142	0.112036	-1.5454	0.122248	0.546792
CNAG_00239	3740.01	-0.0128559	0.14092	-0.0912284	0.927311	0.984073
CNAG_00240	5241.4	-0.112715	0.138743	-0.812407	0.416558	0.798484
CNAG_00241	7132.99	-0.0181248	0.142909	-0.126827	0.899077	0.973601
CNAG_00242	231.685	-0.539516	0.177434	-3.04066	0.00236057	0.0998638
CNAG_00243	1168.66	0.234786	0.0993534	2.36314	0.0181209	0.260582
CNAG_00246	2928.49	-0.0451001	0.132282	-0.340939	0.733149	0.925379
CNAG_00247	6394.72	-0.0102441	0.1575	-0.0650417	0.948141	0.9888
CNAG_00248	2073.16	-0.00664091	0.0769228	-0.0863322	0.931202	0.984799
CNAG_00249	3462.07	-0.055933	0.0728625	-0.767652	0.442694	0.810711
CNAG_00250	4162	-0.270584	0.185401	-1.45945	0.14444	0.568565
CNAG_00251	185.148	-0.0432586	0.287499	-0.150465	0.880398	0.968733
CNAG_00252	1478.48	0.202326	0.0852626	2.37297	0.0176456	0.256913
CNAG_00253	2079.47	-0.0920757	0.130734	-0.704299	0.481247	0.828665
CNAG_00254	1426.37	-0.213446	0.317353	-0.672582	0.501213	0.837588
CNAG_00255	4380.79	0.106286	0.0783684	1.35624	0.175023	0.606944
CNAG_00256	10903.6	0.0366351	0.0862299	0.424854	0.670943	0.905989
CNAG_00257	7139.38	-0.0837756	0.17537	-0.477708	0.632858	0.892266
CNAG_00258	5974.08	0.0325194	0.216845	0.149966	0.880791	0.968733
CNAG_00259	8135.67	0.196396	0.159416	1.23197	0.217961	0.647123
CNAG_00260	9471.17	-0.0183998	0.0635721	-0.289432	0.772251	0.939354
CNAG_00261	118467	0.210407	0.077856	2.70251	0.00688175	0.168241
CNAG_00262	48.0192	-0.36042	0.298062	-1.20921	0.226582	0.653488
CNAG_00263	1662.28	-0.0666699	0.118409	-0.563046	0.573404	0.866844
CNAG_00264	10378	-0.127554	0.226731	-0.562579	0.573721	0.867051
CNAG_00265	7158.78	0.231587	0.158912	1.45732	0.145028	0.568952
CNAG_00266	2111.75	-0.0255734	0.18555	-0.137825	0.890379	0.971674
CNAG_00267	738.394	-0.0684266	0.164961	-0.414805	0.678285	0.908366
CNAG_00268	22525.1	0.02816	0.130585	0.215645	0.829265	0.953135
CNAG_00269	156.75	-0.482081	0.254147	-1.89686	0.0578466	0.43333
CNAG_00270	5555.5	0.101114	0.0969969	1.04245	0.297203	0.718459
CNAG_00271	2987.26	0.0691321	0.0874607	0.790436	0.429273	0.802497
CNAG_00272	5260.19	-0.187941	0.108627	-1.73015	0.0836032	0.484195
CNAG_00273	740.338	0.247218	0.110594	2.23537	0.025393	0.300014
CNAG_00274	2718.97	-0.268275	0.092477	-2.90099	0.00371984	0.128181
CNAG_00275	1766.98	0.121247	0.201166	0.602721	0.546694	0.858777
CNAG_00276	853.581	0.21032	0.132647	1.58556	0.11284	0.535827
CNAG_00277	1766.7	0.212431	0.100382	2.11622	0.0343257	0.350958
CNAG_00278	2252.27	-0.00236714	0.0641498	-0.0369003	0.970565	0.994916
CNAG_00279	6605.87	-0.00204907	0.0959254	-0.0213611	0.982958	0.996292
CNAG_00280	9368.82	0.217677	0.0619189	3.51552	0.000438902	0.039707
CNAG_00283	5066.25	0.179632	0.0762103	2.35706	0.0184203	0.261801
CNAG_00284	1826.31	0.0809313	0.0850894	0.951132	0.341537	0.747251
CNAG_00285	3299.23	-0.307531	0.209918	-1.465	0.14292	0.56788
CNAG_00286	5358.99	-0.119283	0.0675446	-1.76599	0.0773974	0.473367
CNAG_00287	4421.81	-0.152677	0.124748	-1.22388	0.220997	0.64914
CNAG_00288	2096.08	0.0663474	0.114506	0.579423	0.562304	0.863612
CNAG_00289	1018.77	-0.0442489	0.139905	-0.316278	0.751792	0.932666
CNAG_00290	5487.86	-0.0681154	0.0962246	-0.707879	0.47902	0.826517
CNAG_00291	2598.9	-0.157453	0.127543	-1.23451	0.217012	0.645626
CNAG_00292	20608	0.0113794	0.171306	0.0664275	0.947037	0.988702
CNAG_00293	5833.44	0.0871891	0.10184	0.856142	0.391919	0.783121
CNAG_00294	4851.39	-0.0359342	0.0749259	-0.479596	0.631515	0.891862
CNAG_00295	0.0536141	0	0.173327	0	1	NA
CNAG_00299	6925.39	-0.00702833	0.210394	-0.0334056	0.973351	0.994943
CNAG_00300	8594.96	0.194209	0.148826	1.30494	0.191913	0.624714
CNAG_00301	9682.42	-0.18967	0.30264	-0.626719	0.530844	0.852149
CNAG_00302	5089.78	0.151133	0.116539	1.29684	0.194686	0.625777
CNAG_00303	238.006	0.170331	0.180049	0.946028	0.344134	0.749651
CNAG_00304	953.559	0.106848	0.12713	0.840466	0.400647	0.789318
CNAG_00305	7740.36	-0.0736013	0.0891101	-0.825959	0.408828	0.795459
CNAG_00306	9205.35	0.136477	0.139492	0.978385	0.327884	0.739654
CNAG_00307	2910.6	0.334454	0.113236	2.95359	0.00314098	0.118157
CNAG_00308	2179.4	-0.237724	0.150981	-1.57453	0.115364	0.538976
CNAG_00309	4771.59	-0.103895	0.113409	-0.916103	0.359613	0.75963
CNAG_00310	2137.09	0.0710765	0.0861061	0.825453	0.409114	0.795459
CNAG_00311	7377.44	-0.0542145	0.0746132	-0.726607	0.467467	0.821027
CNAG_00312	1268.25	0.0864075	0.114767	0.752893	0.451514	0.815168
CNAG_00313	3430.47	-0.25949	0.116408	-2.22915	0.0258039	0.30352
CNAG_00314	2265.03	0.153759	0.143911	1.06843	0.285327	0.705795
CNAG_00315	1004.57	-0.0225747	0.484609	-0.0465834	0.962845	0.992183
CNAG_00316	3684.22	0.172817	0.0911367	1.89624	0.057928	0.433373
CNAG_00317	2928.01	0.0720825	0.094943	0.759219	0.447722	0.814829
CNAG_00318	2604.48	0.0232569	0.175549	0.132481	0.894604	0.972253
CNAG_00319	8718.23	0.0321827	0.0671572	0.479215	0.631786	0.891862
CNAG_00320	2179.32	-0.125349	0.181554	-0.690421	0.489929	0.831683
CNAG_00321	1022.9	-0.233854	0.158264	-1.47762	0.13951	0.565185
CNAG_00322	1368.19	0.0843197	0.140137	0.601694	0.547378	0.858777
CNAG_00323	46.9774	-0.179305	0.338302	-0.530014	0.596102	0.877748
CNAG_00326	11755.6	0.00893874	0.0689989	0.129549	0.896923	0.972795
CNAG_00327	1304.56	0.213245	0.191191	1.11535	0.2647	0.684311
CNAG_00328	2937.61	-0.303556	0.202951	-1.49571	0.13473	0.56238
CNAG_00329	5261.12	0.151507	0.102583	1.47693	0.139695	0.565185
CNAG_00330	7311.58	0.164416	0.115402	1.42473	0.154237	0.580072
CNAG_00331	4960.57	0.180791	0.255401	0.707873	0.479024	0.826517
CNAG_00332	10730.8	-0.0148358	0.161927	-0.0916203	0.927	0.983979
CNAG_00333	3888.28	0.220004	0.119404	1.84251	0.0654003	0.448853
CNAG_00334	147357	-0.132719	0.107409	-1.23564	0.216591	0.645626
CNAG_00335	2267.05	-0.209867	0.0798863	-2.62708	0.00861223	0.186752
CNAG_00336	3188.14	0.274089	0.0792247	3.45964	0.000540901	0.044471
CNAG_00337	6423.44	-0.307056	0.271821	-1.12962	0.258635	0.676711
CNAG_00342	4007.58	-0.0807341	0.0835846	-0.965896	0.334096	0.743005
CNAG_00343	2651.36	0.0166694	0.125606	0.132712	0.894421	0.972253
CNAG_00344	3557.84	-0.0251126	0.158878	-0.158062	0.874408	0.966917
CNAG_00345	5969.56	0.0386744	0.104179	0.37123	0.710466	0.918217
CNAG_00346	1254.89	-0.0592799	0.133503	-0.444033	0.657019	0.90138
CNAG_00347	5939.62	-0.103572	0.110069	-0.940977	0.346717	0.752194
CNAG_00348	863.456	0.216404	0.189197	1.1438	0.252706	0.672897
CNAG_00349	2936.53	-0.0373885	0.163322	-0.228925	0.818927	0.949939
CNAG_00351	1931.59	0.17616	0.155725	1.13123	0.25796	0.676053
CNAG_00352	1702.18	0.0961354	0.0821572	1.17014	0.241945	0.665367
CNAG_00353	1393.36	0.116415	0.0912468	1.27583	0.202015	0.633282
CNAG_00354	14486.3	-0.0247899	0.0739036	-0.335436	0.737297	0.927457
CNAG_00355	4201.71	0.136204	0.0852025	1.59859	0.109912	0.532702
CNAG_00356	7974.65	-0.137987	0.0436043	-3.16452	0.0015534	0.0831436
CNAG_00357	1441.99	-0.0173208	0.151704	-0.114175	0.909099	0.979058
CNAG_00358	4034.98	0.0770559	0.123141	0.625751	0.531478	0.85229
CNAG_00359	5121.44	0.453494	0.227379	1.99444	0.0461041	0.394506
CNAG_00360	2037.87	-0.0610736	0.334682	-0.182483	0.855204	0.960464
CNAG_00361	7521.34	-0.00117739	0.0579765	-0.0203081	0.983798	0.996292
CNAG_00362	3642.87	-0.134478	0.0772522	-1.74077	0.0817239	0.480019
CNAG_00363	13596.8	-0.438525	0.233896	-1.87488	0.0608098	0.439695
CNAG_00364	3666	0.0274284	0.103007	0.266278	0.790025	0.942257
CNAG_00365	3328.38	-0.0995319	0.0961296	-1.03539	0.300485	0.721147
CNAG_00366	219.202	-0.525554	0.210657	-2.49483	0.0126017	0.22686
CNAG_00367	1347.11	0.0456869	0.137462	0.332361	0.739617	0.928304
CNAG_00368	3114.63	-0.188456	0.129505	-1.4552	0.145614	0.569808
CNAG_00369	3062.67	0.0796344	0.068075	1.1698	0.24208	0.665367
CNAG_00370	37083.1	-0.0914228	0.0896499	-1.01978	0.307835	0.726972
CNAG_00371	1055.16	-0.06242	0.140631	-0.443857	0.657146	0.9014
CNAG_00372	12000.8	-0.00851463	0.126097	-0.0675244	0.946164	0.988673
CNAG_00373	7561.86	-0.0567018	0.134676	-0.421024	0.673737	0.906722
CNAG_00374	4422.46	0.137769	0.0984882	1.39883	0.161863	0.587554
CNAG_00375	3877.44	-0.171054	0.111185	-1.53845	0.123937	0.548506
CNAG_00376	84.7741	0.576333	0.281582	2.04677	0.0406807	0.376124
CNAG_00377	21476.4	0.0555779	0.236363	0.235138	0.814102	0.949204
CNAG_00378	1414.95	0.0377598	0.109039	0.346297	0.72912	0.92464
CNAG_00383	9488.43	-0.160456	0.16199	-0.990529	0.321916	0.734978
CNAG_00384	2685.17	0.224761	0.148241	1.51619	0.129472	0.557947
CNAG_00385	6738.14	0.0882366	0.0767289	1.14998	0.250153	0.670804
CNAG_00386	20930.3	-0.121815	0.155854	-0.7816	0.434449	0.806523
CNAG_00387	1840.19	-0.139853	0.119871	-1.1667	0.243332	0.665721
CNAG_00388	5081.65	0.0165953	0.120248	0.138009	0.890233	0.971674
CNAG_00389	4103.98	0.183672	0.0901295	2.03786	0.0415635	0.377566
CNAG_00390	4027.27	-0.0328797	0.0713923	-0.46055	0.645121	0.896425
CNAG_00391	1157.59	0.199036	0.13464	1.47828	0.139333	0.565185
CNAG_00392	1426.43	0.0790799	0.139909	0.565225	0.57192	0.866142
CNAG_00393	9443.86	-0.0532639	0.070549	-0.754991	0.450254	0.815168
CNAG_00394	1665.98	0.578716	0.249709	2.31756	0.020473	0.268731
CNAG_00395	6509.77	0.126505	0.0868363	1.45683	0.145164	0.568952
CNAG_00396	2698.25	-0.120333	0.191536	-0.628254	0.529838	0.851392
CNAG_00397	659.734	0.0125796	0.144054	0.0873255	0.930413	0.984775
CNAG_00398	4293.29	0.0904767	0.0884175	1.02329	0.306171	0.725405
CNAG_00399	5113.01	0.265182	0.1513	1.75269	0.0796559	0.47668
CNAG_00400	4079.17	-0.0334405	0.234165	-0.142807	0.886442	0.97071
CNAG_00401	4441.13	0.163147	0.11375	1.43426	0.151499	0.577259
CNAG_00402	13590.7	-0.310647	0.110377	-2.81441	0.00488664	0.145414
CNAG_00403	1110.65	-0.141327	0.104748	-1.34921	0.17727	0.60828
CNAG_00404	1018.79	-0.0210557	0.236223	-0.0891349	0.928975	0.984659
CNAG_00405	4904.73	0.0503972	0.0971344	0.518839	0.603873	0.881464
CNAG_00406	2786.02	-0.020829	0.297432	-0.0700297	0.94417	0.98847
CNAG_00407	108375	0.0259745	0.219942	0.118097	0.905991	0.97771
CNAG_00408	1950.37	0.0504588	0.106346	0.474476	0.63516	0.893684
CNAG_00409	1384.98	-0.108981	0.151956	-0.717187	0.473259	0.823509
CNAG_00410	7798.99	-0.115297	0.0738098	-1.56209	0.118268	0.541107
CNAG_00411	3367.47	0.0223466	0.131242	0.17027	0.864798	0.96414
CNAG_00412	182.256	-0.431155	0.225009	-1.91617	0.0553439	0.426327
CNAG_00413	8306.6	-0.257508	0.150497	-1.71105	0.0870716	0.489356
CNAG_00414	581.668	-0.300015	0.251498	-1.19291	0.232904	0.657682
CNAG_00415	2556.18	0.10244	0.155522	0.658688	0.510096	0.843382
CNAG_00416	1818.14	-0.0458473	0.160558	-0.285551	0.775222	0.940244
CNAG_00417	54054.7	-0.0477041	0.066244	-0.720127	0.471447	0.82289
CNAG_00418	41816	0.0723106	0.191823	0.376966	0.706199	0.916274
CNAG_00419	1044.71	0.347936	0.157165	2.21382	0.0268412	0.311004
CNAG_00420	1577.98	0.172427	0.0875387	1.96972	0.0488701	0.404293
CNAG_00421	1007.4	-0.0255308	0.16885	-0.151205	0.879814	0.968733
CNAG_00422	4633.5	-0.0559072	0.198165	-0.282124	0.777848	0.940755
CNAG_00423	2592.6	0.295169	0.22774	1.29608	0.194949	0.625777
CNAG_00424	2761.53	-0.175537	0.156106	-1.12448	0.260811	0.680396
CNAG_00425	22.6958	0.516981	0.462213	1.11849	0.263357	0.682793
CNAG_00426	4082.43	-0.0575464	0.110279	-0.521827	0.601791	0.880764
CNAG_00427	6403.68	0.103496	0.0655226	1.57955	0.114211	0.536561
CNAG_00428	4458.29	0.0345439	0.109687	0.314932	0.752813	0.932666
CNAG_00429	2951.26	0.195532	0.267064	0.732154	0.464074	0.818827
CNAG_00430	1176.03	0.414955	0.141349	2.93567	0.00332832	0.12232
CNAG_00433	3791.26	-0.17713	0.184139	-0.961939	0.33608	0.744162
CNAG_00434	2492.76	0.0786704	0.0803576	0.979004	0.327578	0.739654
CNAG_00435	1123.44	0.0114347	0.0959787	0.119138	0.905166	0.97744
CNAG_00436	3816.82	-0.129513	0.0774697	-1.67179	0.0945652	0.507781
CNAG_00437	686.371	0.156278	0.141845	1.10175	0.27057	0.689613
CNAG_00438	535.705	0.242294	0.206534	1.17314	0.240738	0.664788
CNAG_00439	6265.25	-0.164837	0.0834493	-1.97529	0.0482353	0.402336
CNAG_00440	642.237	-0.18743	0.139016	-1.34826	0.177575	0.608332
CNAG_00441	46574.5	0.0652991	0.134938	0.483918	0.628444	0.889812
CNAG_00442	5224.2	-0.0714585	0.172078	-0.415268	0.677946	0.908065
CNAG_00443	691.371	-0.00112816	0.115171	-0.00979554	0.992184	0.99857
CNAG_00444	452.827	0.205858	0.115312	1.78522	0.0742253	0.469213
CNAG_00445	5265.37	-0.226645	0.122023	-1.8574	0.0632538	0.442217
CNAG_00446	19.6449	0.328612	0.403284	0.814841	0.415164	0.798484
CNAG_00447	11365.9	-0.0106773	0.0823979	-0.129583	0.896897	0.972795
CNAG_00448	5691.1	-0.0707874	0.103136	-0.686352	0.492491	0.83249
CNAG_00449	11131.3	0.0645017	0.148098	0.435534	0.663175	0.902472
CNAG_00450	7965.84	-0.0681703	0.0792287	-0.860423	0.389556	0.783045
CNAG_00451	1388.66	0.129026	0.12819	1.00652	0.314164	0.73152
CNAG_00452	380.27	0.139531	0.190352	0.733014	0.46355	0.818827
CNAG_00453	4105.95	-0.250643	0.457852	-0.547431	0.584082	0.871488
CNAG_00454	516.494	-0.560893	0.44153	-1.27034	0.203963	0.63365
CNAG_00455	13270.9	0.068443	0.155604	0.439853	0.660044	0.902472
CNAG_00456	64455.9	-0.178287	0.202195	-0.881755	0.377909	0.77541
CNAG_00457	60658	0.0169305	0.0831027	0.20373	0.838565	0.956706
CNAG_00458	8204.47	-0.0712111	0.0721972	-0.986341	0.323966	0.736934
CNAG_00460	609.309	0.239819	0.27696	0.865897	0.386547	0.779937
CNAG_00461	7091.67	-0.0735768	0.127121	-0.578792	0.562729	0.863697
CNAG_00462	3875.11	-0.164192	0.111415	-1.4737	0.140563	0.565993
CNAG_00463	11.3416	-0.0105319	0.420008	-0.0250754	0.979995	0.996292
CNAG_00464	12542.7	-0.226847	0.0635384	-3.57023	0.000356668	0.036467
CNAG_00465	5966.57	0.0896151	0.26472	0.338528	0.734965	0.92649
CNAG_00466	1002.37	0.0479491	0.197271	0.243062	0.807958	0.946819
CNAG_00467	1270.59	0.0479582	0.12463	0.384805	0.700382	0.914614
CNAG_00468	5420.99	-0.236163	0.132434	-1.78326	0.0745447	0.469365
CNAG_00469	3290.3	-0.147916	0.13092	-1.12982	0.258552	0.676711
CNAG_00470	667.668	-0.244493	0.172652	-1.4161	0.156746	0.584083
CNAG_00471	2705.1	0.252136	0.0977332	2.57984	0.00988453	0.203168
CNAG_00472	2067.69	0.17642	0.204513	0.862633	0.388339	0.782072
CNAG_00473	1940.38	0.234776	0.1152	2.03799	0.041551	0.377566
CNAG_00474	1560.01	0.629738	0.213384	2.9512	0.00316537	0.118516
CNAG_00475	4472.97	-0.312714	0.140566	-2.22467	0.0261034	0.305242
CNAG_00476	242.806	-0.652291	0.227638	-2.86548	0.00416383	0.135904
CNAG_00480	9160.8	-0.0108819	0.094789	-0.114802	0.908602	0.979058
CNAG_00481	1.79022	0.0604041	0.426086	0.141765	0.887265	NA
CNAG_00482	5386.9	0.0157697	0.0737685	0.213773	0.830724	0.953378
CNAG_00483	81679.5	-0.0162834	0.042112	-0.386669	0.699001	0.914461
CNAG_00484	2480.01	0.0588702	0.177793	0.331117	0.740556	0.928329
CNAG_00485	9847.82	-0.209681	0.454924	-0.460913	0.644861	0.896425
CNAG_00486	2469.97	-0.10948	0.210796	-0.519362	0.603508	0.881464
CNAG_00487	953.372	-0.864162	0.172648	-5.00535	5.57606e-07	0.000347269
CNAG_00488	1132.5	-0.121919	0.178067	-0.684683	0.493544	0.83249
CNAG_00490	2465.6	-0.3073	0.107572	-2.85668	0.00428094	0.137245
CNAG_00491	2152.7	0.193482	0.0992616	1.94921	0.0512705	0.413622
CNAG_00492	541.175	-0.36708	0.164726	-2.22843	0.025852	0.303638
CNAG_00493	4491.35	-0.305058	0.15918	-1.91644	0.0553091	0.426327
CNAG_00495	2088.34	0.358353	0.123675	2.89754	0.00376106	0.128181
CNAG_00496	1114.12	0.00389769	0.118027	0.0330238	0.973656	0.994943
CNAG_00497	7426.2	-0.102931	0.17203	-0.598334	0.549617	0.859232
CNAG_00498	3260.67	-0.306134	0.0867146	-3.53036	0.000414992	0.0396963
CNAG_00499	2596.99	0.0113287	0.0794783	0.142538	0.886655	0.97071
CNAG_00500	7583.23	0.00188597	0.0615412	0.0306456	0.975552	0.994943
CNAG_00501	687.459	0.0759129	0.15308	0.495903	0.619963	0.886587
CNAG_00502	2097.13	0.149552	0.0902821	1.6565	0.0976216	0.511856
CNAG_00503	3856.28	-0.0911044	0.142311	-0.640179	0.522056	0.848461
CNAG_00504	2201.81	-0.00911119	0.127168	-0.071647	0.942883	0.988415
CNAG_00505	1948.33	-0.151975	0.0968595	-1.56903	0.116641	0.539881
CNAG_00506	2021.37	0.0898255	0.209371	0.429025	0.667905	0.904107
CNAG_00507	172.176	-0.24524	0.268393	-0.913733	0.360857	0.760929
CNAG_00508	2629.97	-0.186447	0.147837	-1.26116	0.207252	0.637086
CNAG_00509	15861	0.0167332	0.0752626	0.222332	0.824056	0.950788
CNAG_00510	1016.34	0.0914153	0.109433	0.835357	0.403517	0.792149
CNAG_00511	452.544	0.0177329	0.111798	0.158615	0.873972	0.966837
CNAG_00512	6345.38	-0.0274008	0.0743531	-0.368522	0.712484	0.918907
CNAG_00513	11528.4	0.139108	0.159979	0.869541	0.384551	0.778375
CNAG_00514	3694.83	-0.203782	0.133134	-1.53066	0.125854	0.551601
CNAG_00515	903.073	-0.165856	0.130722	-1.26877	0.204522	0.634004
CNAG_00516	271.913	-0.0436716	0.126119	-0.346272	0.729138	0.92464
CNAG_00517	4580.64	0.206013	0.0693304	2.97147	0.00296381	0.112554
CNAG_00519	9076.36	0.0249883	0.133968	0.186524	0.852034	0.959643
CNAG_00520	20738.1	-0.0357567	0.154927	-0.230797	0.817472	0.949939
CNAG_00521	4321.63	-0.154196	0.17569	-0.877659	0.380129	0.775751
CNAG_00522	11244.7	-0.532915	0.29038	-1.83523	0.0664713	0.453472
CNAG_00523	1513.05	0.0262735	0.128074	0.205144	0.83746	0.95655
CNAG_00524	3054.17	-0.0800464	0.19432	-0.411931	0.68039	0.910311
CNAG_00525	6502.72	0.108676	0.0969805	1.1206	0.26246	0.682019
CNAG_00526	243.019	-0.00821888	0.266548	-0.0308345	0.975402	0.994943
CNAG_00527	8359.49	-0.0558033	0.113077	-0.4935	0.62166	0.887189
CNAG_00528	1989.52	0.0505897	0.130218	0.388499	0.697647	0.914336
CNAG_00529	5070.65	-0.080493	0.139414	-0.577366	0.563692	0.864519
CNAG_00531	47999.4	-0.364908	0.151713	-2.40525	0.0161614	0.246438
CNAG_00532	3619.27	0.0285017	0.0703317	0.405246	0.685296	0.911785
CNAG_00533	7227.87	0.0325783	0.0718606	0.453355	0.650293	0.898433
CNAG_00534	8440.41	0.0585299	0.11479	0.509885	0.610132	0.882708
CNAG_00535	5216.25	0.127167	0.101786	1.24935	0.211535	0.641543
CNAG_00536	3474.26	0.216579	0.117003	1.85106	0.0641606	0.443233
CNAG_00537	1741.14	0.0541704	0.123624	0.438186	0.661252	0.902472
CNAG_00538	2371.97	0.147904	0.106265	1.39184	0.163972	0.590761
CNAG_00539	3222.42	-0.030211	0.2166	-0.139478	0.889072	0.971414
CNAG_00540	261.465	-0.148968	0.23928	-0.622566	0.53357	0.853214
CNAG_00541	984.675	0.0596759	0.0964138	0.618956	0.535945	0.854471
CNAG_00542	991.796	0.0524443	0.15004	0.349536	0.726687	0.92464
CNAG_00543	3511.49	0.0606891	0.103433	0.586748	0.557373	0.861721
CNAG_00544	1508.45	0.0655158	0.119578	0.547893	0.583765	0.871488
CNAG_00545	6041.85	-0.0758171	0.184543	-0.410837	0.681192	0.910501
CNAG_00546	8529.78	-0.376126	0.122869	-3.06119	0.00220461	0.0966029
CNAG_00547	18265.4	-0.171235	0.20582	-0.831963	0.40543	0.792802
CNAG_00549	587.435	0.405543	0.126586	3.20369	0.00135679	0.0762001
CNAG_00550	2301.29	-0.115128	0.149294	-0.771151	0.440617	0.810135
CNAG_00551	12638.2	-0.183381	0.0929064	-1.97383	0.0484011	0.402501
CNAG_00554	2284.61	-0.344417	0.270551	-1.27302	0.203011	0.63365
CNAG_00555	3500.13	-0.313133	0.181503	-1.72522	0.0844883	0.485395
CNAG_00556	8250.27	-0.122298	0.10793	-1.13313	0.257159	0.675574
CNAG_00557	3874.06	0.120975	0.0709346	1.70545	0.088111	0.491888
CNAG_00558	9798.93	0.0184908	0.183449	0.100796	0.919713	0.981186
CNAG_00559	3276.99	-0.0685994	0.258306	-0.265574	0.790568	0.942419
CNAG_00560	6987.55	-0.036585	0.130246	-0.280892	0.778793	0.940836
CNAG_00561	4414.54	-0.00474649	0.0696684	-0.0681297	0.945682	0.988673
CNAG_00562	3361.32	0.0989466	0.0764626	1.29405	0.195648	0.626232
CNAG_00563	1274.45	0.0181623	0.237637	0.0764285	0.939078	0.986784
CNAG_00564	2508.27	-0.148395	0.102304	-1.45054	0.146908	0.570955
CNAG_00565	16070	-0.0913448	0.0620851	-1.47129	0.141214	0.565993
CNAG_00566	1545.27	-0.556816	0.234884	-2.3706	0.0177594	0.25798
CNAG_00567	3147.38	0.0929141	0.0911443	1.01942	0.308004	0.727157
CNAG_00568	325.703	0.0586715	0.167291	0.350716	0.725802	0.924102
CNAG_00569	4279.9	-0.0506485	0.0798906	-0.633973	0.526098	0.850698
CNAG_00570	10724.7	0.0219134	0.0932323	0.235041	0.814177	0.949204
CNAG_00571	4874.16	-0.0910854	0.0723364	-1.25919	0.207961	0.637086
CNAG_00572	5332.89	-0.18736	0.0748727	-2.50238	0.0123363	0.223595
CNAG_00573	3296.56	0.0734521	0.112874	0.650744	0.515212	0.845783
CNAG_00574	4836.65	-0.0795729	0.123433	-0.644667	0.519143	0.847189
CNAG_00575	5031.31	-0.380627	0.464579	-0.819293	0.412619	0.797091
CNAG_00576	2737.54	0.122892	0.103133	1.19159	0.233423	0.657682
CNAG_00577	1778.74	0.191263	0.107384	1.78111	0.0748945	0.469562
CNAG_00580	10924.5	-0.0104765	0.169716	-0.0617299	0.950778	0.989237
CNAG_00581	47163.8	-0.0234897	0.146663	-0.160161	0.872755	0.966294
CNAG_00582	4827.95	-0.173689	0.0860788	-2.01779	0.0436131	0.385603
CNAG_00583	13776.7	-0.349015	0.100093	-3.48689	0.000488665	0.0414585
CNAG_00584	23312.2	0.176154	0.0781651	2.25362	0.0242201	0.294607
CNAG_00585	2942.5	0.157226	0.193783	0.811351	0.417164	0.798484
CNAG_00586	1362.32	0.15588	0.210921	0.739044	0.45988	0.81811
CNAG_00587	1266.86	-0.1508	0.287738	-0.524086	0.600219	0.879931
CNAG_00588	10210.2	0.0150646	0.469727	0.0320709	0.974415	0.994943
CNAG_00589	2336.89	0.0601717	0.116601	0.516047	0.605822	0.881742
CNAG_00590	5617.28	-0.0226526	0.171386	-0.132173	0.894848	0.972259
CNAG_00591	553.726	-0.156023	0.198568	-0.785742	0.432019	0.803998
CNAG_00592	2243.25	0.230232	0.0927421	2.4825	0.0130465	0.231804
CNAG_00593	4643.71	0.174966	0.0939253	1.86283	0.0624868	0.442217
CNAG_00594	13647.5	-0.122572	0.14882	-0.823629	0.41015	0.795851
CNAG_00595	807.508	-0.0872192	0.370026	-0.235711	0.813657	0.949204
CNAG_00596	729.371	-0.144173	0.16957	-0.850231	0.395196	0.784372
CNAG_00597	43834.6	-0.00923656	0.156157	-0.0591492	0.952833	0.989955
CNAG_00598	611.934	0.454409	0.243849	1.86349	0.062394	0.442217
CNAG_00599	4993.64	-0.0636429	0.0736515	-0.864108	0.387529	0.781426
CNAG_00600	13208	0.11074	0.120971	0.915427	0.359967	0.760058
CNAG_00601	8093.46	-0.175555	0.141208	-1.24324	0.21378	0.643248
CNAG_00602	16483.6	-0.055368	0.0777191	-0.712411	0.47621	0.824349
CNAG_00603	7003.21	0.187141	0.170606	1.09692	0.272676	0.691883
CNAG_00604	3921.23	0.192739	0.123821	1.5566	0.119566	0.542398
CNAG_00605	8867.61	-0.0597737	0.142603	-0.419162	0.675098	0.907267
CNAG_00606	3188.25	-0.143333	0.084449	-1.69727	0.0896451	0.496472
CNAG_00607	7716.7	0.0768453	0.15715	0.488995	0.624845	0.889178
CNAG_00608	2917.14	0.0320246	0.0872946	0.366857	0.713726	0.919245
CNAG_00609	7505.56	0.0378543	0.130867	0.289258	0.772384	0.939354
CNAG_00612	2280.14	-0.356573	0.130414	-2.73416	0.00625401	0.161934
CNAG_00613	3615.03	0.123525	0.119528	1.03344	0.301399	0.722091
CNAG_00614	756.843	-0.0836287	0.241805	-0.345852	0.729454	0.92464
CNAG_00615	2219.91	0.10246	0.119525	0.857226	0.39132	0.783045
CNAG_00619	1895.67	0.0908999	0.102518	0.886675	0.375254	0.773311
CNAG_00622	6388.53	-0.0418933	0.0614679	-0.681548	0.495525	0.833188
CNAG_00623	3230.33	-0.0302949	0.0722578	-0.419261	0.675026	0.907267
CNAG_00624	2593.87	-0.00421191	0.0749218	-0.0562175	0.955169	0.990697
CNAG_00625	6316.02	-0.0978154	0.127034	-0.769996	0.441302	0.810135
CNAG_00626	25175.9	0.0295467	0.113971	0.259249	0.795443	0.943843
CNAG_00627	939.457	-0.300356	0.214085	-1.40298	0.160624	0.587023
CNAG_00628	1176.35	0.189825	0.107692	1.76267	0.0779567	0.474883
CNAG_00632	5050.7	0.0255891	0.0937994	0.272806	0.785002	0.941577
CNAG_00633	14616.4	-0.0401571	0.147317	-0.272589	0.785169	0.941577
CNAG_00634	6922.42	-0.171751	0.166677	-1.03044	0.302804	0.723841
CNAG_00635	13290.1	-0.252896	0.164593	-1.53649	0.124417	0.548506
CNAG_00636	3827.06	0.0894742	0.157029	0.569795	0.568816	0.866142
CNAG_00637	2521.7	-0.196557	0.298078	-0.659415	0.509629	0.843382
CNAG_00638	3268.42	-0.339579	0.43845	-0.774499	0.438636	0.809189
CNAG_00639	1062.48	-0.136717	0.154603	-0.884312	0.376528	0.774624
CNAG_00640	98336.5	-0.145617	0.102392	-1.42215	0.154982	0.58109
CNAG_00641	9288.15	-0.113391	0.130746	-0.867265	0.385797	0.779346
CNAG_00642	5746.99	-0.329069	0.142321	-2.31216	0.0207687	0.270197
CNAG_00643	7267.82	0.0583574	0.161009	0.362449	0.717017	0.920936
CNAG_00644	6904.19	0.113116	0.0603957	1.87292	0.0610791	0.44082
CNAG_00645	3549.51	0.164383	0.0940832	1.74721	0.0806006	0.478295
CNAG_00647	6023.89	0.263856	0.138862	1.90013	0.0574158	0.43333
CNAG_00648	2133.83	-0.18641	0.272147	-0.684961	0.493368	0.83249
CNAG_00649	14476.4	-0.196672	0.0588708	-3.34074	0.000835555	0.0550614
CNAG_00650	3896.97	-0.0320523	0.100412	-0.319208	0.749569	0.93243
CNAG_00651	1400.06	-0.0149203	0.140751	-0.106005	0.915578	0.980846
CNAG_00652	5121.82	0.141985	0.0868684	1.63449	0.102156	0.518144
CNAG_00653	4265.47	-0.107991	0.101693	-1.06193	0.288267	0.708234
CNAG_00654	3082	-0.0233023	0.283659	-0.0821491	0.934528	0.985905
CNAG_00655	37431.3	-0.0409784	0.110514	-0.370798	0.710788	0.918428
CNAG_00656	80206.1	-0.136779	0.0907159	-1.50778	0.131611	0.5588
CNAG_00657	0.169727	0	0.173327	0	1	NA
CNAG_00658	2030.84	0.00825423	0.0789281	0.104579	0.91671	0.980846
CNAG_00659	843.796	0.183114	0.168299	1.08803	0.276582	0.696238
CNAG_00660	3731.56	0.116831	0.147153	0.793938	0.427232	0.801504
CNAG_00661	4109.96	0.105969	0.214995	0.492891	0.62209	0.887189
CNAG_00662	5152.19	-0.0354433	0.158352	-0.223827	0.822892	0.950413
CNAG_00663	3926.24	-0.0488818	0.213226	-0.229249	0.818676	0.949939
CNAG_00664	478.651	-0.365671	0.241525	-1.51401	0.130025	0.558098
CNAG_00665	8525.42	-0.10714	0.0815153	-1.31435	0.188729	0.621597
CNAG_00666	14784.8	-0.248687	0.17604	-1.41267	0.157752	0.584083
CNAG_00667	2056.14	0.0454767	0.0841753	0.540262	0.589016	0.873838
CNAG_00668	24104.8	-0.0168994	0.137467	-0.122934	0.902159	0.97582
CNAG_00669	3510.22	0.240031	0.121431	1.97669	0.0480769	0.402336
CNAG_00670	2468.05	-0.0648366	0.136278	-0.475768	0.63424	0.892862
CNAG_00671	4973.88	-0.135692	0.0766485	-1.77032	0.0766738	0.472911
CNAG_00672	43188.5	-0.116439	0.0934703	-1.24573	0.212863	0.642295
CNAG_00673	3218.15	0.093926	0.109116	0.86079	0.389354	0.782978
CNAG_00674	10998.5	0.333456	0.134967	2.47065	0.0134868	0.232652
CNAG_00675	5624.79	0.247141	0.148276	1.66676	0.0955616	0.50833
CNAG_00676	1282.5	0.29661	0.149278	1.98697	0.0469261	0.399398
CNAG_00677	1790.68	0.0645325	0.162283	0.397653	0.690886	0.912966
CNAG_00678	6946.82	0.267516	0.0920467	2.90631	0.00365719	0.128181
CNAG_00679	2832.76	0.0535572	0.280501	0.190934	0.848577	0.959643
CNAG_00680	6510.9	0.258134	0.259932	0.993084	0.320669	0.734471
CNAG_00681	7154.01	0.0709938	0.259146	0.273953	0.784121	0.941577
CNAG_00682	13668.5	-0.152556	0.16403	-0.930053	0.352343	0.756173
CNAG_00683	4998.64	-0.16243	0.0992206	-1.63706	0.101618	0.518144
CNAG_00684	7501.11	0.0343605	0.103933	0.330604	0.740944	0.928329
CNAG_00685	4445.84	-0.0676357	0.0828462	-0.816401	0.414271	0.797601
CNAG_00686	30774.3	-0.191753	0.197291	-0.971928	0.331086	0.740649
CNAG_00687	6247.52	-0.0482612	0.251741	-0.19171	0.847969	0.959643
CNAG_00688	2748.53	0.171908	0.155944	1.10237	0.2703	0.689613
CNAG_00689	1814.16	-0.0606658	0.162407	-0.373542	0.708745	0.917359
CNAG_00690	3908.68	0.0291418	0.0533861	0.545869	0.585156	0.8721
CNAG_00691	3406.98	-0.207713	0.251536	-0.825779	0.408929	0.795459
CNAG_00692	2769.69	0.137972	0.137612	1.00262	0.316044	0.732161
CNAG_00693	3876.21	-0.135952	0.118066	-1.1515	0.249527	0.669802
CNAG_00694	10882.9	-0.0970602	0.0430726	-2.25341	0.0242335	0.294607
CNAG_00695	1932.06	0.0177215	0.0960599	0.184483	0.853634	0.95986
CNAG_00696	5624.04	-0.249953	0.217863	-1.14729	0.251261	0.670806
CNAG_00697	8808.94	-0.147863	0.114886	-1.28704	0.19808	0.628357
CNAG_00698	5492.23	0.00680787	0.117247	0.0580645	0.953697	0.99025
CNAG_00699	22506.4	-0.207651	0.161045	-1.2894	0.197261	0.628256
CNAG_00700	21433.7	-0.0363018	0.136251	-0.266433	0.789906	0.942257
CNAG_00701	8913.43	0.122033	0.169299	0.720814	0.471024	0.822735
CNAG_00702	17589.5	0.0984122	0.158562	0.620654	0.534827	0.853531
CNAG_00703	31098.9	-0.0426612	0.107017	-0.398638	0.69016	0.912966
CNAG_00704	4965.92	-0.324975	0.122881	-2.64462	0.00817833	0.182695
CNAG_00705	5977.94	0.0774071	0.0635187	1.21865	0.222977	0.6505
CNAG_00706	5992.19	0.169833	0.153922	1.10337	0.269866	0.689613
CNAG_00707	8295.95	0.106133	0.101951	1.04102	0.297866	0.718657
CNAG_00708	3329.27	0.113593	0.109215	1.04009	0.2983	0.718932
CNAG_00709	3013.23	0.210672	0.14974	1.40692	0.159451	0.584867
CNAG_00710	1522.3	-0.205136	0.158493	-1.29429	0.195566	0.626232
CNAG_00711	4083.3	0.193924	0.138255	1.40266	0.160718	0.587023
CNAG_00712	2315.5	0.0564368	0.0808085	0.698402	0.484926	0.829525
CNAG_00713	4126.18	0.00146746	0.102306	0.0143438	0.988556	0.996976
CNAG_00714	1382.9	0.0316774	0.163792	0.1934	0.846646	0.959363
CNAG_00715	1698.01	0.115665	0.138234	0.836736	0.402741	0.791591
CNAG_00716	22839	0.243925	0.130509	1.86903	0.0616185	0.441733
CNAG_00717	3128.67	0.0082377	0.223424	0.0368702	0.970588	0.994916
CNAG_00718	4762.21	-0.00306325	0.132119	-0.0231856	0.981502	0.996292
CNAG_00719	13880.1	0.0936202	0.156836	0.596929	0.550555	0.859232
CNAG_00720	7692.16	0.487572	0.204698	2.38191	0.0172231	0.255305
CNAG_00721	13961	0.105982	0.0911166	1.16315	0.244768	0.666676
CNAG_00722	2607.13	0.0844326	0.108953	0.774946	0.438372	0.809125
CNAG_00723	456.775	0.163326	0.14388	1.13515	0.256311	0.675238
CNAG_00726	32.5111	-0.319003	0.428731	-0.744063	0.456839	0.817081
CNAG_00727	1884.65	-0.318862	0.348452	-0.915081	0.360149	0.760197
CNAG_00728	2201.82	0.0290751	0.127776	0.227547	0.819999	0.949955
CNAG_00729	0	NA	NA	NA	NA	NA
CNAG_00730	18312.2	-0.0247881	0.236247	-0.104924	0.916436	0.980846
CNAG_00732	5390.37	-0.473206	0.399026	-1.1859	0.23566	0.65805
CNAG_00733	6935.23	0.113658	0.149046	0.762573	0.445718	0.813044
CNAG_00734	4675.62	0.054505	0.11548	0.471986	0.636937	0.894249
CNAG_00735	13636.7	0.133055	0.201192	0.661333	0.508399	0.842928
CNAG_00736	4450.16	0.0253848	0.0670045	0.378853	0.704797	0.916274
CNAG_00737	3861.5	-0.134988	0.181626	-0.743218	0.45735	0.817428
CNAG_00738	115.967	-0.247604	0.214508	-1.15429	0.248382	0.668723
CNAG_00739	4116.68	0.00971825	0.0840713	0.115595	0.907973	0.978922
CNAG_00740	5873.84	-0.178131	0.19272	-0.924299	0.355331	0.757188
CNAG_00741	21191.5	-0.0344259	0.0571218	-0.602675	0.546725	0.858777
CNAG_00742	6377.27	0.00780389	0.167984	0.0464562	0.962947	0.992183
CNAG_00743	6775.81	0.0108728	0.142026	0.0765554	0.938977	0.986784
CNAG_00744	5326.59	-0.0252078	0.120773	-0.20872	0.834667	0.955154
CNAG_00745	4399.27	-0.15364	0.20464	-0.750783	0.452783	0.815168
CNAG_00746	20760.8	0.050803	0.0720155	0.705445	0.480533	0.828058
CNAG_00747	20553.6	-0.226835	0.0751669	-3.01776	0.00254655	0.101544
CNAG_00748	1090.37	0.246752	0.120856	2.0417	0.0411811	0.376628
CNAG_00749	239.746	0.350827	0.357837	0.980412	0.326883	0.738705
CNAG_00750	1961.95	0.455852	0.124324	3.66664	0.000245756	0.0306235
CNAG_00751	249.395	-0.245202	0.233216	-1.0514	0.293076	0.714461
CNAG_00752	651.031	0.0538446	0.134044	0.401694	0.687909	0.912887
CNAG_00753	4856.04	-0.106066	0.0758145	-1.39901	0.161809	0.587554
CNAG_00754	10724.5	-0.0296433	0.1183	-0.250577	0.802141	0.944078
CNAG_00755	2011.57	0.185426	0.213486	0.868567	0.385084	0.778712
CNAG_00756	1151.22	0.244666	0.111514	2.19404	0.0282327	0.317568
CNAG_00757	3772.07	-0.221021	0.132949	-1.66246	0.0964212	0.508571
CNAG_00758	3825.03	0.0171678	0.18689	0.0918606	0.926809	0.983979
CNAG_00759	400.281	0.207837	0.14656	1.4181	0.156162	0.582502
CNAG_00760	4726.02	-0.0952572	0.0820812	-1.16052	0.245835	0.666829
CNAG_00761	2596.37	0.138509	0.087957	1.57474	0.115317	0.538976
CNAG_00762	4981.73	0.103556	0.142919	0.724582	0.468709	0.821789
CNAG_00764	11211	0.0732911	0.168788	0.434221	0.664128	0.902594
CNAG_00765	4875.49	-0.172086	0.128331	-1.34096	0.179935	0.612164
CNAG_00766	3618.22	-0.116253	0.216458	-0.53707	0.59122	0.875251
CNAG_00768	4399.75	0.0385669	0.149646	0.257721	0.796622	0.943843
CNAG_00769	5982.87	-0.111775	0.110987	-1.0071	0.313886	0.731301
CNAG_00770	6787.94	0.149025	0.196461	0.758548	0.448123	0.815168
CNAG_00771	21372.2	-0.136977	0.0929881	-1.47306	0.140734	0.565993
CNAG_00772	6107.94	0.00922214	0.0643138	0.143393	0.88598	0.97071
CNAG_00773	1156.76	0.122659	0.14664	0.836467	0.402892	0.791591
CNAG_00774	11582.1	-0.114242	0.127061	-0.89911	0.368594	0.768708
CNAG_00775	8936.72	0.0450176	0.156928	0.286868	0.774213	0.940209
CNAG_00776	61285	0.260657	0.224197	1.16263	0.244981	0.6668
CNAG_00777	9259.16	-0.229512	0.13257	-1.73126	0.0834052	0.483959
CNAG_00778	8641.33	0.0340764	0.0930925	0.366049	0.714329	0.919401
CNAG_00779	34661.1	-0.0567509	0.110819	-0.512103	0.608579	0.882279
CNAG_00780	4603.18	0.18561	0.23128	0.802534	0.422244	0.799857
CNAG_00781	1332.67	0.172824	0.0974463	1.77353	0.0761414	0.471765
CNAG_00782	2644.02	-0.0927451	0.0838707	-1.10581	0.268808	0.689152
CNAG_00783	2128.52	0.0324332	0.091806	0.35328	0.723879	0.923192
CNAG_00784	56.8746	0.112171	0.217378	0.516019	0.605841	0.881742
CNAG_00785	68601.2	-0.0104292	0.100298	-0.103981	0.917184	0.980896
CNAG_00786	1238.82	0.316946	0.152922	2.0726	0.0382096	0.367134
CNAG_00787	2537.21	-0.24387	0.11565	-2.10869	0.0349712	0.353978
CNAG_00788	26730	0.0577068	0.112518	0.512868	0.608043	0.882254
CNAG_00789	281.537	0.33716	0.292855	1.15128	0.249616	0.669813
CNAG_00790	2603.96	-0.0102994	0.260647	-0.0395146	0.96848	0.99452
CNAG_00791	15531.2	0.193509	0.205704	0.940715	0.346851	0.752221
CNAG_00792	5756.62	-0.0862489	0.178217	-0.483954	0.628418	0.889812
CNAG_00793	5068.58	0.201173	0.130746	1.53866	0.123888	0.548506
CNAG_00794	4753.13	0.12548	0.138608	0.905289	0.365312	0.766328
CNAG_00795	3.70987	0.177354	0.39796	0.445659	0.655844	NA
CNAG_00796	6348.27	0.168028	0.15994	1.05057	0.293457	0.71482
CNAG_00797	10121	-0.105615	0.104098	-1.01457	0.310308	0.728627
CNAG_00798	1445.2	0.018083	0.113429	0.159422	0.873337	0.966592
CNAG_00799	75225.6	-0.242373	0.085118	-2.84749	0.00440654	0.138471
CNAG_00800	665.501	-0.14918	0.198199	-0.75268	0.451642	0.815168
CNAG_00801	312.406	-0.0012027	0.255233	-0.00471216	0.99624	0.999122
CNAG_00802	695.177	0.0532738	0.233801	0.22786	0.819755	0.949939
CNAG_00803	4465.09	-0.145095	0.104297	-1.39117	0.164175	0.591103
CNAG_00804	2640.66	0.00376778	0.087834	0.0428966	0.965784	0.993224
CNAG_00805	1847.77	-0.0140531	0.112691	-0.124705	0.900757	0.974982
CNAG_00806	17498.9	0.173507	0.116741	1.48626	0.137211	0.564843
CNAG_00807	3153.57	-0.409408	0.291006	-1.40687	0.159465	0.584867
CNAG_00808	5784.92	0.133265	0.0992805	1.34231	0.179497	0.611368
CNAG_00809	36526.1	-0.0033318	0.164966	-0.0201968	0.983886	0.996292
CNAG_00810	2885.48	-0.0300242	0.0950114	-0.316006	0.751998	0.932666
CNAG_00811	4738.33	0.0550985	0.0756361	0.728468	0.466327	0.8206
CNAG_00812	6649.3	0.0511517	0.200446	0.255189	0.798577	0.943843
CNAG_00813	111.695	0.202975	0.248188	0.817827	0.413456	0.797222
CNAG_00814	5181.59	-0.416924	0.203286	-2.05092	0.0402745	0.375059
CNAG_00815	50222	-0.192263	0.181368	-1.06007	0.289112	0.709872
CNAG_00816	6250.31	0.120611	0.178172	0.676934	0.498448	0.835426
CNAG_00817	1468.71	0.133026	0.168428	0.789807	0.42964	0.802695
CNAG_00818	10353.3	0.341045	0.190046	1.79453	0.0727281	0.465885
CNAG_00819	13382.4	0.00702402	0.109057	0.0644067	0.948646	0.9888
CNAG_00820	1393.83	0.341663	0.200626	1.70299	0.0885708	0.492575
CNAG_00821	27973	-0.0515227	0.0966109	-0.533302	0.593825	0.876826
CNAG_00822	14033.8	0.0527296	0.11574	0.455585	0.648689	0.897779
CNAG_00823	2713.19	-0.0538374	0.1375	-0.391545	0.695394	0.913787
CNAG_00824	2776.34	0.0338983	0.0897281	0.377789	0.705587	0.916274
CNAG_00825	3739.36	-0.022365	0.0834947	-0.267862	0.788806	0.942257
CNAG_00826	1318.5	0.286431	0.255835	1.11959	0.262887	0.682461
CNAG_00827	88.3263	0.0497116	0.246104	0.201994	0.839922	0.956706
CNAG_00828	927.22	-0.181054	0.155627	-1.16338	0.244675	0.666649
CNAG_00829	6181.36	0.153431	0.0836869	1.83339	0.0667439	0.453491
CNAG_00830	1648.49	0.0212157	0.0955256	0.222094	0.82424	0.950852
CNAG_00831	3568.58	0.01453	0.0837371	0.17352	0.862243	0.962994
CNAG_00832	1076.23	0.159993	0.122471	1.30637	0.191428	0.624714
CNAG_00833	374.564	-0.209082	0.215934	-0.96827	0.33291	0.742113
CNAG_00834	1700.98	-0.130864	0.450883	-0.29024	0.771633	0.939354
CNAG_00835	1175.43	-0.209994	0.098316	-2.13591	0.0326867	0.343901
CNAG_00836	1927.36	0.174952	0.201735	0.867235	0.385813	0.779346
CNAG_00837	3266.33	0.259188	0.175637	1.4757	0.140024	0.565701
CNAG_00838	790.801	0.354145	0.12898	2.74574	0.00603744	0.159432
CNAG_00839	498.383	0.250563	0.173371	1.44524	0.148391	0.573085
CNAG_00840	113.987	-0.457106	0.254058	-1.79922	0.0719832	0.464712
CNAG_00841	1169.92	0.0228638	0.179308	0.127511	0.898536	0.973601
CNAG_00843	793.894	0.0824394	0.166514	0.49509	0.620537	0.887018
CNAG_00844	128.641	0.427847	0.269703	1.58636	0.112657	0.535827
CNAG_00845	7541.41	0.156935	0.156753	1.00116	0.316748	0.733042
CNAG_00846	3555.77	0.188357	0.12337	1.52677	0.126819	0.553531
CNAG_00847	1383.71	-0.0322003	0.102474	-0.314229	0.753347	0.932666
CNAG_00848	78117.9	-0.268759	0.465929	-0.576823	0.564059	0.864519
CNAG_00849	372.111	-0.207017	0.229014	-0.903952	0.366021	0.766362
CNAG_00850	247.566	-0.503993	0.288129	-1.74919	0.0802577	0.477823
CNAG_00851	412.55	-0.3828	0.403257	-0.94927	0.342483	0.747483
CNAG_00852	5195.4	-0.0236939	0.0988746	-0.239636	0.810612	0.947922
CNAG_00853	2885.27	0.045993	0.0805921	0.570688	0.568211	0.866142
CNAG_00854	6731.32	0.224049	0.0855926	2.61763	0.00885439	0.189313
CNAG_00855	1997.92	0.0523091	0.128788	0.406165	0.684622	0.911554
CNAG_00858	2917.61	-0.119127	0.113838	-1.04647	0.295346	0.71635
CNAG_00859	1866.87	-0.202752	0.0847849	-2.39137	0.0167855	0.252099
CNAG_00860	2556.35	-0.302853	0.161398	-1.87643	0.0605958	0.439695
CNAG_00861	912.92	0.0442981	0.134339	0.329748	0.741591	0.928447
CNAG_00862	1975.47	0.111383	0.0820767	1.35705	0.174764	0.606944
CNAG_00863	1288.32	0.174708	0.105077	1.66267	0.0963792	0.508571
CNAG_00864	482.268	0.515738	0.155742	3.31148	0.000928043	0.0592091
CNAG_00865	15.8035	-0.864419	0.445731	-1.93933	0.0524611	0.417706
CNAG_00866	12679.7	-0.222559	0.206989	-1.07522	0.282276	0.701711
CNAG_00867	659.508	0.181877	0.134644	1.3508	0.176759	0.60828
CNAG_00868	0.100963	0	0.173327	0	1	NA
CNAG_00869	2309.66	0.0868858	0.227573	0.381793	0.702615	0.915186
CNAG_00870	2749.78	-0.348723	0.27284	-1.27812	0.201207	0.632181
CNAG_00871	4818.66	0.0893817	0.120849	0.739613	0.459535	0.81811
CNAG_00872	11209	0.0370085	0.0627484	0.589792	0.55533	0.860646
CNAG_00873	20699.5	-0.121419	0.205276	-0.591492	0.554191	0.860646
CNAG_00874	17083.5	-0.0299441	0.135793	-0.220513	0.825472	0.950989
CNAG_00875	1283.2	0.149315	0.0989051	1.50968	0.131125	0.5588
CNAG_00876	20633.5	0.148359	0.166457	0.891279	0.37278	0.771585
CNAG_00877	2044.49	0.179651	0.131524	1.36591	0.171966	0.600976
CNAG_00878	1080.54	0.216608	0.0769406	2.81527	0.0048737	0.145414
CNAG_00879	28771.8	-0.253638	0.171214	-1.48141	0.138497	0.565185
CNAG_00883	13263.2	0.143279	0.15483	0.925391	0.354763	0.757086
CNAG_00884	6140.33	-0.00935128	0.11664	-0.080172	0.9361	0.985922
CNAG_00885	38.5186	0.35974	0.46424	0.7749	0.438399	0.809125
CNAG_00886	53311.3	-0.0885363	0.177065	-0.500022	0.617059	0.885399
CNAG_00887	84.6887	-0.13836	0.306348	-0.451644	0.651526	0.898827
CNAG_00888	3915.5	0.0833167	0.109277	0.762437	0.445799	0.813044
CNAG_00889	663.637	-0.0802604	0.131672	-0.609546	0.542163	0.857549
CNAG_00890	8327.04	-0.10154	0.124369	-0.816446	0.414245	0.797601
CNAG_00891	32964.4	-0.0891338	0.129262	-0.689558	0.490472	0.831683
CNAG_00892	378.788	0.232149	0.236129	0.983145	0.325536	0.737594
CNAG_00893	4688.06	0.0878227	0.177687	0.494256	0.621125	0.887174
CNAG_00894	8612.27	0.0832453	0.109297	0.761644	0.446273	0.813412
CNAG_00895	5834.82	0.703504	0.330862	2.12628	0.0334802	0.347453
CNAG_00896	1240.16	0.632377	0.224383	2.81829	0.00482801	0.145296
CNAG_00897	37709.7	-0.151492	0.083173	-1.82141	0.0685443	0.454776
CNAG_00898	143.979	0.481755	0.391765	1.2297	0.218808	0.647984
CNAG_00899	6922.57	0.0121826	0.174512	0.0698097	0.944345	0.98847
CNAG_00900	297.514	-0.0647142	0.153979	-0.42028	0.674281	0.906964
CNAG_00901	290.09	-0.346079	0.388644	-0.890479	0.373209	0.772228
CNAG_00902	1433.5	-0.0137736	0.195325	-0.0705164	0.943783	0.98847
CNAG_00903	4100	0.435929	0.112341	3.8804	0.000104287	0.0180802
CNAG_00904	854.397	0.488714	0.283776	1.72218	0.0850368	0.485599
CNAG_00905	3276.91	0.164826	0.208278	0.791374	0.428726	0.802021
CNAG_00906	17317.5	-0.0569328	0.173151	-0.328805	0.742303	0.928742
CNAG_00907	1184.33	0.173951	0.153659	1.13206	0.257609	0.6758
CNAG_00908	453.355	0.190979	0.214542	0.890169	0.373375	0.772228
CNAG_00909	1434.63	0.249973	0.120121	2.08102	0.0374323	0.364052
CNAG_00911	51.702	-0.209175	0.357833	-0.584562	0.558843	0.862545
CNAG_00914	16351.3	-0.103934	0.149506	-0.695183	0.486941	0.830513
CNAG_00915	1773.05	-0.203004	0.129511	-1.56747	0.117006	0.54016
CNAG_00916	2481.75	-0.0949562	0.0744143	-1.27605	0.201939	0.633282
CNAG_00917	3199.77	-0.000242	0.103232	-0.00234423	0.99813	0.999445
CNAG_00919	21209	-0.0145011	0.152757	-0.0949292	0.924371	0.983308
CNAG_00920	2446.66	-0.0807619	0.294721	-0.274029	0.784062	0.941577
CNAG_00921	3301.45	0.101604	0.18261	0.556398	0.577939	0.869142
CNAG_00922	2598.61	0.0408795	0.0810102	0.504622	0.613824	0.884011
CNAG_00923	2023.59	-0.209264	0.130272	-1.60637	0.108193	0.531578
CNAG_00924	0.235	0.0568874	0.173327	0.328208	0.742754	NA
CNAG_00925	1524.41	-0.274239	0.0884051	-3.10207	0.00192172	0.0917707
CNAG_00926	4253.72	0.0755145	0.112577	0.670779	0.502361	0.838312
CNAG_00927	2516.37	0.0510733	0.0854403	0.597766	0.549996	0.859232
CNAG_00928	3393.92	-0.133706	0.241823	-0.552909	0.580326	0.869702
CNAG_00929	3636.35	-0.0147054	0.157461	-0.093391	0.925593	0.983558
CNAG_00930	34462.9	0.000421304	0.135807	0.00310222	0.997525	0.999445
CNAG_00931	718.183	0.192014	0.156883	1.22394	0.220976	0.64914
CNAG_00932	4466.53	-0.0753609	0.227649	-0.331039	0.740615	0.928329
CNAG_00933	1282.09	0.48114	0.204656	2.35097	0.0187244	0.263829
CNAG_00934	3486.82	0.208931	0.169322	1.23393	0.217231	0.645942
CNAG_00935	24157.7	-0.082385	0.0748916	-1.10006	0.271307	0.690829
CNAG_00936	2999.34	0.0497281	0.133512	0.372461	0.70955	0.917868
CNAG_00937	123.428	0.314294	0.228652	1.37455	0.169271	0.597844
CNAG_00938	2091.54	-0.017381	0.163634	-0.106219	0.915409	0.980839
CNAG_00939	35.2608	-0.339097	0.441793	-0.767547	0.442756	0.810711
CNAG_00940	7371.73	-0.192408	0.0800962	-2.40221	0.0162964	0.247551
CNAG_00941	530.77	0.339942	0.135766	2.50388	0.0122839	0.223595
CNAG_00960	8594.84	-0.251467	0.0948432	-2.6514	0.00801581	0.182059
CNAG_00961	3785.52	-0.097171	0.441834	-0.219926	0.825929	0.950989
CNAG_00964	2903.37	-0.111962	0.12257	-0.91345	0.361006	0.761042
CNAG_00966	3473.89	-0.0569224	0.0788507	-0.721901	0.470355	0.822426
CNAG_00967	2280.99	-0.0253447	0.135602	-0.186905	0.851735	0.959643
CNAG_00968	916.95	0.123856	0.169236	0.731852	0.464259	0.818827
CNAG_00969	838.07	0.157237	0.169475	0.927791	0.353516	0.757001
CNAG_00970	7440.41	-0.238209	0.106274	-2.24146	0.0249961	0.297901
CNAG_00971	925.806	-0.182082	0.182291	-0.998856	0.317864	0.733846
CNAG_00972	2965.63	0.0965372	0.123673	0.780586	0.435046	0.806523
CNAG_00973	1904.61	0.322698	0.122188	2.64099	0.00826633	0.183133
CNAG_00974	534.694	0.184288	0.150242	1.22661	0.21997	0.648602
CNAG_00975	2153.68	0.052863	0.181521	0.291221	0.770882	0.939354
CNAG_00976	15378.9	0.274232	0.133034	2.06137	0.0392681	0.370607
CNAG_00977	4074.5	-0.130505	0.104104	-1.2536	0.209987	0.639911
CNAG_00978	3405.66	-0.189023	0.131268	-1.43997	0.149875	0.575471
CNAG_00979	143332	0.138804	0.100485	1.38134	0.167175	0.594127
CNAG_00980	450.258	-0.228769	0.344604	-0.663861	0.50678	0.841642
CNAG_00981	851.356	-0.143654	0.297913	-0.482203	0.629662	0.890662
CNAG_00982	2321.95	0.161706	0.131672	1.2281	0.21941	0.648071
CNAG_00983	2920.76	-0.137465	0.186553	-0.736868	0.461203	0.81811
CNAG_00984	53977.5	-0.0412518	0.239222	-0.172441	0.863091	0.963249
CNAG_00985	923.956	0.244999	0.163237	1.50087	0.133388	0.562282
CNAG_00986	1664.02	-0.00785958	0.0857286	-0.0916798	0.926952	0.983979
CNAG_00987	1922.99	0.0617658	0.105065	0.587879	0.556613	0.861721
CNAG_00988	15892.2	-0.178241	0.136698	-1.3039	0.192267	0.624714
CNAG_00989	1020.01	-0.0967902	0.138732	-0.697677	0.485379	0.829525
CNAG_00990	14712.4	0.0971877	0.0891379	1.09031	0.275578	0.694832
CNAG_00991	3847.48	0.144012	0.15423	0.93375	0.350433	0.7561
CNAG_00992	36929.5	-0.102058	0.0897644	-1.13695	0.255558	0.674859
CNAG_00993	2133.87	0.131301	0.170886	0.768353	0.442278	0.810558
CNAG_00994	3346.79	0.0604433	0.106393	0.568116	0.569956	0.866142
CNAG_00995	13423.5	-0.234403	0.464422	-0.50472	0.613756	0.884011
CNAG_00996	10420.2	-0.136477	0.0760061	-1.7956	0.0725579	0.465885
CNAG_00997	1733.09	0.181026	0.191904	0.943313	0.345521	0.750983
CNAG_00998	7749.34	-0.118351	0.146853	-0.805914	0.420292	0.799105
CNAG_00999	2287.6	-0.0296314	0.0993693	-0.298194	0.765555	0.939096
CNAG_01000	10813.7	-0.0864903	0.0894056	-0.967391	0.333348	0.74217
CNAG_01001	913.862	-0.518231	0.168342	-3.07844	0.00208088	0.0932305
CNAG_01002	1733.15	0.00282411	0.124745	0.0226391	0.981938	0.996292
CNAG_01003	9059.75	-0.126403	0.0994214	-1.27138	0.203592	0.63365
CNAG_01004	6117.37	-0.331547	0.133756	-2.47875	0.0131845	0.231804
CNAG_01005	9560.76	0.0596221	0.0851833	0.699927	0.483973	0.829525
CNAG_01006	1080.55	-0.0255574	0.104831	-0.243797	0.807388	0.946622
CNAG_01007	1445.8	-0.45252	0.2689	-1.68285	0.0924035	0.501305
CNAG_01008	1274.05	-0.00674938	0.121628	-0.0554921	0.955746	0.990941
CNAG_01009	7019.29	0.120618	0.152048	0.79329	0.427609	0.801504
CNAG_01010	5610.45	0.158272	0.165809	0.954542	0.339809	0.745955
CNAG_01011	2190.78	0.0824719	0.084373	0.977467	0.328338	0.739654
CNAG_01012	996.438	0.0903122	0.0899404	1.00413	0.315314	0.732161
CNAG_01013	3063.52	-0.0376524	0.104885	-0.358988	0.719604	0.922102
CNAG_01014	5848.65	-0.289196	0.0859612	-3.36427	0.000767471	0.0518693
CNAG_01015	4936.44	0.128763	0.0820491	1.56934	0.11657	0.539881
CNAG_01016	3764.97	-0.066757	0.129398	-0.515904	0.605922	0.881742
CNAG_01017	4295.03	-0.0373686	0.122154	-0.305914	0.75967	0.936379
CNAG_01018	15895.4	0.015424	0.094364	0.163452	0.870163	0.966107
CNAG_01019	13183.2	0.131207	0.158026	0.830285	0.406378	0.793222
CNAG_01020	2641.13	0.0738353	0.119755	0.616551	0.537531	0.855138
CNAG_01021	6772.17	-0.0675155	0.10036	-0.672734	0.501117	0.837588
CNAG_01022	2313.99	-0.166371	0.143482	-1.15953	0.246242	0.666829
CNAG_01023	4733.5	0.144597	0.225305	0.641784	0.521013	0.84763
CNAG_01024	7550.64	0.146805	0.0790487	1.85715	0.0632903	0.442217
CNAG_01025	4655.21	-0.0619148	0.0806763	-0.767447	0.442816	0.810711
CNAG_01026	2923.9	-0.137686	0.191669	-0.718352	0.47254	0.823238
CNAG_01027	5717.51	-0.164391	0.121993	-1.34754	0.177805	0.608391
CNAG_01028	697.177	-0.0415013	0.225802	-0.183795	0.854174	0.95986
CNAG_01029	2505.17	-0.519607	0.177648	-2.92492	0.00344547	0.125091
CNAG_01030	1139.51	0.167206	0.16804	0.99504	0.319717	0.734471
CNAG_01031	8040.93	-0.326312	0.438652	-0.743898	0.456938	0.817081
CNAG_01032	1120.63	-0.509495	0.190026	-2.68119	0.00733618	0.172076
CNAG_01033	1975.22	0.141858	0.0805149	1.76189	0.0780876	0.475018
CNAG_01034	1261.61	0.00230002	0.12565	0.0183051	0.985395	0.996292
CNAG_01035	8458.63	0.0417137	0.0771876	0.540419	0.588908	0.873838
CNAG_01036	1322.28	0.0824662	0.121182	0.680518	0.496177	0.833885
CNAG_01037	2199.65	0.000264806	0.113283	0.00233755	0.998135	0.999445
CNAG_01038	1934.74	-0.0588257	0.127278	-0.462182	0.643951	0.895852
CNAG_01039	8391.52	-0.14156	0.128077	-1.10527	0.269041	0.68924
CNAG_01040	1150.75	-0.283875	0.217541	-1.30493	0.191917	0.624714
CNAG_01041	588.902	0.00498128	0.17083	0.0291593	0.976738	0.994943
CNAG_01042	1504.19	0.151992	0.0790691	1.92226	0.0545728	0.424603
CNAG_01043	10440.8	-0.195329	0.415802	-0.469766	0.638523	0.894501
CNAG_01044	4673.57	-0.0123632	0.16808	-0.0735554	0.941364	0.987612
CNAG_01045	7118.73	-0.0897679	0.0807079	-1.11226	0.266028	0.685987
CNAG_01046	6095.68	-0.121578	0.0911397	-1.33397	0.182213	0.615564
CNAG_01047	8434.72	0.0113478	0.254928	0.0445138	0.964495	0.992881
CNAG_01048	3432.97	-0.332573	0.128123	-2.59573	0.00943902	0.197058
CNAG_01049	3811.66	0.223739	0.110075	2.0326	0.0420925	0.37888
CNAG_01050	1424.6	0.142533	0.134726	1.05795	0.290079	0.711153
CNAG_01051	8572.85	-0.0232449	0.18208	-0.127663	0.898415	0.973601
CNAG_01052	23213.5	-0.289139	0.293594	-0.984825	0.32471	0.737594
CNAG_01053	7023.54	-0.232746	0.157428	-1.47843	0.139293	0.565185
CNAG_01054	2683.06	0.100644	0.0703711	1.43018	0.152664	0.578589
CNAG_01055	18744.5	0.281049	0.0700084	4.01451	5.95703e-05	0.0117591
CNAG_01056	221.779	0.0544572	0.146197	0.372492	0.709527	0.917868
CNAG_01057	4135.1	-0.0752976	0.054933	-1.37072	0.170464	0.598724
CNAG_01058	2352.66	0.122332	0.114634	1.06715	0.285905	0.706349
CNAG_01059	2772.93	0.0364986	0.159618	0.228662	0.819132	0.949939
CNAG_01060	13028.4	0.104697	0.103739	1.00924	0.31286	0.73062
CNAG_01061	1374.97	-0.198453	0.175555	-1.13043	0.258295	0.676265
CNAG_01062	7537.02	-0.360684	0.133989	-2.69189	0.00710483	0.170153
CNAG_01063	6445.49	-0.232454	0.1004	-2.31529	0.020597	0.268731
CNAG_01064	741.704	-0.107175	0.124786	-0.858873	0.390411	0.783045
CNAG_01065	659.854	-0.0110828	0.145779	-0.0760251	0.939399	0.98679
CNAG_01069	5451.63	0.0148026	0.090499	0.163566	0.870073	0.966107
CNAG_01070	383.878	0.18277	0.156173	1.1703	0.241878	0.665367
CNAG_01071	3650.57	0.0945627	0.124892	0.757158	0.448955	0.815168
CNAG_01072	1000.05	0.0595007	0.11686	0.509163	0.610638	0.882708
CNAG_01073	1536.33	0.152505	0.163201	0.934461	0.350066	0.75576
CNAG_01074	213.199	0.135529	0.27483	0.493136	0.621916	0.887189
CNAG_01075	178.107	-0.0994328	0.213964	-0.464717	0.642134	0.895196
CNAG_01076	297.463	-0.0442605	0.216118	-0.204798	0.83773	0.9566
CNAG_01077	273.374	0.0397293	0.169251	0.234736	0.814413	0.949276
CNAG_01078	424.994	0.21731	0.176694	1.22987	0.218747	0.647984
CNAG_01079	181.496	0.216109	0.223368	0.967502	0.333293	0.74217
CNAG_01080	1737.84	0.38404	0.105223	3.64976	0.000262481	0.0312955
CNAG_01081	2272.19	-0.070242	0.256198	-0.274171	0.783953	0.941577
CNAG_01082	5585.25	-0.358377	0.168272	-2.12975	0.0331923	0.346181
CNAG_01083	9841.07	-0.0488648	0.0715531	-0.682917	0.494659	0.832616
CNAG_01084	2469.24	0.184322	0.0971723	1.89685	0.0578472	0.43333
CNAG_01085	572.819	0.196715	0.143145	1.37423	0.169369	0.597928
CNAG_01086	466.208	0.0103902	0.179855	0.0577701	0.953932	0.99025
CNAG_01087	4890.6	-0.232825	0.103979	-2.23915	0.0251462	0.297901
CNAG_01088	5282.03	0.0422522	0.081886	0.515988	0.605863	0.881742
CNAG_01089	2050.73	0.282604	0.0892991	3.16469	0.00155247	0.0831436
CNAG_01090	10796.3	-0.0508431	0.272577	-0.186528	0.852031	0.959643
CNAG_01091	12951.6	-0.216185	0.0817267	-2.64522	0.00816369	0.182695
CNAG_01092	3790.5	0.068738	0.0945755	0.726805	0.467345	0.821027
CNAG_01093	1357.41	0.0965339	0.0859108	1.12365	0.26116	0.680818
CNAG_01094	5324.2	0.166471	0.0783789	2.12392	0.0336767	0.347453
CNAG_01095	2431.27	-0.2561	0.19634	-1.30437	0.192108	0.624714
CNAG_01096	1312.41	0.188921	0.124084	1.52252	0.127878	0.55516
CNAG_01097	5680.09	-0.0527287	0.124912	-0.422127	0.672933	0.906669
CNAG_01098	10465.7	0.0367243	0.139693	0.262892	0.792633	0.943048
CNAG_01099	6026.59	0.0123917	0.0909547	0.13624	0.891632	0.971873
CNAG_01100	3253.9	-0.0327849	0.146733	-0.223432	0.823199	0.950463
CNAG_01101	7522.49	0.0141605	0.223432	0.0633771	0.949466	0.9888
CNAG_01102	15970.1	-0.109196	0.475471	-0.229659	0.818357	0.949939
CNAG_01103	2535.14	0.048726	0.0646062	0.754201	0.450729	0.815168
CNAG_01104	5450.55	0.0709418	0.135458	0.523717	0.600476	0.879931
CNAG_01105	6263.02	0.0317425	0.292576	0.108493	0.913604	0.980391
CNAG_01106	9718.7	-0.132624	0.0734647	-1.80527	0.0710322	0.461729
CNAG_01107	3983.56	0.0640414	0.0801261	0.799258	0.424141	0.801054
CNAG_01108	1920.32	-0.338181	0.12768	-2.64865	0.00808139	0.182059
CNAG_01109	7827.75	0.0902438	0.0645136	1.39883	0.161863	0.587554
CNAG_01110	2326.86	0.0126995	0.117473	0.108106	0.913911	0.980391
CNAG_01111	7963.97	0.0483833	0.0671509	0.720516	0.471207	0.822735
CNAG_01112	8262.7	-0.151274	0.220524	-0.685979	0.492726	0.83249
CNAG_01113	2079.6	0.352838	0.160544	2.19777	0.0279656	0.317342
CNAG_01114	752.349	0.18648	0.0985991	1.8913	0.0585845	0.43581
CNAG_01115	6988.46	-0.325316	0.146748	-2.21683	0.0266346	0.309866
CNAG_01116	1339.26	0.090097	0.113896	0.791045	0.428918	0.802021
CNAG_01117	220378	0.0707205	0.112357	0.629429	0.529068	0.851233
CNAG_01118	1118.12	0.478102	0.352039	1.35809	0.174434	0.606149
CNAG_01119	15704.6	0.374444	0.25433	1.47227	0.140947	0.565993
CNAG_01120	23038.7	-0.119388	0.0620942	-1.92269	0.0545187	0.424603
CNAG_01121	1366.91	-0.361555	0.241906	-1.49461	0.135015	0.56238
CNAG_01122	381.392	-0.0173408	0.174636	-0.099297	0.920902	0.981742
CNAG_01123	5018.76	0.140961	0.175095	0.805058	0.420786	0.799105
CNAG_01124	1627.94	0.233199	0.171911	1.35651	0.174937	0.606944
CNAG_01125	8431.99	-0.462709	0.149959	-3.08556	0.00203169	0.0929612
CNAG_01126	12746.2	-0.178868	0.11842	-1.51046	0.130927	0.5588
CNAG_01127	3090.31	0.0262465	0.0718959	0.365062	0.715065	0.919401
CNAG_01128	3690.4	0.0489019	0.181424	0.269545	0.787511	0.941871
CNAG_01129	4589.63	-0.118982	0.0997367	-1.19296	0.232885	0.657682
CNAG_01130	14677.8	-0.217836	0.140732	-1.54787	0.121652	0.546041
CNAG_01131	3918.08	-0.103458	0.121335	-0.852664	0.393846	0.784372
CNAG_01132	5320.09	0.109264	0.140049	0.780184	0.435282	0.806523
CNAG_01133	1359.13	0.407521	0.174425	2.33637	0.0194718	0.267284
CNAG_01134	3791.51	0.0871711	0.202841	0.42975	0.667378	0.90403
CNAG_01135	4926.29	0.0879233	0.0924855	0.950671	0.341771	0.747251
CNAG_01136	7432	0.0927793	0.116902	0.793651	0.427399	0.801504
CNAG_01137	12697.8	-0.421384	0.202469	-2.08123	0.0374128	0.364052
CNAG_01138	11658.2	-0.269987	0.16844	-1.60287	0.108964	0.531675
CNAG_01139	424.232	0.0285276	0.152742	0.18677	0.851841	0.959643
CNAG_01140	11489.2	0.0232532	0.170763	0.136172	0.891685	0.971873
CNAG_01141	2458.79	0.124326	0.0822106	1.51229	0.13046	0.558724
CNAG_01142	2877.02	-0.486497	0.198201	-2.45456	0.0141057	0.234581
CNAG_01143	4577.67	0.217664	0.143449	1.51736	0.129176	0.557947
CNAG_01144	12453.5	0.11135	0.190178	0.585504	0.558209	0.861901
CNAG_01145	2202.73	0.00713233	0.185208	0.0385099	0.969281	0.994756
CNAG_01146	13125.5	-0.0907661	0.188838	-0.480656	0.630761	0.891336
CNAG_01147	2619.09	0.105853	0.162498	0.651414	0.514779	0.845783
CNAG_01148	26693.2	0.0801521	0.140695	0.569686	0.568891	0.866142
CNAG_01149	9659.37	0.136836	0.228019	0.600107	0.548435	0.859118
CNAG_01150	96922.4	0.182828	0.104341	1.75222	0.079736	0.47668
CNAG_01151	2158.78	0.133185	0.121108	1.09972	0.271454	0.690855
CNAG_01152	61935.7	-0.144213	0.0933835	-1.54431	0.122512	0.547359
CNAG_01153	38614.4	-0.0829054	0.0973988	-0.851195	0.394661	0.784372
CNAG_01154	1657.32	0.0103032	0.102325	0.100691	0.919796	0.981186
CNAG_01155	14806.4	-0.300214	0.190818	-1.5733	0.11565	0.539383
CNAG_01156	6627.74	-0.0639984	0.099042	-0.646175	0.518166	0.847189
CNAG_01157	3784.84	0.0584656	0.102961	0.567842	0.570142	0.866142
CNAG_01158	13154.4	0.00522331	0.0774859	0.0674099	0.946255	0.988673
CNAG_01159	4833.63	0.0915966	0.0751175	1.21938	0.222701	0.6505
CNAG_01161	3550.87	0.076405	0.0810753	0.942395	0.345991	0.750983
CNAG_01162	1490.75	-0.00594389	0.138228	-0.0430005	0.965701	0.993224
CNAG_01163	11857.3	0.272188	0.209481	1.29934	0.193826	0.625082
CNAG_01164	37651.5	-0.204612	0.0661124	-3.0949	0.00196877	0.0921586
CNAG_01165	2579.49	-0.222232	0.191595	-1.1599	0.246088	0.666829
CNAG_01166	1626.28	0.0668454	0.179554	0.372285	0.70968	0.917889
CNAG_01167	7139.61	0.0670335	0.231689	0.289325	0.772333	0.939354
CNAG_01168	30724.6	0.0791275	0.129849	0.609381	0.542272	0.857549
CNAG_01169	2521.37	-0.254751	0.11727	-2.17234	0.0298301	0.325884
CNAG_01170	47117.9	-0.0727509	0.0980554	-0.741937	0.458125	0.817569
CNAG_01171	3247.49	0.269463	0.131301	2.05225	0.0401455	0.37491
CNAG_01172	5515.16	0.0348208	0.125965	0.276434	0.782215	0.941577
CNAG_01173	4043.54	-0.227712	0.099471	-2.28923	0.0220658	0.280661
CNAG_01174	32923	0.0343174	0.168997	0.203065	0.839084	0.956706
CNAG_01175	2586.4	0.114732	0.117526	0.976231	0.32895	0.739902
CNAG_01177	3842.72	0.21585	0.0990558	2.17907	0.0293261	0.323928
CNAG_01178	2517.02	0.0725104	0.118965	0.609509	0.542187	0.857549
CNAG_01179	9824.61	0.174089	0.147341	1.18154	0.237389	0.659413
CNAG_01180	1755.97	0.164516	0.131567	1.25044	0.21114	0.641219
CNAG_01181	54392.1	0.00419785	0.100971	0.0415749	0.966838	0.993904
CNAG_01182	19950	-0.0771128	0.0411232	-1.87516	0.0607702	0.439695
CNAG_01183	4650.95	0.165948	0.0950181	1.74649	0.0807255	0.478295
CNAG_01184	3841.72	-0.0855289	0.218672	-0.391128	0.695703	0.913839
CNAG_01185	4581.13	0.00108716	0.0531207	0.0204658	0.983672	0.996292
CNAG_01186	7821.53	-0.00427552	0.109418	-0.0390749	0.968831	0.99452
CNAG_01187	8580.33	0.14089	0.144166	0.977277	0.328432	0.739654
CNAG_01188	3079.87	0.144425	0.16096	0.897273	0.369573	0.769383
CNAG_01189	26847.5	-0.152842	0.212522	-0.719183	0.472028	0.823005
CNAG_01190	3162.85	0.158703	0.0857325	1.85114	0.0641497	0.443233
CNAG_01191	2516.76	0.18532	0.114274	1.62172	0.104864	0.52472
CNAG_01192	851.729	0.196365	0.125075	1.56998	0.11642	0.539796
CNAG_01193	1305.28	-0.338063	0.13974	-2.41924	0.0155531	0.243433
CNAG_01194	147.658	-0.111991	0.288874	-0.387681	0.698252	0.914444
CNAG_01195	7361.66	-0.226088	0.127863	-1.76821	0.0770253	0.473367
CNAG_01196	3348.78	-0.236817	0.0993904	-2.38269	0.0171866	0.255292
CNAG_01197	5152.69	0.22062	0.164813	1.33861	0.180697	0.613686
CNAG_01198	3071.6	0.0948173	0.114881	0.825349	0.409173	0.795459
CNAG_01199	6174.59	-0.0794393	0.0795566	-0.998525	0.318025	0.733846
CNAG_01200	1331.39	0.106764	0.0896594	1.19077	0.233745	0.657784
CNAG_01201	1302.33	0.204235	0.122877	1.66211	0.0964917	0.508606
CNAG_01202	2526.9	0.0399434	0.158558	0.251917	0.801105	0.943843
CNAG_01203	5748.83	0.0304432	0.175301	0.173662	0.862131	0.962994
CNAG_01204	35537.3	0.0883225	0.0613885	1.43875	0.150222	0.575499
CNAG_01207	3986.09	0.128669	0.121504	1.05898	0.28961	0.71048
CNAG_01208	6355.64	-0.272547	0.165204	-1.64976	0.0989917	0.513523
CNAG_01209	4951.05	-0.167347	0.192309	-0.870199	0.384192	0.778042
CNAG_01210	80.8568	0.00222816	0.295386	0.00754322	0.993981	0.998617
CNAG_01211	7130.13	0.199179	0.104249	1.91062	0.0560537	0.427844
CNAG_01212	2068.64	-0.112614	0.257749	-0.436915	0.662173	0.902472
CNAG_01213	4185.75	-0.11591	0.0695518	-1.66653	0.0956073	0.50833
CNAG_01214	1079.65	0.164238	0.130253	1.26092	0.207337	0.637086
CNAG_01215	1772.67	0.203939	0.168209	1.21242	0.225353	0.652575
CNAG_01216	16716.4	0.0490291	0.102876	0.476584	0.633658	0.892483
CNAG_01217	4755.33	-0.0097946	0.0879262	-0.111396	0.911303	0.97979
CNAG_01220	1493.74	0.137525	0.106805	1.28763	0.197874	0.628357
CNAG_01221	1818.49	0.0688428	0.164288	0.419038	0.675188	0.907267
CNAG_01222	8107.48	-0.0782783	0.131637	-0.594653	0.552075	0.859922
CNAG_01223	2745.27	-0.190252	0.12348	-1.54075	0.123378	0.548155
CNAG_01224	62001.1	-0.0766194	0.103984	-0.736841	0.461219	0.81811
CNAG_01228	2577.52	0.0371057	0.0949778	0.390678	0.696036	0.913839
CNAG_01229	2770.88	-0.217933	0.1687	-1.29184	0.196413	0.627309
CNAG_01230	23729.5	-0.153801	0.22799	-0.674598	0.499931	0.836891
CNAG_01231	5235.51	0.00560183	0.164134	0.0341297	0.972774	0.994943
CNAG_01232	22682.8	-0.453218	0.101261	-4.47575	7.61428e-06	0.00277655
CNAG_01233	10225.9	0.0292295	0.218777	0.133604	0.893716	0.972253
CNAG_01234	4130.8	-0.33	0.209787	-1.57302	0.115713	0.539383
CNAG_01235	14907	-0.15757	0.119517	-1.31839	0.187373	0.621199
CNAG_01236	14033	0.0812017	0.143673	0.565184	0.571948	0.866142
CNAG_01237	1107.44	0.123197	0.122878	1.0026	0.316054	0.732161
CNAG_01238	7896.27	0.0438818	0.131726	0.333129	0.739037	0.928304
CNAG_01239	3590.16	-0.522139	0.197707	-2.64097	0.00826684	0.183133
CNAG_01240	2300.42	-0.254087	0.0741224	-3.42794	0.000608174	0.0457053
CNAG_01241	2346.82	0.0039614	0.122171	0.0324249	0.974133	0.994943
CNAG_01242	7202.75	-0.375214	0.151529	-2.47618	0.0132796	0.231804
CNAG_01243	7333.86	-0.0320729	0.147072	-0.218076	0.82737	0.95172
CNAG_01244	770.787	-0.0534511	0.187356	-0.285291	0.775421	0.940244
CNAG_01245	5302.76	-0.0942712	0.108789	-0.86655	0.386189	0.779512
CNAG_01246	3645.01	0.202084	0.164759	1.22654	0.219996	0.648602
CNAG_01247	1638.61	0.0861975	0.142239	0.606006	0.544511	0.858777
CNAG_01248	5659.98	-0.163368	0.161879	-1.0092	0.31288	0.73062
CNAG_01249	3061.56	-0.106441	0.10946	-0.972415	0.330844	0.740349
CNAG_01250	7063.29	-0.0688287	0.122437	-0.562154	0.574011	0.867318
CNAG_01251	11909.7	-0.223641	0.148937	-1.50158	0.133206	0.562282
CNAG_01252	819.409	-0.281924	0.317039	-0.88924	0.373874	0.772312
CNAG_01253	5944.52	0.0489151	0.0848405	0.576553	0.564241	0.864519
CNAG_01254	1688.11	0.0699679	0.106005	0.660046	0.509224	0.843382
CNAG_01255	23506.4	0.0782341	0.0584722	1.33797	0.180906	0.613686
CNAG_01256	1338.09	-0.0053429	0.0980854	-0.0544719	0.956559	0.991077
CNAG_01257	5541.66	-0.302564	0.119538	-2.53111	0.0113703	0.216039
CNAG_01258	14726.4	-0.135988	0.173866	-0.782145	0.43413	0.806523
CNAG_01261	14068.4	-0.319021	0.242172	-1.31733	0.187727	0.621214
CNAG_01262	2610.97	0.0382086	0.103558	0.368958	0.712159	0.918907
CNAG_01263	21894.7	-0.283544	0.164134	-1.72752	0.0840742	0.485395
CNAG_01264	9006.77	0.0201334	0.100366	0.2006	0.841011	0.957054
CNAG_01265	884.307	-0.0600904	0.267342	-0.22477	0.822158	0.950413
CNAG_01266	9928.88	-0.153072	0.0799032	-1.91572	0.055401	0.426327
CNAG_01267	902.824	-0.0649226	0.123753	-0.524616	0.59985	0.879931
CNAG_01268	99.2009	0.268104	0.258543	1.03698	0.299745	0.720317
CNAG_01270	18948.4	-0.0994659	0.0570421	-1.74373	0.0812063	0.479222
CNAG_01271	3778.18	0.0446563	0.0677441	0.65919	0.509774	0.843382
CNAG_01272	98183.4	-0.103808	0.228718	-0.453867	0.649924	0.898433
CNAG_01273	10764	0.00869041	0.100255	0.086683	0.930923	0.984799
CNAG_01274	22605.5	-0.138755	0.0877584	-1.5811	0.113855	0.536458
CNAG_01275	5895.37	-0.298586	0.174369	-1.71238	0.086827	0.488991
CNAG_01276	15766.3	0.027974	0.191374	0.146175	0.883784	0.96983
CNAG_01277	39080.2	-0.0329948	0.159635	-0.206689	0.836253	0.955656
CNAG_01278	19873.8	-0.0132125	0.146706	-0.0900612	0.928239	0.984404
CNAG_01279	3601.8	-0.0533369	0.0963058	-0.553829	0.579696	0.869702
CNAG_01281	3230.68	0.101549	0.106911	0.949848	0.34219	0.747251
CNAG_01282	4676.43	-0.0660163	0.089671	-0.736206	0.461605	0.818431
CNAG_01283	11079.3	0.0157424	0.163893	0.0960532	0.923478	0.982953
CNAG_01284	8672.19	-0.0271569	0.0682359	-0.397986	0.690641	0.912966
CNAG_01285	4089.49	-0.168335	0.201743	-0.834406	0.404052	0.792308
CNAG_01286	860.646	-0.11345	0.127841	-0.887428	0.374849	0.773041
CNAG_01287	16335.9	0.00776319	0.078757	0.0985714	0.921479	0.982153
CNAG_01288	6585.65	0.132103	0.151804	0.870222	0.384179	0.778042
CNAG_01289	1340.03	0.223235	0.0900333	2.47947	0.0131578	0.231804
CNAG_01290	306.142	0.243633	0.161157	1.51178	0.130591	0.558724
CNAG_01291	7733.77	0.318354	0.120108	2.65058	0.00803549	0.182059
CNAG_01292	5904.58	-0.00114137	0.155735	-0.00732897	0.994152	0.998617
CNAG_01293	6780.38	-0.016178	0.257951	-0.0627173	0.949992	0.9888
CNAG_01294	2718.9	-0.174135	0.0646692	-2.6927	0.0070875	0.170153
CNAG_01295	2111.85	0.0325117	0.207375	0.156777	0.87542	0.967593
CNAG_01296	7916.19	-0.0357602	0.164551	-0.21732	0.827959	0.952123
CNAG_01297	5416.79	0.0386513	0.0769722	0.502147	0.615564	0.884539
CNAG_01298	10643.3	-0.215517	0.125364	-1.71913	0.0855903	0.486517
CNAG_01299	439.729	-0.469276	0.16621	-2.8234	0.00475177	0.145193
CNAG_01300	20175.2	-0.0188318	0.0975443	-0.193059	0.846913	0.95953
CNAG_01301	3092.63	0.251891	0.0696513	3.61646	0.000298662	0.033081
CNAG_01302	2528.68	0.404217	0.0813529	4.96868	6.74088e-07	0.00038399
CNAG_01303	3830.69	-0.1299	0.115998	-1.11985	0.262778	0.682461
CNAG_01304	4966.14	-0.0754758	0.117121	-0.644429	0.519298	0.847189
CNAG_01305	8931.63	0.0129457	0.0922008	0.140408	0.888337	0.971003
CNAG_01306	3184.1	-0.105398	0.175537	-0.600431	0.548219	0.859102
CNAG_01307	9609.44	-0.0152292	0.116334	-0.130909	0.895847	0.97261
CNAG_01308	5554.07	-0.0960966	0.101201	-0.949566	0.342333	0.74736
CNAG_01309	3244.73	0.179497	0.0706859	2.53937	0.0111053	0.212896
CNAG_01310	4640.49	0.108006	0.172324	0.626764	0.530814	0.852149
CNAG_01313	4684.47	0.14153	0.134562	1.05178	0.2929	0.714461
CNAG_01314	9941.35	0.05752	0.0954688	0.602501	0.546841	0.858777
CNAG_01315	3900.88	0.0335905	0.101779	0.330032	0.741376	0.928447
CNAG_01316	4751.03	0.251086	0.163235	1.53819	0.124001	0.548506
CNAG_01317	2205.93	0.236953	0.184142	1.28679	0.198167	0.628382
CNAG_01318	7977.53	-0.0160892	0.103371	-0.155646	0.876312	0.968028
CNAG_01319	2208.87	-0.00432143	0.0800523	-0.0539826	0.956949	0.991077
CNAG_01320	5327.3	0.0494901	0.0721055	0.686356	0.492488	0.83249
CNAG_01321	13716.4	0.137619	0.102006	1.34912	0.177297	0.60828
CNAG_01322	5142.68	0.0301976	0.0978011	0.308766	0.7575	0.935293
CNAG_01323	14526.3	0.182459	0.0929284	1.96343	0.049596	0.406161
CNAG_01324	1828.4	0.292667	0.114905	2.54704	0.0108642	0.210808
CNAG_01325	1621.62	0.26129	0.223589	1.16862	0.242558	0.665367
CNAG_01330	5122.03	-0.152434	0.132264	-1.1525	0.249117	0.669503
CNAG_01331	2830.74	-0.140792	0.163113	-0.86316	0.388049	0.781842
CNAG_01332	37219.8	-0.0259769	0.10323	-0.251642	0.801318	0.943843
CNAG_01333	2588.64	-0.0258284	0.241686	-0.106868	0.914894	0.980551
CNAG_01334	9222.79	-0.190045	0.225257	-0.843679	0.398849	0.786747
CNAG_01335	8406.96	0.248374	0.237589	1.04539	0.295841	0.717122
CNAG_01336	488.409	0.286707	0.141205	2.03043	0.0423126	0.379576
CNAG_01337	1513.81	-0.0296971	0.174994	-0.169703	0.865243	0.96427
CNAG_01338	1960.04	-0.193737	0.258819	-0.748542	0.454133	0.815517
CNAG_01339	7023.28	-0.202266	0.044557	-4.53948	5.63933e-06	0.00224868
CNAG_01340	10311.6	-0.195478	0.111878	-1.74724	0.0805955	0.478295
CNAG_01341	7412.68	-0.037972	0.323195	-0.11749	0.906472	0.977965
CNAG_01342	2955.62	-0.171613	0.0884526	-1.94017	0.0523595	0.417706
CNAG_01343	1472.76	-0.130484	0.111227	-1.17314	0.240741	0.664788
CNAG_01344	3449.68	-0.182474	0.127633	-1.42968	0.15281	0.578589
CNAG_01345	3069.47	0.0461321	0.0948646	0.486294	0.626758	0.889812
CNAG_01346	1943.9	0.0355571	0.118826	0.299238	0.764758	0.938398
CNAG_01347	6299.69	-0.0696771	0.160768	-0.433401	0.664723	0.903249
CNAG_01348	9222.88	-0.0739824	0.21563	-0.343099	0.731524	0.924688
CNAG_01349	49.7012	-0.316855	0.310658	-1.01995	0.307754	0.726972
CNAG_01350	2464.84	-0.11709	0.206987	-0.565687	0.571606	0.866142
CNAG_01351	4350.85	0.0672128	0.0678086	0.991214	0.321581	0.734471
CNAG_01352	4204.33	-0.152061	0.162443	-0.936089	0.349228	0.754562
CNAG_01353	3056.46	0.0529185	0.192863	0.274384	0.783789	0.941577
CNAG_01354	5281.04	0.119544	0.132203	0.904247	0.365864	0.766362
CNAG_01355	3791.52	-0.00525722	0.0948033	-0.055454	0.955777	0.990941
CNAG_01356	4059.9	-0.0763804	0.112546	-0.678658	0.497354	0.834819
CNAG_01357	2220.32	0.00835797	0.0831014	0.100576	0.919887	0.981186
CNAG_01358	156.188	-0.379535	0.268972	-1.41106	0.158228	0.584199
CNAG_01359	6527.76	-0.043451	0.0768565	-0.565352	0.571835	0.866142
CNAG_01360	10504.3	-0.263644	0.11506	-2.29136	0.0219425	0.280047
CNAG_01361	18330.8	-0.0989289	0.124601	-0.793967	0.427215	0.801504
CNAG_01362	6927.18	-0.0933701	0.113497	-0.822664	0.410699	0.796141
CNAG_01363	5913.45	-0.0235512	0.0880233	-0.267556	0.789041	0.942257
CNAG_01364	5809.57	0.145876	0.0751015	1.94239	0.0520897	0.416666
CNAG_01365	2455.07	0.118731	0.159193	0.745833	0.455768	0.816431
CNAG_01367	6050.1	-0.406242	0.189909	-2.13914	0.0324242	0.343404
CNAG_01368	119.242	0.136734	0.2083	0.656427	0.511549	0.843769
CNAG_01369	401.006	0.235448	0.235929	0.997959	0.318299	0.733846
CNAG_01370	409.678	0.105446	0.128618	0.819845	0.412305	0.797091
CNAG_01371	3423.5	-0.0757249	0.108516	-0.697819	0.48529	0.829525
CNAG_01372	3732.12	-0.119424	0.188276	-0.634303	0.525883	0.850698
CNAG_01373	5854.17	0.0872533	0.125076	0.697603	0.485426	0.829525
CNAG_01375	5540.7	-0.130657	0.134096	-0.974355	0.32988	0.739902
CNAG_01376	16863.8	-0.118979	0.133972	-0.888089	0.374493	0.772525
CNAG_01377	7583.68	-0.172079	0.115515	-1.48968	0.136309	0.564123
CNAG_01378	6576.8	-0.0766494	0.087343	-0.877567	0.380179	0.775751
CNAG_01379	3146.3	0.342179	0.110952	3.08403	0.00204214	0.0929612
CNAG_01380	3201.05	-0.00926317	0.12013	-0.0771098	0.938536	0.986727
CNAG_01381	3050.09	0.179212	0.0703387	2.54784	0.0108392	0.210808
CNAG_01382	1476.03	-0.0284717	0.104436	-0.272623	0.785143	0.941577
CNAG_01383	18.6048	0.0807623	0.474051	0.170366	0.864722	0.96414
CNAG_01384	1566.4	0.497828	0.145671	3.41748	0.000632047	0.0464521
CNAG_01385	6523.81	-0.073751	0.0697614	-1.05719	0.290425	0.711782
CNAG_01386	409.298	-0.101088	0.298433	-0.338731	0.734812	0.92649
CNAG_01387	2142.73	-0.20061	0.266926	-0.751558	0.452317	0.815168
CNAG_01388	3551.55	-0.217901	0.0839054	-2.59698	0.00940462	0.196855
CNAG_01389	1905.31	-0.370765	0.240468	-1.54185	0.123111	0.548155
CNAG_01390	5640.21	0.156096	0.158484	0.984932	0.324657	0.737594
CNAG_01391	4173.65	-0.0350581	0.0806705	-0.434584	0.663865	0.902543
CNAG_01392	1172.52	-0.0203384	0.134066	-0.151704	0.87942	0.968733
CNAG_01395	6606.36	0.0293963	0.0738886	0.397846	0.690744	0.912966
CNAG_01396	1625.33	0.265876	0.127872	2.07923	0.037596	0.364871
CNAG_01397	8892.48	0.233223	0.116786	1.99701	0.0458246	0.392958
CNAG_01398	14085.6	-0.108266	0.147378	-0.734617	0.462573	0.81874
CNAG_01399	1865.98	0.0794296	0.106422	0.746363	0.455448	0.816408
CNAG_01400	13515.1	0.0861327	0.098544	0.874053	0.382089	0.77658
CNAG_01401	526.217	0.0068988	0.153873	0.0448344	0.964239	0.992874
CNAG_01402	8769.55	-0.0505689	0.156514	-0.323095	0.746623	0.930508
CNAG_01403	2741.47	0.200738	0.0924961	2.17023	0.0299895	0.327177
CNAG_01404	27247.6	0.0322589	0.111601	0.289055	0.772539	0.939354
CNAG_01405	5865.86	-0.109694	0.0978811	-1.12069	0.262422	0.682019
CNAG_01406	2334.63	-0.0788806	0.0930037	-0.848145	0.396357	0.784993
CNAG_01408	3432.38	-0.244789	0.167404	-1.46226	0.14367	0.568064
CNAG_01411	1687.44	-0.323161	0.246166	-1.31278	0.189258	0.621859
CNAG_01412	8235.26	-0.274179	0.147932	-1.85341	0.0638235	0.442217
CNAG_01413	17675.9	-0.0491729	0.101318	-0.485331	0.627442	0.889812
CNAG_01414	4893.39	0.0406931	0.0854355	0.476302	0.633859	0.892483
CNAG_01415	3285.15	-0.130606	0.140123	-0.932078	0.351296	0.7561
CNAG_01416	2268.31	0.00273568	0.0988359	0.027679	0.977918	0.995773
CNAG_01417	4009.64	-0.0838148	0.415948	-0.201503	0.840305	0.956706
CNAG_01418	1376.58	-0.330054	0.291759	-1.13126	0.257947	0.676053
CNAG_01419	3876.68	-0.403465	0.259284	-1.55608	0.11969	0.542579
CNAG_01420	4429.98	-0.292048	0.182887	-1.59687	0.110294	0.532702
CNAG_01421	20376	-0.118576	0.170388	-0.695915	0.486482	0.830175
CNAG_01422	4840.83	-0.267175	0.235804	-1.13304	0.257197	0.675574
CNAG_01423	4462.94	-0.156951	0.0759023	-2.0678	0.0386585	0.36869
CNAG_01424	2963.63	-0.139189	0.142448	-0.977125	0.328507	0.739654
CNAG_01425	657.383	0.14407	0.151558	0.950594	0.341811	0.747251
CNAG_01426	3915.98	0.0121722	0.0798974	0.152348	0.878913	0.968733
CNAG_01428	54890.2	-0.0228923	0.0600119	-0.381462	0.70286	0.915186
CNAG_01429	663.538	0.123623	0.099886	1.23764	0.215848	0.645626
CNAG_01430	3656.65	0.229899	0.170347	1.34959	0.177146	0.60828
CNAG_01431	1456.58	-0.00276158	0.114016	-0.024221	0.980676	0.996292
CNAG_01432	8292.28	0.00207738	0.145397	0.0142877	0.9886	0.996976
CNAG_01435	15434.5	-0.0930746	0.0773331	-1.20355	0.228762	0.654245
CNAG_01436	2699.79	0.0891168	0.0959816	0.928478	0.35316	0.756906
CNAG_01437	8732.93	0.219502	0.143131	1.53358	0.125134	0.550135
CNAG_01438	10019.4	0.136212	0.217012	0.627671	0.530219	0.851833
CNAG_01439	3904.57	0.0434733	0.0980492	0.443383	0.657489	0.901405
CNAG_01440	990.388	-0.11377	0.123885	-0.918345	0.358438	0.758838
CNAG_01441	12478.6	0.0288596	0.173328	0.166503	0.867761	0.965727
CNAG_01442	11222.5	0.117717	0.126139	0.933229	0.350702	0.7561
CNAG_01443	1488.63	0.222438	0.136067	1.63477	0.102097	0.518144
CNAG_01444	1601.19	0.305646	0.109315	2.79602	0.00517368	0.149493
CNAG_01445	1438.64	0.03961	0.114905	0.34472	0.730305	0.92464
CNAG_01446	83470.7	0.0646938	0.228648	0.282941	0.777222	0.940386
CNAG_01448	2473.14	-0.0258745	0.117531	-0.22015	0.825754	0.950989
CNAG_01451	2519	0.206529	0.106972	1.93068	0.0535221	0.420524
CNAG_01452	1924.9	0.23734	0.157418	1.50771	0.131629	0.5588
CNAG_01454	13073.8	-0.0712729	0.137391	-0.518761	0.603927	0.881464
CNAG_01455	19605.3	0.0274116	0.101238	0.270764	0.786572	0.941743
CNAG_01456	214.943	0.533411	0.256313	2.08109	0.0374257	0.364052
CNAG_01457	3545.22	-0.312863	0.109995	-2.84433	0.00445043	0.138471
CNAG_01461	3044.9	-0.00462413	0.106027	-0.0436128	0.965213	0.99321
CNAG_01463	1417.77	0.327009	0.133324	2.45275	0.0141771	0.234581
CNAG_01464	33262.1	-0.270917	0.314191	-0.86227	0.388539	0.782277
CNAG_01465	1945.57	0.0287973	0.0970315	0.296783	0.766632	0.939298
CNAG_01466	2700.01	-0.143204	0.200693	-0.713549	0.475506	0.824106
CNAG_01467	4969.95	0.319173	0.131602	2.42529	0.0152962	0.241559
CNAG_01468	2080.24	-0.0638774	0.312897	-0.204148	0.838238	0.956706
CNAG_01469	5870.47	0.0851692	0.0716894	1.18803	0.234821	0.65805
CNAG_01470	5749.68	0.139612	0.0912732	1.5296	0.126115	0.552013
CNAG_01471	2632.36	-0.00839406	0.123155	-0.0681586	0.945659	0.988673
CNAG_01472	3504.34	-0.129009	0.069982	-1.84347	0.0652611	0.448853
CNAG_01473	1293.6	-0.0627208	0.113623	-0.552009	0.580942	0.869963
CNAG_01474	2484.1	-0.0140819	0.172417	-0.0816735	0.934906	0.985913
CNAG_01475	17165.6	-0.112922	0.0553338	-2.04073	0.0412773	0.376729
CNAG_01476	5941.42	-0.0108027	0.151938	-0.071099	0.943319	0.988434
CNAG_01477	11756.7	0.0492443	0.185905	0.26489	0.791094	0.942623
CNAG_01478	1594.27	-0.263709	0.1833	-1.43867	0.150243	0.575499
CNAG_01479	618.411	-0.0196384	0.211756	-0.0927408	0.926109	0.983918
CNAG_01480	39514.5	-0.0797372	0.0958595	-0.831813	0.405515	0.792802
CNAG_01481	728.784	-0.148568	0.255884	-0.580607	0.561505	0.863598
CNAG_01482	5244.8	-0.200073	0.0873406	-2.29072	0.0219798	0.280047
CNAG_01483	2650.62	-0.0895821	0.0885505	-1.01165	0.311706	0.729417
CNAG_01485	4972.96	-0.210868	0.153131	-1.37704	0.168499	0.596696
CNAG_01486	55825.2	-0.0768964	0.0986176	-0.779743	0.435542	0.806523
CNAG_01487	913.344	-0.287886	0.168151	-1.71207	0.086884	0.488991
CNAG_01489	1013.39	0.229374	0.245167	0.935584	0.349487	0.754715
CNAG_01490	1245.95	0.129338	0.144209	0.896874	0.369786	0.769383
CNAG_01491	2088.06	0.074041	0.119945	0.617288	0.537044	0.855138
CNAG_01492	19738.9	-0.0779744	0.104822	-0.743878	0.456951	0.817081
CNAG_01493	1393.29	-0.0205903	0.41806	-0.049252	0.960718	0.991778
CNAG_01494	2345.16	0.0480997	0.0832061	0.578079	0.563211	0.864103
CNAG_01495	3897.31	-0.289229	0.117853	-2.45414	0.014122	0.234581
CNAG_01496	4369.84	-0.0687647	0.0846286	-0.812547	0.416478	0.798484
CNAG_01497	870.865	-0.00650233	0.14787	-0.0439733	0.964926	0.993196
CNAG_01498	1844.79	-0.0285089	0.124248	-0.229452	0.818518	0.949939
CNAG_01499	1209.7	-0.365241	0.134719	-2.71112	0.00670557	0.16702
CNAG_01500	25.5001	0.322859	0.415746	0.776576	0.437409	0.807859
CNAG_01501	1039.56	0.264308	0.140466	1.88165	0.059883	0.439695
CNAG_01502	4408.06	-0.14851	0.127423	-1.16549	0.243822	0.666525
CNAG_01504	1530.78	0.093555	0.148839	0.628567	0.529633	0.851233
CNAG_01506	1319.99	0.0249031	0.157308	0.158308	0.874214	0.966917
CNAG_01507	1176.4	0.057796	0.117684	0.491111	0.623348	0.88819
CNAG_01508	4669.52	-0.103228	0.107831	-0.957316	0.338408	0.745332
CNAG_01509	2497.52	0.00376386	0.131793	0.0285589	0.977216	0.995186
CNAG_01510	7549.29	-0.073515	0.0595139	-1.23526	0.216735	0.645626
CNAG_01511	371.014	-0.454427	0.17913	-2.53687	0.011185	0.21384
CNAG_01512	1910.23	-0.130976	0.113421	-1.15478	0.248181	0.668723
CNAG_01513	941.594	-0.00270301	0.142415	-0.0189798	0.984857	0.996292
CNAG_01514	5.72303	-0.485431	0.439147	-1.1054	0.268988	NA
CNAG_01518	1277.46	-0.180839	0.156071	-1.1587	0.24658	0.666829
CNAG_01519	1373.44	0.077268	0.19446	0.397347	0.691111	0.912966
CNAG_01520	3147.5	-0.0933793	0.0860487	-1.08519	0.277837	0.697874
CNAG_01521	1080.52	-0.176909	0.274876	-0.643594	0.519839	0.847189
CNAG_01522	8351.69	0.111356	0.0743839	1.49704	0.134383	0.56238
CNAG_01523	11345.2	0.0673124	0.0564018	1.19344	0.232696	0.657682
CNAG_01524	2780.63	0.0853624	0.0721538	1.18306	0.236785	0.659343
CNAG_01525	1057.26	-0.23158	0.25399	-0.911769	0.36189	0.762127
CNAG_01526	7271.54	-0.228126	0.180494	-1.2639	0.206268	0.636283
CNAG_01527	78.9089	0.24747	0.255263	0.969471	0.33231	0.74193
CNAG_01528	4317.22	0.22297	0.141013	1.5812	0.113833	0.536458
CNAG_01529	1248.93	-0.152507	0.204303	-0.746474	0.455381	0.816408
CNAG_01530	12129.6	-0.0799879	0.153443	-0.521286	0.602168	0.881034
CNAG_01531	2909.63	0.170068	0.235144	0.723252	0.469525	0.82224
CNAG_01532	15249.2	-0.257363	0.1747	-1.47317	0.140704	0.565993
CNAG_01533	5765.28	-0.0937493	0.144665	-0.648045	0.516956	0.846077
CNAG_01534	1321.36	0.112058	0.306523	0.365577	0.714681	0.919401
CNAG_01535	7178.55	-0.110533	0.134863	-0.819596	0.412447	0.797091
CNAG_01536	9535.7	0.0312427	0.226225	0.138104	0.890158	0.971674
CNAG_01537	12871.9	-0.207774	0.107312	-1.93616	0.0528476	0.418115
CNAG_01538	2272.43	-0.208983	0.142136	-1.4703	0.14148	0.566133
CNAG_01539	43103.5	0.212427	0.209399	1.01446	0.310364	0.728627
CNAG_01540	1734.06	-0.170447	0.0944926	-1.80382	0.0712599	0.462236
CNAG_01541	475.98	-0.0409674	0.181441	-0.225789	0.821366	0.950283
CNAG_01542	5154.04	-0.354601	0.276431	-1.28278	0.199568	0.629789
CNAG_01543	2272.74	-0.247253	0.137701	-1.79558	0.0725616	0.465885
CNAG_01544	8574.08	0.00198622	0.0762932	0.026034	0.97923	0.996149
CNAG_01545	2168.89	0.0844762	0.0885764	0.953709	0.340231	0.746038
CNAG_01546	1573.73	0.0657459	0.134886	0.487419	0.625961	0.88953
CNAG_01547	7592.45	0.0010651	0.0771832	0.0137997	0.98899	0.996991
CNAG_01548	8764.39	-0.119937	0.0632347	-1.8967	0.0578679	0.43333
CNAG_01549	5866.88	-0.0805204	0.0819047	-0.983099	0.325559	0.737594
CNAG_01550	2930.6	0.221907	0.145846	1.52152	0.12813	0.555649
CNAG_01551	19273.1	0.484508	0.166275	2.91391	0.00356938	0.127649
CNAG_01552	4237.31	0.0566649	0.0922194	0.614458	0.538913	0.856142
CNAG_01553	11219.8	0.0631385	0.182627	0.345723	0.729551	0.92464
CNAG_01554	3588.29	-0.0300262	0.0700543	-0.428614	0.668204	0.904107
CNAG_01555	146.966	-0.340472	0.202825	-1.67865	0.0932211	0.503685
CNAG_01556	3889.46	-0.143713	0.126037	-1.14024	0.254188	0.674209
CNAG_01557	16561.6	0.104609	0.0853683	1.22538	0.220432	0.64914
CNAG_01558	58483.2	-0.349215	0.386307	-0.903984	0.366004	0.766362
CNAG_01559	6959.06	-0.0343056	0.183921	-0.186524	0.852034	0.959643
CNAG_01560	387.201	-0.109208	0.160974	-0.678419	0.497506	0.834819
CNAG_01561	4281.17	-0.247595	0.148534	-1.66692	0.0955302	0.50833
CNAG_01562	425204	0.0644298	0.138174	0.466295	0.641004	0.895196
CNAG_01563	4929.13	-0.111932	0.0908464	-1.23211	0.21791	0.647123
CNAG_01564	10288.5	0.0721539	0.136685	0.527883	0.597581	0.878148
CNAG_01565	10740.2	0.152212	0.156518	0.972492	0.330806	0.740349
CNAG_01566	3307.53	0.152647	0.269959	0.565444	0.571772	0.866142
CNAG_01567	1510.22	-0.0359395	0.111907	-0.321157	0.748092	0.931319
CNAG_01568	10949.3	-0.0574361	0.0578464	-0.992908	0.320755	0.734471
CNAG_01569	1478.01	-0.0443722	0.112911	-0.392983	0.694332	0.913265
CNAG_01570	114.492	-0.26087	0.249131	-1.04712	0.295045	0.71635
CNAG_01571	3453.65	-0.0340548	0.0933063	-0.364979	0.715127	0.919401
CNAG_01572	4054.66	-0.566263	0.139173	-4.06876	4.72648e-05	0.00998833
CNAG_01573	10232	0.167425	0.196737	0.851009	0.394765	0.784372
CNAG_01574	20352.6	-0.26158	0.1451	-1.80275	0.0714272	0.462363
CNAG_01575	13120.6	-0.267429	0.16836	-1.58844	0.112187	0.534783
CNAG_01576	6687.49	0.161576	0.122479	1.31922	0.187097	0.620672
CNAG_01577	99463.4	0.155065	0.180152	0.860745	0.389378	0.782978
CNAG_01578	3340.28	0.149421	0.174204	0.857731	0.391041	0.783045
CNAG_01579	4392.01	-0.37603	0.190575	-1.97314	0.0484799	0.402662
CNAG_01580	6744.61	-0.0585921	0.0666708	-0.878828	0.379495	0.775751
CNAG_01581	255.991	-0.0287895	0.165591	-0.173859	0.861976	0.962994
CNAG_01582	525.96	-0.147814	0.139041	-1.0631	0.287736	0.70802
CNAG_01583	4312.85	0.136771	0.0687907	1.98821	0.0467881	0.398648
CNAG_01584	1457.39	-0.134777	0.427002	-0.315635	0.752279	0.932666
CNAG_01585	1400.44	-0.0667375	0.485403	-0.137489	0.890644	0.971674
CNAG_01586	28685.6	0.0300377	0.0851571	0.352733	0.724288	0.923192
CNAG_01587	3759.35	0.0479163	0.102138	0.469133	0.638975	0.894501
CNAG_01588	27667.5	0.140815	0.166903	0.843692	0.398841	0.786747
CNAG_01590	2077.85	0.145923	0.0800979	1.8218	0.0684846	0.454776
CNAG_01591	4358.82	-0.155858	0.169832	-0.917717	0.358767	0.759182
CNAG_01592	489.375	0.0962359	0.197179	0.488064	0.625504	0.889178
CNAG_01593	11585.9	0.110435	0.12543	0.880453	0.378614	0.77541
CNAG_01594	28570.1	-0.0232699	0.119665	-0.194459	0.845817	0.958969
CNAG_01595	1830.26	0.221373	0.123172	1.79727	0.0722934	0.465327
CNAG_01596	3643.28	0.215843	0.106068	2.03495	0.0418555	0.377566
CNAG_01597	1225.42	0.0954671	0.161086	0.592648	0.553417	0.860244
CNAG_01598	6349.22	0.102	0.104671	0.974479	0.329819	0.739902
CNAG_01599	3330.08	0.2096	0.077714	2.69707	0.00699527	0.169131
CNAG_01600	9738.75	0.08905	0.143453	0.620762	0.534756	0.853531
CNAG_01601	3934.85	0.117826	0.232146	0.507553	0.611767	0.882888
CNAG_01602	3347.29	-0.0636179	0.168711	-0.377083	0.706112	0.916274
CNAG_01603	8936.71	0.431039	0.0871714	4.94473	7.62494e-07	0.000405393
CNAG_01604	1786.28	0.0655577	0.286628	0.228721	0.819086	0.949939
CNAG_01605	2132.56	-0.108772	0.247792	-0.438963	0.660688	0.902472
CNAG_01606	30.1254	-0.0811778	0.426394	-0.190382	0.84901	0.959643
CNAG_01607	2472.77	0.00175789	0.0651821	0.0269688	0.978485	0.996096
CNAG_01608	6407.88	0.0298185	0.143722	0.207474	0.83564	0.955656
CNAG_01609	3677.93	-0.128719	0.127339	-1.01083	0.312097	0.729815
CNAG_01610	3362.86	-0.341854	0.326249	-1.04783	0.294717	0.71635
CNAG_01611	9144.13	0.0433324	0.117981	0.367282	0.713409	0.91914
CNAG_01612	482.258	0.0265274	0.190954	0.13892	0.889513	0.971496
CNAG_01613	6727.69	-0.466034	0.143848	-3.23976	0.00119629	0.0718849
CNAG_01614	2656.61	-0.115278	0.0943293	-1.22208	0.221678	0.649478
CNAG_01615	1687.93	-0.154276	0.262724	-0.587218	0.557058	0.861721
CNAG_01616	6856.01	-0.108243	0.110221	-0.982057	0.326072	0.737917
CNAG_01619	2588.11	0.0328694	0.100406	0.327365	0.743392	0.929239
CNAG_01620	1719.7	-0.155796	0.204917	-0.760287	0.447083	0.814039
CNAG_01621	33061.1	-0.00444337	0.289933	-0.0153255	0.987772	0.996898
CNAG_01622	931.465	-0.0706688	0.121739	-0.580493	0.561582	0.863598
CNAG_01623	5424.89	0.12965	0.155848	0.831903	0.405464	0.792802
CNAG_01624	3257.41	0.133693	0.142597	0.937562	0.348469	0.753635
CNAG_01625	2445.5	0.146285	0.148666	0.983982	0.325124	0.737594
CNAG_01626	4238.6	-0.146463	0.101106	-1.4486	0.147448	0.570955
CNAG_01627	2785.43	-0.00506585	0.0874566	-0.0579242	0.953809	0.99025
CNAG_01628	28474.1	-0.121656	0.083481	-1.45729	0.145037	0.568952
CNAG_01629	2589.5	0.137303	0.136719	1.00427	0.315248	0.732161
CNAG_01630	4502.79	-0.00488779	0.0779018	-0.0627429	0.949971	0.9888
CNAG_01631	5061.65	-0.0763508	0.111802	-0.682911	0.494663	0.832616
CNAG_01632	936.154	-0.182485	0.242811	-0.751554	0.45232	0.815168
CNAG_01633	2646.99	-0.0350542	0.137211	-0.255477	0.798355	0.943843
CNAG_01634	11059.4	0.0113228	0.110707	0.102277	0.918537	0.981186
CNAG_01635	2327.52	-0.0323977	0.14453	-0.224159	0.822634	0.950413
CNAG_01636	2643.06	0.156353	0.109084	1.43332	0.151765	0.577366
CNAG_01637	5857.97	-0.00979075	0.0645588	-0.151656	0.879458	0.968733
CNAG_01638	1981.31	0.101015	0.130314	0.775167	0.438241	0.809125
CNAG_01639	13104.7	0.0679423	0.195544	0.347453	0.728251	0.92464
CNAG_01640	14285.8	-0.272307	0.115405	-2.35957	0.0182959	0.26102
CNAG_01641	18132.8	-0.0995352	0.173673	-0.573118	0.566564	0.865768
CNAG_01642	7241.89	-0.21179	0.094605	-2.23868	0.0251768	0.297901
CNAG_01643	2127.37	0.0925382	0.123377	0.750044	0.453228	0.815168
CNAG_01644	3446.74	-0.0403731	0.0635374	-0.635422	0.525153	0.850454
CNAG_01645	641.225	-0.196998	0.128083	-1.53804	0.124038	0.548506
CNAG_01646	2800.4	-0.00893178	0.085517	-0.104444	0.916817	0.980846
CNAG_01647	4247.85	0.11342	0.0594581	1.90757	0.0564474	0.429547
CNAG_01648	16379.6	-0.142526	0.109746	-1.29868	0.194053	0.625082
CNAG_01649	6694.93	-0.172931	0.0872242	-1.9826	0.0474117	0.400923
CNAG_01650	4822.94	-0.0299103	0.0827885	-0.361286	0.717886	0.921346
CNAG_01651	686.2	-0.338046	0.137586	-2.45699	0.0140108	0.234581
CNAG_01652	6019.68	-0.0278005	0.0739285	-0.376045	0.706883	0.9165
CNAG_01653	26315.3	-0.224633	0.297944	-0.753945	0.450882	0.815168
CNAG_01654	5183.27	-0.137706	0.0794178	-1.73394	0.0829287	0.483801
CNAG_01655	10741.9	-0.216417	0.0886793	-2.44045	0.014669	0.237366
CNAG_01656	1578.8	0.0137739	0.211974	0.0649791	0.948191	0.9888
CNAG_01657	14602.6	-0.119332	0.089004	-1.34075	0.180003	0.612164
CNAG_01658	4688.54	-0.0512795	0.125464	-0.40872	0.682745	0.911071
CNAG_01659	1788.24	0.0723887	0.0934971	0.774235	0.438792	0.8092
CNAG_01660	2653.52	0.0805513	0.0894246	0.900773	0.367709	0.767936
CNAG_01663	2722.66	0.339359	0.181154	1.87332	0.0610242	0.44082
CNAG_01664	9749.43	0.120978	0.121922	0.992261	0.32107	0.734471
CNAG_01665	2356.62	0.183288	0.15771	1.16218	0.245161	0.666829
CNAG_01666	1463.46	0.250339	0.130695	1.91544	0.0554359	0.426327
CNAG_01667	3477.26	0.0825569	0.103191	0.800037	0.423689	0.801054
CNAG_01668	172.628	-0.301779	0.175868	-1.71594	0.0861729	0.488002
CNAG_01669	2450.99	0.0779127	0.0626824	1.24298	0.213877	0.643248
CNAG_01670	746.385	0.112661	0.20412	0.551935	0.580993	0.869963
CNAG_01671	654.989	-0.141385	0.183056	-0.772358	0.439902	0.809938
CNAG_01672	32.9542	0.39197	0.349157	1.12262	0.2616	0.681117
CNAG_01673	5246.37	-0.133493	0.139432	-0.957406	0.338362	0.745332
CNAG_01674	234.791	-0.122626	0.169549	-0.723248	0.469527	0.82224
CNAG_01675	2283.45	0.0582464	0.1381	0.421771	0.673192	0.906669
CNAG_01676	6566.68	0.0031203	0.14671	0.0212684	0.983032	0.996292
CNAG_01677	3720.93	0.0170391	0.080816	0.210838	0.833014	0.954293
CNAG_01678	12325.5	-0.064492	0.129409	-0.498359	0.618231	0.885686
CNAG_01679	13670.4	0.0478416	0.132608	0.360775	0.718268	0.921385
CNAG_01680	432.969	0.0649679	0.133647	0.486115	0.626885	0.889812
CNAG_01681	44704.1	-0.0276353	0.187732	-0.147206	0.882969	0.969394
CNAG_01682	20813.2	-0.307287	0.120791	-2.54396	0.0109603	0.211643
CNAG_01683	34342.7	-0.171823	0.172204	-0.997786	0.318383	0.733846
CNAG_01686	9892.08	-0.067532	0.176208	-0.383252	0.701533	0.915124
CNAG_01687	7783.54	0.0444194	0.128755	0.344991	0.730101	0.92464
CNAG_01688	10461	-0.0647523	0.122017	-0.530682	0.595639	0.877644
CNAG_01689	260.504	-0.108997	0.174484	-0.62468	0.532181	0.852409
CNAG_01690	1895.24	-0.228039	0.289482	-0.787749	0.430844	0.80359
CNAG_01691	2025.36	-0.531882	0.338679	-1.57046	0.116307	0.539796
CNAG_01692	4769.54	-0.19688	0.161708	-1.2175	0.223413	0.6505
CNAG_01693	2969.72	-0.00125927	0.0864389	-0.0145684	0.988377	0.996976
CNAG_01694	4724.59	-0.157996	0.192543	-0.820574	0.411889	0.797091
CNAG_01695	753.048	-0.272476	0.124601	-2.18679	0.028758	0.320433
CNAG_01696	8591.76	-0.0627111	0.12459	-0.503341	0.614724	0.884246
CNAG_01697	3314.44	0.0805995	0.0692604	1.16372	0.244539	0.666525
CNAG_01698	6946.66	0.0484513	0.0970162	0.499414	0.617488	0.885591
CNAG_01699	2353.99	-0.0572552	0.0873104	-0.655766	0.511975	0.843769
CNAG_01701	3241.26	-0.0370253	0.116737	-0.317169	0.751115	0.932666
CNAG_01702	3537.67	0.0551091	0.100339	0.549231	0.582847	0.871018
CNAG_01703	2596.66	-0.145348	0.104842	-1.38635	0.16564	0.591809
CNAG_01704	46607.2	-0.0117098	0.144109	-0.0812562	0.935238	0.985922
CNAG_01706	577.298	-0.0632437	0.136616	-0.46293	0.643415	0.895659
CNAG_01707	7154.7	-0.100805	0.166221	-0.606452	0.544215	0.858777
CNAG_01708	5328.15	0.0645033	0.140965	0.457585	0.647251	0.897712
CNAG_01709	21094.6	-0.0573635	0.0829732	-0.69135	0.489346	0.831683
CNAG_01710	974.743	-0.0465751	0.178781	-0.260516	0.794466	0.94368
CNAG_01711	6242.84	-0.197656	0.162917	-1.21323	0.225042	0.652497
CNAG_01712	5679	-0.170178	0.112901	-1.50732	0.13173	0.5588
CNAG_01713	30879.9	0.090173	0.103693	0.869615	0.384511	0.778375
CNAG_01714	797.761	0.277887	0.220832	1.25837	0.20826	0.637086
CNAG_01715	17232.7	0.00093892	0.18281	0.00513606	0.995902	0.999094
CNAG_01716	4179.35	-0.159079	0.0820471	-1.93888	0.0525164	0.417706
CNAG_01717	3479.25	-0.107572	0.0956878	-1.1242	0.260927	0.680476
CNAG_01718	2820.29	-0.0184059	0.129325	-0.142323	0.886825	0.97071
CNAG_01719	1615.72	-0.0581237	0.0934447	-0.622012	0.533934	0.853214
CNAG_01720	1602.59	-0.0445887	0.150491	-0.296288	0.76701	0.939326
CNAG_01721	6890.46	0.0686614	0.0753076	0.911746	0.361903	0.762127
CNAG_01722	17220.1	-0.329984	0.161597	-2.04202	0.0411498	0.376628
CNAG_01723	4882.06	-0.146366	0.110873	-1.32012	0.186795	0.620672
CNAG_01725	318.533	0.690454	0.217413	3.17577	0.0014944	0.0816291
CNAG_01726	19309.5	0.0919838	0.211251	0.435425	0.663254	0.902472
CNAG_01727	53058.4	-0.2395	0.137653	-1.73988	0.0818802	0.480496
CNAG_01728	3486.38	-0.0313028	0.174749	-0.17913	0.857836	0.961698
CNAG_01729	10489.6	-0.112324	0.191732	-0.585837	0.557985	0.861721
CNAG_01730	2746.45	0.0466681	0.221835	0.210373	0.833377	0.954499
CNAG_01731	4499.08	0.115352	0.152525	0.756282	0.44948	0.815168
CNAG_01732	5051.81	-0.205389	0.147996	-1.3878	0.165199	0.591584
CNAG_01733	12862.5	0.0136172	0.060626	0.22461	0.822282	0.950413
CNAG_01734	6539.76	-0.162089	0.127068	-1.27561	0.202094	0.633282
CNAG_01735	42513.3	0.273124	0.186525	1.46427	0.143119	0.56788
CNAG_01736	2099.05	0.240085	0.110029	2.18202	0.0291084	0.322293
CNAG_01737	21537.8	0.116891	0.101151	1.15562	0.247839	0.668644
CNAG_01738	4208.69	0.000649657	0.120942	0.00537165	0.995714	0.999094
CNAG_01739	1753	0.0179228	0.132911	0.134848	0.892732	0.972253
CNAG_01740	9468.35	0.0956423	0.106715	0.896239	0.370125	0.769448
CNAG_01741	1963.44	-0.112343	0.109964	-1.02164	0.30695	0.726172
CNAG_01742	10166.9	-0.430697	0.326904	-1.3175	0.18767	0.621214
CNAG_01743	6162.67	0.0692643	0.241615	0.286672	0.774364	0.940244
CNAG_01744	36000.8	-0.337266	0.141962	-2.37575	0.0175132	0.256913
CNAG_01745	33015	-0.477157	0.191166	-2.49603	0.0125593	0.226608
CNAG_01746	2393.12	0.150279	0.0960631	1.56437	0.11773	0.540754
CNAG_01749	3465.3	0.00948619	0.14997	0.063254	0.949564	0.9888
CNAG_01750	14289.6	-0.230863	0.307236	-0.751419	0.452401	0.815168
CNAG_01751	7170.94	-0.0593696	0.335561	-0.176927	0.859566	0.961841
CNAG_01752	6304.58	0.00695117	0.0573826	0.121137	0.903582	0.976315
CNAG_01753	8899.28	-0.341713	0.24147	-1.41514	0.157028	0.584083
CNAG_01754	6401.55	-0.00750488	0.137853	-0.054441	0.956584	0.991077
CNAG_01755	14226.8	0.0571429	0.158137	0.361351	0.717837	0.921346
CNAG_01756	2464.54	0.345336	0.153442	2.2506	0.0244111	0.295242
CNAG_01758	662.275	-0.166014	0.151921	-1.09277	0.274497	0.693909
CNAG_01759	462.16	-0.214545	0.166643	-1.28745	0.197937	0.628357
CNAG_01760	3805.44	-0.0670617	0.09032	-0.742489	0.457791	0.817569
CNAG_01761	20569.4	0.0674026	0.193995	0.347445	0.728257	0.92464
CNAG_01763	1051.23	0.000682058	0.0906265	0.00752603	0.993995	0.998617
CNAG_01764	2578.81	-0.0266168	0.0961343	-0.276871	0.781879	0.941577
CNAG_01765	5747.31	-0.327112	0.103734	-3.15339	0.00161388	0.0835156
CNAG_01768	10589.9	0.175183	0.142786	1.22689	0.219863	0.648602
CNAG_01769	3698.02	-0.28958	0.0758548	-3.81756	0.000134779	0.0210385
CNAG_01770	9866.9	-0.00792861	0.0710222	-0.111636	0.911112	0.97979
CNAG_01771	3497.04	0.203919	0.0932456	2.1869	0.0287495	0.320433
CNAG_01772	6973.49	-0.00340149	0.0701739	-0.0484722	0.96134	0.991778
CNAG_01773	2069.82	0.0598247	0.112033	0.533991	0.593348	0.876449
CNAG_01776	644.308	-0.104172	0.161935	-0.643295	0.520032	0.847189
CNAG_01777	5079.09	-0.260858	0.170314	-1.53163	0.125613	0.551351
CNAG_01778	5722.26	0.0153447	0.092787	0.165376	0.868648	0.966107
CNAG_01779	5844.43	0.0401377	0.0795794	0.504373	0.614	0.884011
CNAG_01780	9409.98	-0.0148801	0.108211	-0.13751	0.890628	0.971674
CNAG_01781	5498.58	0.342727	0.0919525	3.72722	0.000193602	0.0265534
CNAG_01787	1937.81	0.178492	0.104436	1.7091	0.0874326	0.490003
CNAG_01788	5137.01	-0.0205786	0.0808756	-0.254447	0.79915	0.943843
CNAG_01789	5303.37	0.117442	0.0672436	1.74652	0.0807206	0.478295
CNAG_01790	2142.51	0.017448	0.0738749	0.236183	0.813291	0.949077
CNAG_01791	13673.1	0.112596	0.147916	0.761211	0.446531	0.813591
CNAG_01792	9347.46	0.021695	0.166305	0.130453	0.896208	0.972681
CNAG_01793	2728.73	-0.0326757	0.101413	-0.322205	0.747297	0.930766
CNAG_01794	1119.65	-0.567377	0.123765	-4.58429	4.55534e-06	0.00213699
CNAG_01795	2029.16	-0.141554	0.119758	-1.182	0.237206	0.659413
CNAG_01796	10342.1	0.097482	0.177532	0.549096	0.582939	0.871018
CNAG_01797	4653.45	0.152433	0.0604215	2.52283	0.0116414	0.218447
CNAG_01798	2256.07	0.091909	0.092051	0.998458	0.318057	0.733846
CNAG_01799	11691.1	0.248265	0.0974585	2.54739	0.0108532	0.210808
CNAG_01800	3324.26	0.140718	0.122511	1.14862	0.250712	0.670806
CNAG_01801	189.981	0.0944402	0.137519	0.686745	0.492243	0.83249
CNAG_01802	6183.8	0.0947804	0.106717	0.888147	0.374461	0.772525
CNAG_01803	7880.55	0.185958	0.410914	0.452548	0.650874	0.898433
CNAG_01806	254.276	0.0470854	0.232692	0.202351	0.839643	0.956706
CNAG_01807	3289.72	-0.265439	0.241622	-1.09857	0.271956	0.690936
CNAG_01808	11676.1	0.0245211	0.0797131	0.307617	0.758374	0.935749
CNAG_01809	3665.43	0.0467776	0.0750457	0.623321	0.533074	0.853017
CNAG_01810	2602.51	0.174217	0.181726	0.958679	0.33772	0.745246
CNAG_01811	3989.95	0.0349794	0.122857	0.284715	0.775862	0.94035
CNAG_01812	13410.8	0.188132	0.144853	1.29878	0.19402	0.625082
CNAG_01813	34858	0.130507	0.0673962	1.93641	0.0528173	0.418115
CNAG_01814	4916.24	0.143129	0.16483	0.868344	0.385206	0.778712
CNAG_01815	7357.56	-0.276104	0.0818538	-3.37313	0.000743177	0.0512548
CNAG_01816	545.803	-0.145793	0.169754	-0.858846	0.390425	0.783045
CNAG_01817	3508.41	0.0239977	0.137872	0.174058	0.86182	0.962994
CNAG_01818	7560.33	0.0464417	0.0866687	0.535853	0.59206	0.87552
CNAG_01819	1913.84	0.56081	0.241952	2.31786	0.0204572	0.268731
CNAG_01820	52532.6	-0.0591691	0.0755984	-0.782676	0.433817	0.806455
CNAG_01821	2739.84	-0.104824	0.318239	-0.32939	0.741861	0.928591
CNAG_01822	2859.55	0.10403	0.100719	1.03288	0.301662	0.722231
CNAG_01823	6118.65	-0.0267993	0.115772	-0.231484	0.816939	0.949939
CNAG_01824	9423.02	-0.239541	0.101652	-2.35648	0.0184492	0.261801
CNAG_01825	1455.69	0.0783921	0.0803923	0.97512	0.329501	0.739902
CNAG_01826	2338.31	-0.105496	0.0666943	-1.58179	0.113698	0.536458
CNAG_01827	575.574	-0.259259	0.207335	-1.25044	0.21114	0.641219
CNAG_01828	3680.9	0.0916224	0.105705	0.866772	0.386067	0.779464
CNAG_01832	1490.73	-0.0652491	0.0802118	-0.81346	0.415954	0.798484
CNAG_01833	11034.6	0.0934125	0.112147	0.832951	0.404873	0.792802
CNAG_01834	2187.52	0.000146744	0.13158	0.00111525	0.99911	0.999737
CNAG_01835	6807.98	0.28568	0.139811	2.04333	0.0410198	0.376367
CNAG_01836	631.498	-0.0208594	0.140263	-0.148717	0.881777	0.968873
CNAG_01837	7314.93	-0.175765	0.0863392	-2.03575	0.0417752	0.377566
CNAG_01839	4845.28	0.0897872	0.0902919	0.994411	0.320023	0.734471
CNAG_01840	57441.9	-0.105768	0.127143	-0.831879	0.405477	0.792802
CNAG_01841	1762.71	-0.0147223	0.234474	-0.0627886	0.949935	0.9888
CNAG_01842	8992.86	-0.0568808	0.206248	-0.275789	0.78271	0.941577
CNAG_01843	7245.3	0.205188	0.0835185	2.45679	0.0140183	0.234581
CNAG_01844	2414.57	0.200453	0.164455	1.21889	0.222884	0.6505
CNAG_01845	15034.2	-0.201311	0.103105	-1.95249	0.0508804	0.412369
CNAG_01846	6420.53	-0.143481	0.331699	-0.432563	0.665332	0.90346
CNAG_01847	1780.22	-0.301717	0.344794	-0.875063	0.38154	0.776298
CNAG_01848	7556.54	-0.231729	0.107624	-2.15313	0.0313085	0.335978
CNAG_01849	209.016	0.196369	0.169193	1.16062	0.245798	0.666829
CNAG_01850	11850.5	-0.233133	0.128705	-1.81137	0.0700836	0.459635
CNAG_01851	14.723	-0.107507	0.416023	-0.258416	0.796086	0.943843
CNAG_01852	6401.41	0.000886332	0.116926	0.00758027	0.993952	0.998617
CNAG_01853	2053.09	0.118761	0.121535	0.97718	0.32848	0.739654
CNAG_01854	82574.1	-0.0964281	0.0787342	-1.22473	0.220677	0.64914
CNAG_01855	3240.51	-0.0111112	0.155209	-0.0715883	0.94293	0.988415
CNAG_01856	4194.44	-0.0452184	0.126888	-0.356366	0.721567	0.92298
CNAG_01857	0.0497056	0	0.173327	0	1	NA
CNAG_01858	838.656	0.0654788	0.163745	0.399883	0.689243	0.912966
CNAG_01859	4177.75	-0.112908	0.0971436	-1.16228	0.24512	0.666829
CNAG_01860	1348.3	-0.126898	0.16084	-0.788974	0.430127	0.802965
CNAG_01861	3152.34	0.220771	0.0975694	2.2627	0.023654	0.290651
CNAG_01862	298.896	-0.0859146	0.185874	-0.462218	0.643925	0.895852
CNAG_01863	7135.45	-0.132914	0.11664	-1.13953	0.254483	0.674209
CNAG_01864	3213.9	0.170962	0.0961536	1.77801	0.0754018	0.471096
CNAG_01865	3928.56	-0.202531	0.168447	-1.20234	0.229232	0.654245
CNAG_01866	3652.88	-0.12634	0.156528	-0.807143	0.419584	0.799105
CNAG_01867	4641.24	-0.198747	0.132568	-1.49921	0.13382	0.562282
CNAG_01868	2599.12	0.0225979	0.0913568	0.247359	0.80463	0.945442
CNAG_01869	3259.06	-0.112865	0.140538	-0.803088	0.421924	0.79963
CNAG_01870	7623.31	-0.0653366	0.0983896	-0.66406	0.506652	0.841642
CNAG_01871	3098.91	0.0667964	0.0761291	0.87741	0.380264	0.775751
CNAG_01872	666.281	0.195554	0.0988849	1.97759	0.0479744	0.402336
CNAG_01873	10.4598	-0.362947	0.451175	-0.804449	0.421138	0.79928
CNAG_01874	2780.53	0.0584392	0.0907575	0.643905	0.519637	0.847189
CNAG_01875	2930.69	-0.400233	0.13885	-2.88249	0.00394547	0.131937
CNAG_01876	5211.65	-0.00726539	0.0918138	-0.0791318	0.936928	0.986272
CNAG_01877	28612.4	0.112444	0.157706	0.713002	0.475845	0.824121
CNAG_01878	2085.63	-0.0480369	0.107823	-0.445516	0.655947	0.90138
CNAG_01879	8027	0.266601	0.174915	1.52417	0.127465	0.554707
CNAG_01880	3186.44	-0.0251329	0.0954729	-0.263246	0.792361	0.942864
CNAG_01881	6284.49	0.232935	0.115213	2.02178	0.0431988	0.383906
CNAG_01882	950.064	0.089087	0.170099	0.523737	0.600461	0.879931
CNAG_01883	841.253	-0.425402	0.141531	-3.00572	0.00264952	0.104088
CNAG_01884	109794	-0.122784	0.0958804	-1.28059	0.200337	0.630748
CNAG_01885	4174.35	0.0517719	0.132742	0.390018	0.696523	0.913839
CNAG_01886	1860.13	0.0414501	0.0984961	0.420829	0.67388	0.90673
CNAG_01889	2042.84	-0.0866181	0.194367	-0.445642	0.655856	0.90138
CNAG_01890	82856.2	-0.198987	0.149344	-1.33241	0.182727	0.616053
CNAG_01891	1942.29	0.309924	0.180355	1.71841	0.0857219	0.486917
CNAG_01892	9150.6	0.0215808	0.183492	0.117611	0.906376	0.977965
CNAG_01893	9224.33	-0.0283979	0.209761	-0.135383	0.892309	0.972253
CNAG_01894	7378.29	0.0225239	0.0618106	0.364403	0.715557	0.919549
CNAG_01895	213.049	0.204705	0.233206	0.877785	0.38006	0.775751
CNAG_01896	61552.2	-0.194276	0.146032	-1.33037	0.183398	0.616338
CNAG_01897	10506.3	-0.161237	0.115524	-1.3957	0.162805	0.589633
CNAG_01898	8746.18	0.051394	0.153027	0.335849	0.736985	0.927335
CNAG_01899	1386.85	0.0941605	0.0929311	1.01323	0.310951	0.728627
CNAG_01900	2138.08	-0.0326314	0.165441	-0.197239	0.84364	0.958273
CNAG_01901	34.4782	-0.483604	0.391764	-1.23443	0.217044	0.645626
CNAG_01902	7743.48	-0.00363888	0.0882942	-0.0412131	0.967126	0.993921
CNAG_01903	2455.85	-0.218655	0.242759	-0.90071	0.367742	0.767936
CNAG_01904	2649.95	-0.0297782	0.119675	-0.248826	0.803495	0.945124
CNAG_01905	9261.31	-0.337789	0.10865	-3.10897	0.0018774	0.0910761
CNAG_01906	1397.81	0.123821	0.132308	0.935858	0.349346	0.754615
CNAG_01907	4657	-0.197675	0.249503	-0.792276	0.4282	0.801504
CNAG_01908	879.732	0.119644	0.129142	0.926455	0.35421	0.757001
CNAG_01909	3225.98	-0.123989	0.251167	-0.49365	0.621553	0.887189
CNAG_01910	1300.13	0.00107164	0.117885	0.00909052	0.992747	0.998617
CNAG_01911	2019.07	-0.181294	0.125998	-1.43887	0.150188	0.575499
CNAG_01912	11473.3	-0.279027	0.210444	-1.32589	0.184875	0.618706
CNAG_01913	922.406	-0.369412	0.250968	-1.47195	0.141034	0.565993
CNAG_01914	2517.48	-0.0310799	0.129219	-0.240521	0.809927	0.947922
CNAG_01915	30806.1	0.0426397	0.154726	0.275582	0.782869	0.941577
CNAG_01916	17996.3	0.166003	0.246715	0.672855	0.501039	0.837588
CNAG_01917	1014.33	0.198804	0.162832	1.22091	0.222119	0.649897
CNAG_01918	2525.99	-0.170676	0.160025	-1.06656	0.286171	0.706787
CNAG_01919	9084.8	0.130411	0.181866	0.717068	0.473332	0.823509
CNAG_01920	45106.7	0.0247808	0.0609991	0.406248	0.68456	0.911554
CNAG_01921	149.488	0.0561554	0.261626	0.21464	0.830048	0.953278
CNAG_01922	2753.24	-0.23472	0.131285	-1.78786	0.0737979	0.468581
CNAG_01923	4460.02	-0.000741548	0.0652647	-0.0113622	0.990934	0.998223
CNAG_01924	1467.25	-0.294331	0.34904	-0.843259	0.399084	0.787016
CNAG_01925	1769.58	-0.14707	0.14551	-1.01072	0.31215	0.729815
CNAG_01926	829.278	-0.102442	0.136907	-0.748262	0.454302	0.815549
CNAG_01927	1134.3	0.159665	0.132597	1.20414	0.228537	0.654245
CNAG_01928	2766.4	-2.48494e-05	0.0868381	-0.000286158	0.999772	0.99988
CNAG_01929	2495.19	-0.109954	0.126536	-0.868957	0.384871	0.77863
CNAG_01930	6129.38	-0.112291	0.187453	-0.599035	0.549149	0.8592
CNAG_01931	74.6133	0.300266	0.276647	1.08538	0.277755	0.697874
CNAG_01933	21.1004	-0.151259	0.383236	-0.39469	0.693071	0.913265
CNAG_01934	425.753	-0.076359	0.174106	-0.438577	0.660968	0.902472
CNAG_01936	509.831	0.272329	0.273864	0.994396	0.32003	0.734471
CNAG_01937	461.941	-0.208377	0.161763	-1.28816	0.197689	0.628357
CNAG_01938	8117.96	-0.179067	0.104303	-1.7168	0.0860161	0.487547
CNAG_01939	12232	0.107867	0.200778	0.537248	0.591096	0.875251
CNAG_01940	4016.55	0.0677053	0.132841	0.509672	0.610281	0.882708
CNAG_01941	6812.69	0.0395741	0.179498	0.220471	0.825504	0.950989
CNAG_01942	976.646	-0.100229	0.430883	-0.232614	0.816061	0.949939
CNAG_01943	6336.39	0.0421139	0.0948406	0.44405	0.657007	0.90138
CNAG_01944	25.3625	0.00699732	0.419642	0.0166745	0.986696	0.996316
CNAG_01945	150.585	-0.717097	0.365378	-1.96261	0.0496911	0.406161
CNAG_01946	1744.82	0.223681	0.171887	1.30132	0.193147	0.62476
CNAG_01947	557.99	0.0131278	0.118085	0.111172	0.91148	0.97979
CNAG_01948	4405.83	-0.15243	0.131415	-1.15991	0.246084	0.666829
CNAG_01949	2595.84	-0.115983	0.139979	-0.828577	0.407344	0.794137
CNAG_01950	4846.71	0.0878029	0.126597	0.693564	0.487956	0.831342
CNAG_01951	37592.3	-0.00872205	0.101335	-0.0860718	0.931409	0.984799
CNAG_01952	1110.58	0.31169	0.151715	2.05445	0.0399326	0.37491
CNAG_01953	1819.03	0.2773	0.0774301	3.5813	0.000341889	0.0358759
CNAG_01954	313.707	-0.31534	0.191166	-1.64956	0.0990334	0.513523
CNAG_01955	17.2829	-0.577576	0.429405	-1.34506	0.178606	0.610222
CNAG_01956	1565.13	-0.00423425	0.0776643	-0.0545199	0.956521	0.991077
CNAG_01957	6686.02	0.121949	0.0825182	1.47784	0.13945	0.565185
CNAG_01958	8021.09	0.115316	0.0781424	1.47572	0.14002	0.565701
CNAG_01959	7463.94	-0.0341781	0.266488	-0.128254	0.897948	0.973268
CNAG_01960	1745.19	-0.196209	0.178513	-1.09913	0.271712	0.690936
CNAG_01961	13338.7	-0.151287	0.137676	-1.09886	0.27183	0.690936
CNAG_01962	354.088	-0.192277	0.337946	-0.568957	0.569385	0.866142
CNAG_01963	558.043	0.171804	0.176441	0.973721	0.330195	0.739902
CNAG_01964	1818.1	-0.282519	0.121002	-2.33483	0.0195521	0.267284
CNAG_01965	316.809	0.293854	0.207993	1.41281	0.157713	0.584083
CNAG_01968	530.071	0.45764	0.219374	2.08611	0.0369684	0.362636
CNAG_01969	849.056	-0.519307	0.118955	-4.36558	1.26787e-05	0.00424348
CNAG_01970	4343.7	-0.418979	0.290367	-1.44293	0.14904	0.573922
CNAG_01971	34.2425	-0.335238	0.365903	-0.916194	0.359565	0.75963
CNAG_01972	7315.32	0.00125254	0.123012	0.0101823	0.991876	0.998512
CNAG_01973	9030.9	-0.168101	0.0547502	-3.07032	0.00213831	0.094739
CNAG_01974	1440.94	0.220866	0.153507	1.43881	0.150206	0.575499
CNAG_01975	7579.72	0.186736	0.206007	0.906456	0.364694	0.766185
CNAG_01976	36080.1	-0.0833346	0.104618	-0.796557	0.425708	0.801222
CNAG_01977	207.195	-0.196659	0.196239	-1.00214	0.316275	0.732161
CNAG_01978	484.431	0.0745806	0.148057	0.50373	0.614451	0.884042
CNAG_01979	3401.9	0.0424277	0.187112	0.22675	0.820618	0.950183
CNAG_01980	380.003	-0.137704	0.471912	-0.2918	0.770439	0.939354
CNAG_01981	14768.7	-0.037556	0.123012	-0.305303	0.760136	0.936518
CNAG_01982	4737.17	0.222301	0.14919	1.49005	0.136211	0.56401
CNAG_01983	27178.2	0.0612852	0.19216	0.318929	0.74978	0.932448
CNAG_01984	108629	-0.0561214	0.0776598	-0.722657	0.469891	0.822364
CNAG_01985	30831.8	-0.158116	0.0898131	-1.7605	0.0783223	0.476083
CNAG_01986	1824.85	-0.577592	0.316896	-1.82265	0.0683559	0.454776
CNAG_01987	3178.69	-0.294575	0.23921	-1.23145	0.218154	0.647123
CNAG_01988	6061.71	-0.452091	0.146408	-3.08788	0.00201587	0.0929282
CNAG_01989	493.001	-0.567862	0.211436	-2.68574	0.00723693	0.171769
CNAG_01990	62671.3	-0.126174	0.101521	-1.24284	0.213928	0.643248
CNAG_01991	22748.6	0.163302	0.104748	1.55899	0.118998	0.541517
CNAG_01992	987.954	-0.113678	0.162562	-0.699287	0.484373	0.829525
CNAG_01993	8355.89	0.0701671	0.221608	0.316627	0.751527	0.932666
CNAG_01994	429.552	-0.565284	0.147763	-3.82561	0.000130449	0.0208066
CNAG_01995	834.241	0.0874646	0.365038	0.239604	0.810637	0.947922
CNAG_01996	3383.38	-0.210809	0.142158	-1.48292	0.138095	0.565185
CNAG_01997	3682.62	0.0972171	0.0809179	1.20143	0.229585	0.65454
CNAG_01999	1590.16	0.10448	0.121736	0.858249	0.390755	0.783045
CNAG_02000	2993.47	-0.274674	0.231467	-1.18666	0.235361	0.65805
CNAG_02001	6143.69	-0.0687849	0.104385	-0.658954	0.509925	0.843382
CNAG_02002	5865.47	0.0969019	0.10041	0.965058	0.334516	0.743316
CNAG_02004	7347.2	-0.264135	0.250065	-1.05626	0.290848	0.712162
CNAG_02005	121.343	0.286648	0.367487	0.780021	0.435378	0.806523
CNAG_02006	1060.45	-0.274687	0.281584	-0.975507	0.329309	0.739902
CNAG_02007	11535.8	-0.0320105	0.0619763	-0.516496	0.605508	0.881742
CNAG_02008	50363	0.278639	0.136949	2.03462	0.0418892	0.377566
CNAG_02009	2480.7	-0.135259	0.136206	-0.993045	0.320688	0.734471
CNAG_02010	1270.62	0.170492	0.0895133	1.90466	0.0568241	0.429547
CNAG_02011	2397.38	0.279643	0.13947	2.00504	0.0449588	0.390148
CNAG_02012	2039.73	-0.0626017	0.0907134	-0.690105	0.490128	0.831683
CNAG_02013	680.185	-0.35245	0.251617	-1.40074	0.161293	0.587356
CNAG_02016	65.8017	0.25657	0.25413	1.0096	0.312687	0.73062
CNAG_02017	180.433	-0.11137	0.216676	-0.513994	0.607256	0.881856
CNAG_02018	1072.19	-0.21281	0.0878195	-2.42327	0.0153817	0.242429
CNAG_02020	3280.84	0.0956902	0.0578283	1.65473	0.0979793	0.51272
CNAG_02021	1620.21	0.11906	0.113786	1.04635	0.295397	0.71635
CNAG_02022	3067.64	0.0426236	0.0751246	0.567372	0.570461	0.866142
CNAG_02023	535.108	0.0860591	0.456403	0.18856	0.850438	0.959643
CNAG_02024	6805.18	-0.033975	0.226787	-0.14981	0.880914	0.968733
CNAG_02025	5552.18	0.0603362	0.131446	0.45902	0.64622	0.896591
CNAG_02026	662.18	0.0571188	0.120665	0.473367	0.635951	0.894249
CNAG_02027	4154.98	-0.227641	0.168428	-1.35156	0.176515	0.60828
CNAG_02028	2635.11	0.0290303	0.14323	0.202682	0.839383	0.956706
CNAG_02029	954.273	-0.213783	0.345457	-0.618841	0.536021	0.854471
CNAG_02030	36361.3	-0.417222	0.165566	-2.51997	0.0117364	0.219052
CNAG_02031	19.1442	-0.104288	0.439837	-0.237106	0.812575	0.948797
CNAG_02032	5084.42	-0.167547	0.118042	-1.41939	0.155786	0.581645
CNAG_02033	4082.89	0.278061	0.0865449	3.21291	0.00131399	0.0759355
CNAG_02034	1910.04	0.187615	0.146809	1.27795	0.201268	0.632181
CNAG_02035	42334.3	-0.0774109	0.146097	-0.529861	0.596208	0.877748
CNAG_02036	2601.94	0.196698	0.272726	0.72123	0.470768	0.822735
CNAG_02037	5924.41	0.0803665	0.0743626	1.08074	0.279814	0.699567
CNAG_02038	4085.81	-0.0634278	0.161465	-0.392828	0.694447	0.913265
CNAG_02039	295.789	-0.177738	0.366725	-0.484663	0.627915	0.889812
CNAG_02040	3248.54	-0.0638853	0.165632	-0.385706	0.699714	0.914461
CNAG_02041	7579.28	-0.00689704	0.473387	-0.0145696	0.988376	0.996976
CNAG_02043	231.151	0.365192	0.235578	1.5502	0.121094	0.545299
CNAG_02044	3219.14	0.777341	0.193801	4.01103	6.04544e-05	0.0117591
CNAG_02045	494.994	0.248457	0.2137	1.16265	0.244973	0.6668
CNAG_02046	12699.3	-0.138263	0.105494	-1.31062	0.189987	0.622253
CNAG_02047	1361.63	-0.158364	0.405866	-0.390188	0.696398	0.913839
CNAG_02048	3899.89	-0.165203	0.132539	-1.24645	0.2126	0.642295
CNAG_02049	149.115	-0.108718	0.315414	-0.344684	0.730332	0.92464
CNAG_02050	2971.24	-0.0889125	0.100014	-0.889001	0.374002	0.772312
CNAG_02051	4425.93	0.0612242	0.266244	0.229956	0.818126	0.949939
CNAG_02052	251.856	-0.0523108	0.205036	-0.25513	0.798623	0.943843
CNAG_02053	488.952	0.105832	0.221417	0.477977	0.632667	0.892266
CNAG_02054	3475.32	0.0982931	0.116351	0.844797	0.398224	0.78634
CNAG_02055	3815.9	-0.0292186	0.149505	-0.195436	0.845052	0.958444
CNAG_02056	518.773	-0.307086	0.186912	-1.64295	0.100393	0.51519
CNAG_02057	1609.95	-0.0170286	0.192717	-0.0883604	0.92959	0.984775
CNAG_02058	424.244	-0.23958	0.270485	-0.885744	0.375755	0.773794
CNAG_02059	3493.2	0.224274	0.0910694	2.46267	0.0137906	0.234581
CNAG_02060	5882.15	0.426746	0.297362	1.4351	0.151258	0.577195
CNAG_02061	1560.39	0.277114	0.0696993	3.97586	7.01264e-05	0.0133157
CNAG_02062	3220.81	0.0452685	0.185103	0.244559	0.806798	0.946068
CNAG_02063	9937.29	-0.460346	0.180053	-2.55672	0.0105663	0.208579
CNAG_02064	11267.5	-0.125987	0.176986	-0.711847	0.476559	0.824417
CNAG_02065	1964.44	-0.0716467	0.0733504	-0.976774	0.328681	0.739834
CNAG_02066	613.719	-0.203983	0.12151	-1.67873	0.093204	0.503685
CNAG_02067	5939.69	0.156513	0.104778	1.49375	0.13524	0.56238
CNAG_02068	4389.74	0.0997504	0.0878473	1.1355	0.256167	0.675238
CNAG_02069	596.999	-0.329036	0.435109	-0.756215	0.44952	0.815168
CNAG_02070	15976.2	-0.289095	0.479302	-0.603159	0.546403	0.858777
CNAG_02071	30014.7	-0.099453	0.177365	-0.560724	0.574986	0.867318
CNAG_02072	2568.6	-0.259262	0.337359	-0.768505	0.442187	0.810558
CNAG_02073	5030.43	0.108252	0.129867	0.833566	0.404526	0.792802
CNAG_02074	4793.62	-0.040158	0.0726227	-0.552967	0.580286	0.869702
CNAG_02075	2011.4	0.0826025	0.125882	0.65619	0.511702	0.843769
CNAG_02076	3447.25	-0.0258313	0.0719989	-0.358773	0.719765	0.922102
CNAG_02077	1446.72	0.0733586	0.068198	1.07567	0.282074	0.701711
CNAG_02078	4747.46	-0.0716414	0.124635	-0.574809	0.56542	0.865661
CNAG_02079	26937.5	-0.27739	0.129819	-2.13674	0.0326194	0.343676
CNAG_02080	2763.01	0.0300912	0.078306	0.384277	0.700773	0.914975
CNAG_02081	8638.14	-0.122121	0.073737	-1.65616	0.0976887	0.511871
CNAG_02082	867.658	0.166753	0.12797	1.30306	0.192553	0.624714
CNAG_02083	18555.8	-0.103962	0.193533	-0.53718	0.591143	0.875251
CNAG_02084	6692.38	0.0564278	0.115899	0.486871	0.626349	0.889764
CNAG_02085	2524.35	0.317338	0.118591	2.6759	0.00745288	0.174301
CNAG_02086	7074.95	0.15365	0.183069	0.839298	0.401302	0.790074
CNAG_02087	1005.02	-0.316244	0.127705	-2.47636	0.0132729	0.231804
CNAG_02088	4854.67	0.2275	0.138121	1.64711	0.0995356	0.51447
CNAG_02089	2955.42	0.393349	0.143798	2.73542	0.00623002	0.161844
CNAG_02090	2363.04	0.170292	0.121658	1.39976	0.161584	0.587554
CNAG_02091	40375.2	0.0934009	0.0682052	1.36941	0.170871	0.598724
CNAG_02092	3179.83	-0.182439	0.12221	-1.49284	0.135479	0.56273
CNAG_02093	3074.62	0.153878	0.109971	1.39926	0.161734	0.587554
CNAG_02094	4597.59	-0.0685276	0.161867	-0.423357	0.672035	0.906669
CNAG_02095	10806.2	-0.24159	0.169215	-1.42771	0.153376	0.579703
CNAG_02096	405.008	0.244696	0.205521	1.19062	0.233804	0.657784
CNAG_02097	1461.54	0.140559	0.109761	1.2806	0.200334	0.630748
CNAG_02099	58196.3	0.054403	0.195153	0.27877	0.780421	0.941194
CNAG_02100	45234.7	0.0656441	0.175793	0.373417	0.708838	0.917359
CNAG_02101	3651.24	0.0352227	0.12249	0.287555	0.773687	0.939982
CNAG_02102	363.726	-0.3839	0.243101	-1.57918	0.114294	0.536561
CNAG_02103	4489.75	-0.175913	0.159974	-1.09964	0.271491	0.690855
CNAG_02104	3013.49	-0.0414839	0.156386	-0.265266	0.790804	0.942419
CNAG_02105	581.281	0.10832	0.17981	0.60241	0.546901	0.858777
CNAG_02106	4376.69	0.232364	0.0906524	2.56324	0.0103701	0.207167
CNAG_02107	2595.5	0.0649259	0.192099	0.337981	0.735378	0.926776
CNAG_02108	2089.9	-0.0924184	0.118046	-0.782899	0.433686	0.8064
CNAG_02109	6599.61	-0.302475	0.120871	-2.50247	0.0123331	0.223595
CNAG_02110	6980.29	-0.2003	0.0720973	-2.77818	0.00546639	0.153331
CNAG_02111	2425.49	-0.113963	0.0844867	-1.34888	0.177374	0.60828
CNAG_02112	1457.31	0.0370659	0.209237	0.177148	0.859392	0.961841
CNAG_02113	2465.83	0.124433	0.093382	1.33252	0.182691	0.616053
CNAG_02114	8725.64	-0.26648	0.112095	-2.37726	0.0174418	0.256913
CNAG_02115	2786.08	-0.0696832	0.0768409	-0.90685	0.364486	0.766182
CNAG_02116	995.52	-0.0670411	0.236267	-0.283752	0.776601	0.940386
CNAG_02117	2401.93	-0.0519393	0.111752	-0.464772	0.642095	0.895196
CNAG_02118	8876.22	0.00709179	0.377279	0.0187972	0.985003	0.996292
CNAG_02119	1928.71	-0.0613492	0.0961166	-0.638279	0.523292	0.849088
CNAG_02120	7459.77	0.121871	0.148579	0.820245	0.412076	0.797091
CNAG_02121	1447.45	-0.143608	0.310337	-0.46275	0.643544	0.895682
CNAG_02122	2986.35	0.131324	0.123195	1.06598	0.286432	0.706984
CNAG_02123	2498.15	0.0771329	0.124303	0.620521	0.534915	0.853531
CNAG_02124	1461.35	-0.24406	0.202158	-1.20727	0.227327	0.653488
CNAG_02125	918.293	-0.317171	0.133868	-2.36928	0.0178227	0.258429
CNAG_02126	1685.69	0.103301	0.128325	0.804992	0.420824	0.799105
CNAG_02127	2208.47	0.260511	0.0862745	3.01956	0.00253139	0.101544
CNAG_02128	12705.2	0.111958	0.0869051	1.28828	0.19765	0.628357
CNAG_02129	26503.2	-0.428713	0.466749	-0.918508	0.358353	0.758838
CNAG_02130	13125.2	-0.0215604	0.0845821	-0.254905	0.798796	0.943843
CNAG_02131	1636.45	-0.0118972	0.22222	-0.0535382	0.957303	0.991106
CNAG_02132	999.109	-0.269199	0.255803	-1.05237	0.292629	0.71433
CNAG_02133	17635.4	-0.140033	0.17518	-0.799369	0.424076	0.801054
CNAG_02134	7670.47	0.0380885	0.134701	0.282763	0.777358	0.940386
CNAG_02135	1133.36	0.0767563	0.120446	0.637265	0.523952	0.849627
CNAG_02136	2449.76	0.197442	0.117843	1.67546	0.0938432	0.505675
CNAG_02137	4740.8	-0.0411255	0.153431	-0.268039	0.788669	0.942257
CNAG_02138	7035.97	0.00680306	0.234477	0.0290138	0.976854	0.994943
CNAG_02139	6635.13	-0.316619	0.18239	-1.73594	0.0825744	0.482929
CNAG_02140	6069.71	0.120492	0.0621085	1.94003	0.0523759	0.417706
CNAG_02141	1636.23	-0.0817758	0.291793	-0.280253	0.779284	0.940836
CNAG_02143	2243.75	0.167994	0.189339	0.887264	0.374937	0.773041
CNAG_02144	76043.8	-0.144942	0.0922154	-1.57178	0.116002	0.539605
CNAG_02145	2931.44	0.0592163	0.0946515	0.625624	0.531561	0.85229
CNAG_02146	8.91503	-0.272016	0.453126	-0.600311	0.548299	NA
CNAG_02147	670.19	-0.0111768	0.128121	-0.0872368	0.930483	0.984775
CNAG_02148	2591.21	0.0527033	0.10839	0.486238	0.626799	0.889812
CNAG_02149	805.671	0.117079	0.288573	0.405717	0.684951	0.911554
CNAG_02150	1561.15	-0.0547401	0.150922	-0.362704	0.716826	0.920858
CNAG_02151	3389.85	-0.166951	0.110712	-1.50798	0.13156	0.5588
CNAG_02152	6534.43	-0.125567	0.0956437	-1.31286	0.189231	0.621859
CNAG_02153	5395.44	0.0994349	0.122231	0.813503	0.41593	0.798484
CNAG_02154	2694.66	0.0837718	0.190874	0.438886	0.660744	0.902472
CNAG_02155	1061.45	0.19783	0.24367	0.81188	0.416861	0.798484
CNAG_02156	5335.53	-0.265258	0.214734	-1.23529	0.216724	0.645626
CNAG_02157	1413.35	0.0181855	0.122524	0.148424	0.882008	0.968873
CNAG_02159	4420.89	0.203546	0.137361	1.48183	0.138384	0.565185
CNAG_02160	243.469	-0.229354	0.188361	-1.21763	0.223365	0.6505
CNAG_02161	6650.38	-0.147557	0.121184	-1.21763	0.223365	0.6505
CNAG_02162	3660.76	0.243813	0.12121	2.01149	0.0442737	0.387099
CNAG_02163	1553.71	0.171963	0.124625	1.37984	0.167636	0.595235
CNAG_02164	11651.9	0.195554	0.153652	1.27271	0.203122	0.63365
CNAG_02165	3429.5	-0.34362	0.199508	-1.72234	0.0850087	0.485599
CNAG_02166	17364.4	-0.212714	0.0948099	-2.24358	0.0248594	0.297232
CNAG_02167	1939.68	-0.351393	0.137126	-2.56255	0.0103908	0.207167
CNAG_02168	8092.19	-0.359324	0.16367	-2.19541	0.0281341	0.317354
CNAG_02169	524.217	-0.780445	0.218462	-3.57245	0.000353653	0.036467
CNAG_02170	390.387	-0.270572	0.208308	-1.29891	0.193976	0.625082
CNAG_02171	3131.61	0.0766517	0.144626	0.529999	0.596112	0.877748
CNAG_02172	5830.43	-0.17747	0.129663	-1.36871	0.171091	0.598933
CNAG_02173	1149.99	0.0688061	0.0986275	0.697636	0.485405	0.829525
CNAG_02174	6987.3	-0.0263773	0.067119	-0.392992	0.694325	0.913265
CNAG_02175	5687.87	-0.164828	0.0946748	-1.741	0.0816843	0.480019
CNAG_02176	32907.1	-0.0570234	0.111793	-0.510081	0.609994	0.882708
CNAG_02177	14918.1	-0.146433	0.0599247	-2.44361	0.014541	0.236941
CNAG_02178	4335.48	-0.0190841	0.108882	-0.175274	0.860864	0.962597
CNAG_02179	4708.25	-0.190394	0.205015	-0.928683	0.353054	0.756882
CNAG_02180	7322.72	-0.20148	0.101849	-1.97821	0.0479049	0.402336
CNAG_02181	3848.42	0.119173	0.0826478	1.44194	0.14932	0.574446
CNAG_02182	18516.2	-0.0899471	0.23827	-0.3775	0.705802	0.916274
CNAG_02183	9299.15	-0.127765	0.19242	-0.663991	0.506696	0.841642
CNAG_02184	89.1256	-0.295659	0.307699	-0.96087	0.336618	0.744254
CNAG_02185	4273.28	0.0600239	0.147385	0.40726	0.683817	0.911489
CNAG_02186	860.548	0.211471	0.286367	0.738464	0.460233	0.81811
CNAG_02187	2459.81	0.239368	0.139767	1.71263	0.0867814	0.488991
CNAG_02188	2861.16	0.0501279	0.185882	0.269676	0.78741	0.941871
CNAG_02189	51170.6	-0.076372	0.0944839	-0.808307	0.418914	0.799085
CNAG_02190	1763.34	0.360013	0.164642	2.18664	0.0287687	0.320433
CNAG_02191	1625.73	0.241364	0.119746	2.01564	0.0438382	0.387017
CNAG_02192	423.471	-0.167289	0.169566	-0.986567	0.323855	0.736934
CNAG_02193	2396.32	0.194028	0.274377	0.707159	0.479468	0.826579
CNAG_02194	4947.78	-0.0111267	0.232903	-0.0477739	0.961896	0.991778
CNAG_02195	3271.91	0.158136	0.268183	0.589658	0.55542	0.860646
CNAG_02196	7983.76	0.163714	0.140207	1.16766	0.242944	0.665367
CNAG_02197	5267.85	0.0315498	0.0773925	0.40766	0.683523	0.911403
CNAG_02198	370.714	0.170114	0.191126	0.890063	0.373432	0.772228
CNAG_02199	1121.75	0.0598587	0.128654	0.465267	0.64174	0.895196
CNAG_02200	4587.67	0.294253	0.110189	2.67043	0.00757533	0.17562
CNAG_02201	1881.54	0.00199839	0.2328	0.00858414	0.993151	0.998617
CNAG_02202	6695.52	0.23285	0.105367	2.2099	0.0271122	0.311108
CNAG_02203	1993.22	-0.0739888	0.144717	-0.511265	0.609165	0.882708
CNAG_02204	3380.89	0.0424562	0.101878	0.416735	0.676872	0.907836
CNAG_02205	1409.88	-0.277253	0.231465	-1.19782	0.230988	0.656458
CNAG_02206	142.138	-0.222553	0.340913	-0.652814	0.513876	0.845505
CNAG_02207	1576.27	-0.03166	0.120984	-0.261688	0.793562	0.943102
CNAG_02208	31608.4	0.134269	0.255257	0.526015	0.598878	0.879082
CNAG_02209	22609.4	0.0790792	0.139155	0.56828	0.569845	0.866142
CNAG_02210	1359.97	-0.308334	0.243033	-1.26869	0.204551	0.634004
CNAG_02211	707.494	-0.271803	0.437864	-0.620748	0.534765	0.853531
CNAG_02212	32270.4	-0.0655961	0.115312	-0.568858	0.569452	0.866142
CNAG_02213	4142.7	-0.116906	0.122176	-0.956871	0.338632	0.745332
CNAG_02214	1609.32	0.0567449	0.136419	0.41596	0.677439	0.907844
CNAG_02215	1856.73	0.110838	0.0921651	1.2026	0.229132	0.654245
CNAG_02216	5787.83	-0.351009	0.196252	-1.78856	0.0736856	0.468241
[truncated: 6,339 more rows]

## Sheet: 8_hour_C02_vs_Amb
CNAG_XXXXX	baseMean	log2FoldChange	lfcSE	stat	pvalue	padj
CNAG_00001	352.722	0.0619814	0.170055	0.364479	0.715501	0.830202
CNAG_00002	2064.57	0.150509	0.0879842	1.71064	0.0871478	0.205742
CNAG_00003	1784.08	0.0592591	0.0804454	0.736638	0.461343	0.629484
CNAG_00004	3156.88	-0.09333	0.111821	-0.834636	0.403923	0.58087
CNAG_00005	1188.18	-0.0940835	0.172692	-0.544807	0.585886	0.7355
CNAG_00006	9249.23	-0.152048	0.107271	-1.41743	0.156359	0.307281
CNAG_00007	7069.07	0.00660612	0.0938838	0.0703649	0.943903	0.968687
CNAG_00008	5258.34	-0.0671245	0.0942122	-0.712482	0.476166	0.642977
CNAG_00009	2514.11	0.14172	0.156625	0.904837	0.365552	0.545224
CNAG_00010	18869.6	0.533935	0.206966	2.57982	0.00988512	0.045696
CNAG_00011	2971.13	-0.275978	0.208162	-1.32578	0.184911	0.343012
CNAG_00012	4121.28	-0.290858	0.127967	-2.27291	0.0230316	0.0802528
CNAG_00013	1652.94	-0.11748	0.126065	-0.931898	0.351389	0.530785
CNAG_00014	1360.45	-0.114383	0.107992	-1.05918	0.289518	0.46512
CNAG_00015	1756.45	-0.187607	0.168285	-1.11482	0.264927	0.437275
CNAG_00016	2168.82	-0.303367	0.132439	-2.29062	0.0219853	0.0779806
CNAG_00017	2331.21	-0.0234592	0.136684	-0.171631	0.863727	0.922524
CNAG_00018	3502.63	-0.168851	0.115314	-1.46427	0.143121	0.288122
CNAG_00019	5708.37	0.153786	0.103442	1.48669	0.137097	0.279604
CNAG_00020	8107.38	0.0436671	0.121623	0.359035	0.719569	0.833067
CNAG_00021	5598.89	0.268088	0.196771	1.36244	0.17306	0.328815
CNAG_00022	2046.77	0.121251	0.108152	1.12112	0.262239	0.434305
CNAG_00023	809.695	-0.209046	0.141827	-1.47395	0.140495	0.284389
CNAG_00024	46780.8	0.0148188	0.142383	0.104076	0.917109	0.954853
CNAG_00025	7833.36	-0.104646	0.151058	-0.692752	0.488465	0.653489
CNAG_00026	7020.85	0.00739715	0.114425	0.0646465	0.948455	0.970877
CNAG_00027	1610.2	-0.531018	0.191088	-2.77891	0.00545409	0.0311906
CNAG_00028	3022.05	0.220794	0.0967438	2.28226	0.0224743	0.0788959
CNAG_00029	842.713	0.292608	0.140372	2.08451	0.0371134	0.111755
CNAG_00030	375.92	-0.00860793	0.21454	-0.0401228	0.967995	0.981221
CNAG_00031	2035.6	-0.120561	0.100473	-1.19994	0.230164	0.397787
CNAG_00032	615.869	0.0657914	0.163936	0.401325	0.688181	0.813836
CNAG_00033	72.8918	0.461972	0.284343	1.6247	0.104227	0.232015
CNAG_00034	47364.2	-0.0172328	0.0904966	-0.190425	0.848976	0.914111
CNAG_00035	1036.03	-0.0323883	0.149847	-0.216142	0.828877	0.903672
CNAG_00036	1501.17	-1.08215	0.292588	-3.69855	0.000216835	0.0047479
CNAG_00038	4697.51	-0.118898	0.110422	-1.07676	0.281586	0.456483
CNAG_00039	15922.3	0.276138	0.113109	2.44135	0.0146326	0.0591431
CNAG_00040	13607.9	0.290039	0.129309	2.243	0.0248968	0.0843599
CNAG_00043	2068.18	-0.474217	0.142986	-3.31654	0.000911397	0.0102732
CNAG_00044	3441.92	-0.548828	0.160904	-3.4109	0.00064748	0.00844967
CNAG_00045	1182.96	-0.20599	0.112735	-1.82721	0.0676681	0.172163
CNAG_00046	6770.69	-0.193629	0.093337	-2.07451	0.0380316	0.113862
CNAG_00047	2633.94	-0.214873	0.18502	-1.16135	0.245498	0.414842
CNAG_00048	415.82	-0.330443	0.1481	-2.23122	0.0256668	0.0861473
CNAG_00049	1009.85	-0.200042	0.145017	-1.37944	0.167759	0.322363
CNAG_00050	784.92	-0.363117	0.220179	-1.64919	0.0991092	0.224833
CNAG_00051	11394.8	-0.134028	0.10428	-1.28527	0.198699	0.360546
CNAG_00052	604.869	-1.71956	0.463481	-3.7101	0.000207181	0.0046405
CNAG_00053	382.498	-0.0521134	0.23248	-0.224163	0.82263	0.900182
CNAG_00054	1704.43	-1.19536	0.351971	-3.39618	0.000683329	0.00879998
CNAG_00055	2861.97	-0.257675	0.082664	-3.11713	0.00182621	0.0156016
CNAG_00056	1700.25	-0.473897	0.12698	-3.73206	0.000189922	0.00439238
CNAG_00057	17337.3	-0.799418	0.252192	-3.16988	0.00152503	0.0139429
CNAG_00058	11593.8	-0.0179182	0.0745221	-0.240441	0.809988	0.892817
CNAG_00059	1546.44	0.267467	0.147939	1.80795	0.0706144	0.177894
CNAG_00060	3549.35	0.0316268	0.0942051	0.335723	0.73708	0.846321
CNAG_00061	40436.8	-0.291003	0.0620651	-4.68867	2.74985e-06	0.000338176
CNAG_00062	7647.94	-0.163915	0.090079	-1.81968	0.0688085	0.174578
CNAG_00063	1866.33	0.323955	0.185679	1.7447	0.0810364	0.195875
CNAG_00064	2360.64	0.0195655	0.0906534	0.215827	0.829122	0.903688
CNAG_00065	21244.3	0.0312082	0.0787147	0.396472	0.691757	0.815717
CNAG_00066	17429.8	-0.465079	0.214847	-2.1647	0.0304107	0.0972669
CNAG_00067	5317.81	0.105414	0.106761	0.987386	0.323454	0.501177
CNAG_00068	9683.6	0.498837	0.237052	2.10433	0.0353493	0.108049
CNAG_00069	191.538	0.00262648	0.381091	0.00689201	NA	NA
CNAG_00070	35569.7	0.631654	0.109756	5.75508	8.66018e-09	9.37222e-06
CNAG_00072	5823.17	-0.292187	0.144598	-2.02068	0.0433133	0.124845
CNAG_00073	8001.66	-0.511237	0.14197	-3.60102	0.000316967	0.00566987
CNAG_00074	6216.63	-0.670277	0.196509	-3.41091	0.000647454	0.00844967
CNAG_00075	1927.74	-0.523941	0.189415	-2.7661	0.00567316	0.0318585
CNAG_00076	5033.24	0.345747	0.143448	2.41026	0.0159413	0.062809
CNAG_00077	23635.6	0.000472245	0.123255	0.00383145	0.996943	0.99822
CNAG_00078	3988.76	0.168082	0.210574	0.798211	0.424748	0.59846
CNAG_00079	786.556	-0.247836	0.302025	-0.82058	0.411885	0.587239
CNAG_00080	388.348	-0.159592	0.176668	-0.903346	0.366342	0.545778
CNAG_00081	5755.05	-0.205884	0.0622334	-3.30826	0.000938778	0.0104239
CNAG_00082	2596.79	-0.188449	0.084116	-2.24034	0.0250688	0.0847956
CNAG_00083	2710.59	-0.107804	0.105242	-1.02434	0.305673	0.482035
CNAG_00084	8471.95	0.209978	0.121707	1.72527	0.084478	0.201588
CNAG_00085	1548.7	0.350558	0.213221	1.6441	0.100155	0.22621
CNAG_00086	6723.12	0.393825	0.16754	2.35062	0.0187419	0.0702229
CNAG_00087	2731.14	-0.698514	0.185433	-3.76694	0.000165259	0.00405609
CNAG_00088	8133.14	-0.143454	0.0715605	-2.00465	0.045001	0.128244
CNAG_00089	3943.47	0.232455	0.0865105	2.68702	0.00720932	0.0371982
CNAG_00090	2057.08	-0.316538	0.125132	-2.52964	0.0114181	0.050407
CNAG_00091	43444.6	-1.43739	0.484076	-2.96934	0.0029844	0.0213191
CNAG_00092	5327.06	-0.0471741	0.0841563	-0.560553	0.575102	0.725795
CNAG_00093	6435.67	-1.47864	0.407407	-3.62939	0.000284095	0.00546371
CNAG_00094	2653.37	0.0497027	0.134076	0.370704	0.710858	0.82764
CNAG_00095	4821.85	0.57142	0.194494	2.93799	0.00330352	0.0226151
CNAG_00096	1409.03	-0.186474	0.108496	-1.71871	0.0856666	0.203428
CNAG_00097	4103.86	0.109479	0.156928	0.697638	0.485404	0.651064
CNAG_00098	2246.19	-0.609751	0.233401	-2.61246	0.00898941	0.042697
CNAG_00099	9832.89	0.462801	0.234788	1.97114	0.0487074	0.135553
CNAG_00100	6906.25	-0.531293	0.120361	-4.41417	1.01398e-05	0.000834349
CNAG_00101	3020.14	0.139567	0.119667	1.16629	0.243497	0.412799
CNAG_00104	42909.5	0.451811	0.167481	2.69769	0.00698227	0.0364369
CNAG_00105	764.231	0.0475401	0.129493	0.367126	0.713525	0.829403
CNAG_00106	15174.5	0.439407	0.225067	1.95234	0.0508983	0.139959
CNAG_00107	1527.48	-1.23148	0.351812	-3.50039	0.000464583	0.00704192
CNAG_00108	5827.71	-0.10482	0.0640089	-1.63758	0.101509	0.228278
CNAG_00109	3687.86	0.148254	0.106426	1.39302	0.163613	0.316526
CNAG_00110	2213.53	0.343406	0.241129	1.42416	0.154401	0.304632
CNAG_00111	5573.7	-0.0693569	0.0922394	-0.751923	0.452098	0.621316
CNAG_00115	10337.1	-0.422027	0.184312	-2.28975	0.022036	0.0781204
CNAG_00116	52784.3	0.00933921	0.0855736	0.109137	0.913094	0.952984
CNAG_00117	6445.08	-0.0695654	0.0951995	-0.730734	0.464942	0.632849
CNAG_00118	1819.81	0.118509	0.0932585	1.27075	0.203816	0.366412
CNAG_00119	854.836	-0.113736	0.14968	-0.759859	0.447339	0.617927
CNAG_00120	1557.96	0.174485	0.0988855	1.76452	0.0776452	0.190148
CNAG_00121	15077.3	-0.330677	0.135121	-2.44726	0.0143947	0.058484
CNAG_00122	2747.25	0.324525	0.234365	1.3847	0.166144	0.319968
CNAG_00123	1258.5	-0.857649	0.43338	-1.97898	0.0478187	0.133861
CNAG_00124	3744.99	0.0200333	0.14036	0.142728	0.886505	0.936841
CNAG_00125	1130.72	0.32866	0.166552	1.97331	0.04846	0.135193
CNAG_00126	6445.55	-0.0792691	0.108008	-0.733921	0.462997	0.63097
CNAG_00127	3307.54	0.282269	0.20764	1.35941	0.174015	0.329645
CNAG_00128	3086.75	0.813583	0.255248	3.18742	0.00143546	0.0135743
CNAG_00129	3067.33	0.278528	0.128217	2.17232	0.0298314	0.0959912
CNAG_00130	24653.9	-1.34098	0.42773	-3.1351	0.00171796	0.0149501
CNAG_00131	639.157	-0.0753403	0.119225	-0.631916	0.527442	0.687852
CNAG_00132	1314.61	-0.0723753	0.132682	-0.54548	0.585424	0.735142
CNAG_00133	1684.98	0.210038	0.126663	1.65824	0.097269	0.222195
CNAG_00134	1418.71	-0.792914	0.218862	-3.6229	0.000291313	0.00554063
CNAG_00135	910.162	-0.159408	0.110259	-1.44575	0.148247	0.295015
CNAG_00136	12872.9	-0.540441	0.147518	-3.66357	0.000248725	0.00509523
CNAG_00137	19031.7	-0.107001	0.178684	-0.598829	0.549287	0.706213
CNAG_00138	4665.67	-0.245251	0.13682	-1.79251	0.0730505	0.181743
CNAG_00139	17042.3	-0.950807	0.316461	-3.0045	0.00266018	0.0199564
CNAG_00140	7946.36	-0.0296073	0.144764	-0.204521	0.837947	0.907989
CNAG_00141	3283.02	0.0657567	0.170087	0.386606	0.699048	0.819628
CNAG_00142	11907.5	0.465204	0.158719	2.931	0.00337876	0.0229667
CNAG_00143	8105.29	0.0332068	0.0884761	0.37532	0.707423	0.825243
CNAG_00144	1113.86	0.0246975	0.132894	0.185844	0.852567	0.915833
CNAG_00145	3228.97	0.252551	0.190956	1.32256	0.185982	0.344056
CNAG_00146	3471.79	-0.300577	0.0718779	-4.18177	2.89254e-05	0.00153969
CNAG_00147	33443.5	-0.0565276	0.128065	-0.441399	0.658924	0.792554
CNAG_00148	8645.36	-0.551762	0.17826	-3.09526	0.00196639	0.0162871
CNAG_00149	9669.07	0.397737	0.147888	2.68944	0.00715715	0.0370668
CNAG_00150	17347.6	0.110617	0.140086	0.78964	0.429738	0.603316
CNAG_00151	3050.8	0.0793779	0.0777707	1.02067	0.307412	0.483802
CNAG_00152	2151.9	0.0787324	0.0998726	0.788328	0.430505	0.60385
CNAG_00153	1505.44	0.0575213	0.073954	0.777798	0.436688	0.609569
CNAG_00154	3519.59	-0.54512	0.196204	-2.77833	0.00546395	0.0311906
CNAG_00155	0.781582	0	0.175645	0	NA	NA
CNAG_00156	5280.63	-0.501738	0.197447	-2.54113	0.0110495	0.0492721
CNAG_00157	5457.34	0.242943	0.087216	2.78553	0.00534396	0.0307839
CNAG_00158	1168.06	0.236572	0.18508	1.27821	0.201174	0.363686
CNAG_00159	501.232	-0.0475607	0.188468	-0.252354	0.800768	0.888895
CNAG_00160	444.274	0.26863	0.146723	1.83087	0.0671205	0.171129
CNAG_00161	727.553	-0.858171	0.373126	-2.29995	0.021451	0.0768129
CNAG_00162	23714.6	-1.04828	0.45263	-2.31598	0.0205595	0.0746116
CNAG_00163	3638.88	-0.0608387	0.0900929	-0.675289	0.499492	0.662909
CNAG_00164	5843.44	0.0160895	0.100647	0.15986	0.872991	0.928585
CNAG_00165	43303.1	0.430798	0.213602	2.01682	0.0437139	0.125814
CNAG_00166	6421.32	0.41435	0.144171	2.87401	0.00405293	0.0255911
CNAG_00167	1363.19	-0.825946	0.258762	-3.19191	0.00141336	0.0135064
CNAG_00171	1140.97	-0.43674	0.0898165	-4.86258	1.15867e-06	0.000181147
CNAG_00172	3599.94	0.385186	0.271192	1.42034	0.155508	0.306199
CNAG_00173	1753.27	0.112453	0.11976	0.938982	0.34774	0.527038
CNAG_00174	4426.43	-0.34758	0.146581	-2.37124	0.0177284	0.0678995
CNAG_00175	3399.47	-0.51057	0.147965	-3.45063	0.000559289	0.00780708
CNAG_00176	9842.91	0.0386433	0.0968236	0.399111	0.689811	0.81454
CNAG_00177	951.578	0.286269	0.154366	1.85448	0.0636712	0.16448
CNAG_00178	5948.75	0.145604	0.105345	1.38216	0.166923	0.32115
CNAG_00179	866.647	0.379544	0.241366	1.57249	0.115838	0.249244
CNAG_00180	1435.81	-0.763118	0.239947	-3.18036	0.00147093	0.0137211
CNAG_00181	1965.08	-0.934986	0.248768	-3.75847	0.000170954	0.00409923
CNAG_00182	2234.26	-0.135027	0.137553	-0.981631	0.326282	0.50406
CNAG_00183	4362.26	-0.0382253	0.128658	-0.297109	0.766383	0.867014
CNAG_00184	5555.11	0.0836137	0.0945106	0.884702	0.376317	0.554823
CNAG_00185	2437.94	-0.55601	0.210464	-2.64183	0.00824586	0.0405207
CNAG_00186	514.173	0.348512	0.136828	2.54708	0.0108629	0.0487738
CNAG_00187	2989.16	-0.108685	0.131959	-0.823632	0.410149	0.585728
CNAG_00188	1594.83	0.0652228	0.090484	0.720821	0.471019	0.638329
CNAG_00189	1910.06	-0.19824	0.13842	-1.43216	0.152099	0.301154
CNAG_00190	5869.38	-0.457001	0.110463	-4.13716	3.51633e-05	0.00175123
CNAG_00191	5220.68	0.64607	0.175865	3.67367	0.000239091	0.00501066
CNAG_00192	3493.78	0.103165	0.226782	0.454908	0.649176	0.783965
CNAG_00193	12223.4	0.250422	0.195265	1.28247	0.199678	0.361651
CNAG_00194	6422.28	0.500477	0.182501	2.74232	0.00610063	0.0331631
CNAG_00195	3476.85	0.327913	0.0780879	4.19928	2.67768e-05	0.00153176
CNAG_00229	1150.74	-0.493708	0.240478	-2.05303	0.0400699	0.117799
CNAG_00231	1503.55	0.174077	0.118552	1.46836	0.142006	0.286466
CNAG_00232	43585.4	0.0893081	0.0802548	1.11281	0.265791	0.438053
CNAG_00233	2795.01	0.100773	0.121353	0.830413	0.406305	0.582982
CNAG_00234	1968.17	0.159358	0.100561	1.58468	0.113039	0.245043
CNAG_00235	15450.1	0.533588	0.172343	3.09608	0.00196096	0.0162871
CNAG_00236	760.709	0.204236	0.176668	1.15605	0.247662	0.417776
CNAG_00237	3961.86	-0.71729	0.133159	-5.38673	7.17505e-08	3.50546e-05
CNAG_00238	29124.3	0.0709058	0.112029	0.632925	0.526783	0.687486
CNAG_00239	3740.01	0.0568105	0.140707	0.40375	0.686396	0.81321
CNAG_00240	5241.4	0.108151	0.138638	0.780093	0.435336	0.608225
CNAG_00241	7132.99	0.379374	0.142909	2.65465	0.00793897	0.0394074
CNAG_00242	231.685	0.355589	0.171036	2.07903	0.0376143	0.113002
CNAG_00243	1168.66	0.165682	0.0992253	1.66976	0.0949674	0.218663
CNAG_00246	2928.49	-0.0957275	0.132091	-0.724709	0.46863	0.636539
CNAG_00247	6394.72	-0.169472	0.157496	-1.07604	0.281909	0.456722
CNAG_00248	2073.16	-0.120521	0.0766302	-1.57277	0.115773	0.249174
CNAG_00249	3462.07	-0.00373027	0.0723009	-0.0515937	0.958852	0.976975
CNAG_00250	4162	-0.00472909	0.185482	-0.0254962	0.979659	0.988511
CNAG_00251	185.148	0.150916	0.286151	0.5274	0.597916	0.745429
CNAG_00252	1478.48	0.111169	0.0847894	1.31112	0.189817	0.349128
CNAG_00253	2079.47	-0.534894	0.130202	-4.10818	3.98782e-05	0.00191244
CNAG_00254	1426.37	-1.0652	0.317192	-3.35822	0.000784456	0.00943624
CNAG_00255	4380.79	0.0512156	0.0783286	0.653856	0.513204	0.67495
CNAG_00256	10903.6	0.0112776	0.0861942	0.130839	0.895903	0.942694
CNAG_00257	7139.38	0.301534	0.175378	1.71934	0.0855528	0.203326
CNAG_00258	5974.08	0.547324	0.216853	2.52394	0.0116048	0.0509162
CNAG_00259	8135.67	0.492218	0.159454	3.08691	0.00202252	0.016555
CNAG_00260	9471.17	0.142798	0.0635695	2.24632	0.0246835	0.0839648
CNAG_00261	118467	0.351517	0.077851	4.51526	6.3239e-06	0.000602853
CNAG_00262	48.0192	-0.0304678	0.299273	-0.101806	0.918911	0.955838
CNAG_00263	1662.28	-0.140622	0.117957	-1.19214	0.233204	0.401533
CNAG_00264	10378	-0.545906	0.22655	-2.40965	0.0159679	0.0628244
CNAG_00265	7158.78	0.484385	0.159016	3.04613	0.00231808	0.0181023
CNAG_00266	2111.75	-0.235045	0.185428	-1.26758	0.204949	0.367367
CNAG_00267	738.394	-0.607702	0.16331	-3.72115	0.000198314	0.00449869
CNAG_00268	22525.1	0.197581	0.13059	1.51298	0.130284	0.271003
CNAG_00269	156.75	-0.574556	0.25658	-2.23929	0.0251372	0.0849536
CNAG_00270	5555.5	-0.043935	0.0970135	-0.452875	0.650639	0.785368
CNAG_00271	2987.26	0.0364311	0.0873657	0.416995	0.676682	0.805904
CNAG_00272	5260.19	-0.0462925	0.108482	-0.426731	0.669575	0.801297
CNAG_00273	740.338	0.118352	0.110548	1.07059	0.284354	0.45916
CNAG_00274	2718.97	-0.2422	0.0919687	-2.6335	0.008451	0.0411342
CNAG_00275	1766.98	-0.561601	0.200745	-2.79758	0.00514866	0.0301025
CNAG_00276	853.581	0.144912	0.131612	1.10106	0.270872	0.444459
CNAG_00277	1766.7	0.121547	0.100245	1.2125	0.225323	0.391759
CNAG_00278	2252.27	-0.130635	0.0640516	-2.03953	0.0413972	0.12045
CNAG_00279	6605.87	-0.148799	0.0958794	-1.55194	0.120678	0.256621
CNAG_00280	9368.82	-0.0304955	0.0619502	-0.492259	0.622536	0.764311
CNAG_00283	5066.25	-0.0267683	0.0760388	-0.352035	0.724812	0.836935
CNAG_00284	1826.31	0.016766	0.0839661	0.199676	0.841734	0.910325
CNAG_00285	3299.23	-0.732724	0.20971	-3.49398	0.00047588	0.00711272
CNAG_00286	5358.99	0.0247164	0.0673514	0.366976	0.713637	0.829403
CNAG_00287	4421.81	-0.598941	0.124539	-4.80925	1.51497e-06	0.000227741
CNAG_00288	2096.08	-0.0843755	0.114499	-0.736911	0.461177	0.629368
CNAG_00289	1018.77	-0.358878	0.139805	-2.56699	0.0102584	0.04684
CNAG_00290	5487.86	-0.142862	0.0959321	-1.4892	0.136435	0.278972
CNAG_00291	2598.9	-0.130027	0.127502	-1.01981	0.30782	0.484151
CNAG_00292	20608	0.548634	0.171323	3.20234	0.00136315	0.0132191
CNAG_00293	5833.44	-0.0132748	0.101735	-0.130484	0.896183	0.942827
CNAG_00294	4851.39	-0.0762284	0.0748733	-1.0181	0.308631	0.485329
CNAG_00295	0.0536141	-0.0411516	0.173327	-0.237422	0.81233	NA
CNAG_00299	6925.39	0.448778	0.210401	2.13296	0.0329277	0.10263
CNAG_00300	8594.96	0.276551	0.148805	1.85847	0.0631016	0.163387
CNAG_00301	9682.42	-0.624717	0.302569	-2.06471	0.0389503	0.115682
CNAG_00302	5089.78	0.250534	0.116354	2.1532	0.0313029	0.0992676
CNAG_00303	238.006	-0.193714	0.178559	-1.08488	0.277977	0.452414
CNAG_00304	953.559	0.122314	0.127529	0.95911	0.337503	0.516699
CNAG_00305	7740.36	-0.404461	0.0889335	-4.5479	5.41837e-06	0.000547964
CNAG_00306	9205.35	0.01927	0.139285	0.138349	0.889964	0.939227
CNAG_00307	2910.6	0.11285	0.113291	0.996112	0.319196	0.49635
CNAG_00308	2179.4	-0.534762	0.150459	-3.5542	0.000379127	0.00620008
CNAG_00309	4771.59	-0.0864454	0.113163	-0.763904	0.444924	0.616972
CNAG_00310	2137.09	0.0528554	0.0859328	0.615078	0.538503	0.697164
CNAG_00311	7377.44	-0.0144729	0.074578	-0.194064	0.846126	0.912365
CNAG_00312	1268.25	-0.0237891	0.114736	-0.207338	0.835746	0.907054
CNAG_00313	3430.47	0.0810122	0.116195	0.697209	0.485672	0.651312
CNAG_00314	2265.03	0.123017	0.143769	0.855662	0.392185	0.570896
CNAG_00315	1004.57	-1.34466	0.484621	-2.77466	0.00552588	0.0312868
CNAG_00316	3684.22	-0.0687252	0.0909999	-0.755223	0.450115	0.620118
CNAG_00317	2928.01	0.219394	0.0948684	2.31261	0.0207439	0.0750537
CNAG_00318	2604.48	-0.37447	0.175413	-2.13479	0.0327779	0.102367
CNAG_00319	8718.23	0.0792182	0.0670916	1.18075	0.237703	0.406414
CNAG_00320	2179.32	0.0969379	0.181513	0.534056	0.593303	0.741581
CNAG_00321	1022.9	0.375293	0.157812	2.3781	0.0174023	0.0669457
CNAG_00322	1368.19	-0.338953	0.139588	-2.42824	0.0151723	0.0608203
CNAG_00323	46.9774	-0.13431	0.329854	-0.407181	0.683875	0.811576
CNAG_00326	11755.6	0.042083	0.0689516	0.610327	0.541645	0.700073
CNAG_00327	1304.56	0.388295	0.191404	2.02866	0.0424925	0.122882
CNAG_00328	2937.61	-0.667456	0.20272	-3.29251	0.000992991	0.0108867
CNAG_00329	5261.12	-0.0489759	0.102697	-0.476897	0.633435	0.772475
CNAG_00330	7311.58	0.327895	0.115291	2.84406	0.00445428	0.0270878
CNAG_00331	4960.57	1.12532	0.254034	4.42982	9.43119e-06	0.000792727
CNAG_00332	10730.8	0.469811	0.161841	2.90292	0.00369697	0.0242851
CNAG_00333	3888.28	0.374986	0.119492	3.13818	0.00170001	0.0148456
CNAG_00334	147357	0.139972	0.107409	1.30317	0.192518	0.352356
CNAG_00335	2267.05	-0.0967123	0.079411	-1.21787	0.223273	0.389087
CNAG_00336	3188.14	0.0154191	0.0779242	0.197873	0.843144	0.910969
CNAG_00337	6423.44	-0.708543	0.271641	-2.60838	0.00909712	0.0430722
CNAG_00342	4007.58	-0.0893449	0.0832852	-1.07276	0.283379	0.45798
CNAG_00343	2651.36	0.224054	0.125323	1.78781	0.073807	0.183115
CNAG_00344	3557.84	0.337273	0.158692	2.12533	0.0335589	0.104017
CNAG_00345	5969.56	0.0411746	0.1042	0.395148	0.692734	0.816388
CNAG_00346	1254.89	0.12265	0.133391	0.919475	0.357847	0.537321
CNAG_00347	5939.62	-0.0446344	0.109899	-0.406139	0.68464	0.812221
CNAG_00348	863.456	-0.206437	0.188308	-1.09627	0.27296	0.446574
CNAG_00349	2936.53	0.337457	0.163191	2.06786	0.0386528	0.115148
CNAG_00351	1931.59	0.400528	0.155856	2.56985	0.0101743	0.0465918
CNAG_00352	1702.18	0.00990894	0.081955	0.120907	0.903765	0.948031
CNAG_00353	1393.36	-0.123304	0.0907938	-1.35807	0.174443	0.330014
CNAG_00354	14486.3	-0.150839	0.073794	-2.04405	0.0409485	0.119512
CNAG_00355	4201.71	-0.00431979	0.0851577	-0.050727	0.959543	0.977296
CNAG_00356	7974.65	-0.101707	0.043485	-2.33891	0.0193403	0.0718277
CNAG_00357	1441.99	-0.36362	0.15111	-2.40632	0.016114	0.0632169
CNAG_00358	4034.98	0.167122	0.12313	1.35728	0.174691	0.330323
CNAG_00359	5121.44	0.405458	0.227272	1.78403	0.0744194	0.184152
CNAG_00360	2037.87	-1.16873	0.334661	-3.49229	0.00047889	0.00713579
CNAG_00361	7521.34	-0.0980724	0.0578674	-1.69478	0.0901173	0.210786
CNAG_00362	3642.87	0.0176945	0.0768892	0.230129	0.817991	0.897437
CNAG_00363	13596.8	-0.790951	0.233815	-3.38281	0.000717492	0.00903162
CNAG_00364	3666	0.200393	0.102994	1.94567	0.0516948	0.14164
CNAG_00365	3328.38	-0.191102	0.0956019	-1.99894	0.045615	0.129496
CNAG_00366	219.202	-0.148486	0.20967	-0.708189	0.478828	0.646124
CNAG_00367	1347.11	-0.16939	0.137067	-1.23581	0.216527	0.381387
CNAG_00368	3114.63	-0.420596	0.129083	-3.25834	0.00112068	0.0117273
CNAG_00369	3062.67	0.121674	0.0678193	1.79408	0.0727996	0.18135
CNAG_00370	37083.1	-0.0216159	0.0896581	-0.241093	0.809483	0.892802
CNAG_00371	1055.16	-0.411268	0.140486	-2.92746	0.00341746	0.0231694
CNAG_00372	12000.8	0.0369549	0.126063	0.293146	0.769411	0.86902
CNAG_00373	7561.86	0.0589477	0.134626	0.437861	0.661487	0.794536
CNAG_00374	4422.46	-0.206207	0.0979458	-2.10531	0.035264	0.108017
CNAG_00375	3877.44	-0.0327537	0.11095	-0.295211	0.767832	0.867604
CNAG_00376	84.7741	0.0329166	0.280583	0.117315	0.90661	0.949448
CNAG_00377	21476.4	0.519153	0.236373	2.19633	0.0280684	0.0916501
CNAG_00378	1414.95	0.285834	0.109244	2.61648	0.00888427	0.0425281
CNAG_00383	9488.43	0.0508115	0.161915	0.313817	0.75366	0.859002
CNAG_00384	2685.17	0.329999	0.14829	2.22536	0.0260574	0.0870431
CNAG_00385	6738.14	0.00814988	0.0767604	0.106173	0.915445	0.954225
CNAG_00386	20930.3	0.286257	0.155853	1.83671	0.066252	0.169412
CNAG_00387	1840.19	-0.115556	0.119415	-0.967679	0.333205	0.511953
CNAG_00388	5081.65	0.0774992	0.120112	0.645226	0.518781	0.679509
CNAG_00389	4103.98	-0.0114616	0.0902341	-0.12702	0.898924	0.944475
CNAG_00390	4027.27	-0.0734085	0.0710482	-1.03322	0.3015	0.477477
CNAG_00391	1157.59	0.432677	0.134849	3.20861	0.0013338	0.0130329
CNAG_00392	1426.43	0.151031	0.13976	1.08064	0.279856	0.454526
CNAG_00393	9443.86	-0.522893	0.0707004	-7.39589	1.40463e-13	5.48999e-10
CNAG_00394	1665.98	0.778565	0.250131	3.11263	0.00185428	0.0157725
CNAG_00395	6509.77	0.20486	0.0867342	2.36193	0.0181802	0.0689292
CNAG_00396	2698.25	-0.705887	0.191399	-3.68803	0.000225993	0.0048731
CNAG_00397	659.734	-0.295747	0.143533	-2.06047	0.0393535	0.116393
CNAG_00398	4293.29	0.147315	0.0881381	1.67141	0.0946407	0.218232
CNAG_00399	5113.01	0.0160029	0.151093	0.105914	0.915651	0.954225
CNAG_00400	4079.17	-0.60888	0.234138	-2.60052	0.00930819	0.0435791
CNAG_00401	4441.13	0.306387	0.113767	2.6931	0.00707905	0.0367932
CNAG_00402	13590.7	-0.353084	0.110253	-3.20249	0.00136246	0.0132191
CNAG_00403	1110.65	-0.384323	0.104498	-3.6778	0.000235256	0.00495686
CNAG_00404	1018.79	-0.421695	0.235966	-1.7871	0.0739216	0.183268
CNAG_00405	4904.73	0.0306787	0.0968349	0.316814	0.751384	0.857363
CNAG_00406	2786.02	0.251707	0.297417	0.846311	0.39738	0.5749
CNAG_00407	108375	0.0892981	0.219937	0.406017	0.68473	0.812221
CNAG_00408	1950.37	-0.374643	0.106098	-3.5311	0.000413836	0.00653526
CNAG_00409	1384.98	-0.530968	0.151565	-3.50324	0.000459636	0.00701752
CNAG_00410	7798.99	-0.286632	0.0736404	-3.89233	9.92869e-05	0.00309275
CNAG_00411	3367.47	0.0461513	0.131164	0.351859	0.724944	0.836935
CNAG_00412	182.256	-0.181117	0.222526	-0.813914	0.415694	0.590385
CNAG_00413	8306.6	-0.170097	0.150466	-1.13047	0.258279	0.429933
CNAG_00414	581.668	-0.557911	0.25072	-2.22523	0.0260656	0.0870431
CNAG_00415	2556.18	-0.0561653	0.155501	-0.361188	0.717959	0.831901
CNAG_00416	1818.14	0.42779	0.160263	2.66929	0.00760108	0.0382846
CNAG_00417	54054.7	0.0445392	0.0662416	0.672376	0.501345	0.664309
CNAG_00418	41816	0.45366	0.191827	2.36495	0.0180327	0.0685279
CNAG_00419	1044.71	0.35843	0.157784	2.27165	0.0231076	0.0803881
CNAG_00420	1577.98	0.100113	0.0874109	1.14532	0.252077	0.423214
CNAG_00421	1007.4	-0.506585	0.168202	-3.01176	0.0025974	0.0197072
CNAG_00422	4633.5	0.212973	0.198111	1.07502	0.282367	0.457085
CNAG_00423	2592.6	0.566531	0.227803	2.48694	0.0128849	0.0545302
CNAG_00424	2761.53	-0.526871	0.155864	-3.38033	0.00072399	0.00909877
CNAG_00425	22.6958	0.132402	0.454402	0.291376	0.770764	NA
CNAG_00426	4082.43	-0.420422	0.110015	-3.82149	0.000132645	0.00355099
CNAG_00427	6403.68	0.0193137	0.0654533	0.295076	0.767936	0.867604
CNAG_00428	4458.29	0.238844	0.109574	2.17974	0.0292767	0.0944904
CNAG_00429	2951.26	0.533439	0.267119	1.997	0.0458247	0.129881
CNAG_00430	1176.03	0.354072	0.141349	2.50496	0.0122467	0.0526871
CNAG_00433	3791.26	0.531096	0.183314	2.89719	0.00376525	0.0244952
CNAG_00434	2492.76	0.0982913	0.0804719	1.22144	0.221921	0.387742
CNAG_00435	1123.44	0.243793	0.0952885	2.55847	0.0105134	0.0476148
CNAG_00436	3816.82	-0.296857	0.0769859	-3.85599	0.000115262	0.00326451
CNAG_00437	686.371	-0.139418	0.141846	-0.982885	0.325664	0.503404
CNAG_00438	535.705	-0.286548	0.206184	-1.38977	0.164599	0.317662
CNAG_00439	6265.25	-0.0865202	0.0833488	-1.03805	0.299247	0.475064
CNAG_00440	642.237	-0.143586	0.138038	-1.04019	0.298249	0.474058
CNAG_00441	46574.5	0.301182	0.134941	2.23196	0.0256177	0.0860805
CNAG_00442	5224.2	-0.410988	0.171664	-2.39414	0.0166592	0.064724
CNAG_00443	691.371	0.0851656	0.113489	0.750428	0.452997	0.621866
CNAG_00444	452.827	-0.0650524	0.116026	-0.560673	0.575021	0.725795
CNAG_00445	5265.37	-0.282582	0.121637	-2.32316	0.0201704	0.0738856
CNAG_00446	19.6449	-0.208396	0.400761	-0.52	0.603063	NA
CNAG_00447	11365.9	0.0232318	0.0823735	0.28203	0.777921	0.874336
CNAG_00448	5691.1	-0.217257	0.103052	-2.10823	0.0350113	0.107469
CNAG_00449	11131.3	0.357631	0.148099	2.41481	0.0157436	0.0622498
CNAG_00450	7965.84	-0.335815	0.0789933	-4.25119	2.12638e-05	0.00135621
CNAG_00451	1388.66	0.282205	0.128247	2.20048	0.0277729	0.0910083
CNAG_00452	380.27	-0.198548	0.18964	-1.04697	0.295112	0.471447
CNAG_00453	4105.95	-1.27548	0.45785	-2.78581	0.00533946	0.0307807
CNAG_00454	516.494	-0.889949	0.441454	-2.01595	0.0438052	0.125938
CNAG_00455	13270.9	0.40525	0.155612	2.60424	0.00920791	0.0434686
CNAG_00456	64455.9	-0.27133	0.202122	-1.34241	0.179463	0.336337
CNAG_00457	60658	-0.0599144	0.0830991	-0.721	0.47091	0.638329
CNAG_00458	8204.47	0.253402	0.0722351	3.50802	0.00045146	0.00694236
CNAG_00460	609.309	-0.442031	0.275686	-1.60339	0.108849	0.23901
CNAG_00461	7091.67	-0.274641	0.12691	-2.16405	0.0304602	0.0973856
CNAG_00462	3875.11	-0.235922	0.112107	-2.10444	0.0353401	0.108049
CNAG_00463	11.3416	0.607542	0.413072	1.47079	0.141348	NA
CNAG_00464	12542.7	-0.0239921	0.063465	-0.378037	0.705403	0.823788
CNAG_00465	5966.57	-0.620034	0.264622	-2.3431	0.0191244	0.0712527
CNAG_00466	1002.37	-0.250533	0.196802	-1.27302	0.20301	0.365652
CNAG_00467	1270.59	0.0258595	0.124478	0.207744	0.835429	0.906895
CNAG_00468	5420.99	-0.478202	0.132241	-3.61613	0.000299036	0.00559592
CNAG_00469	3290.3	-0.392071	0.130594	-3.00221	0.0026803	0.0199923
CNAG_00470	667.668	-0.697453	0.171294	-4.07167	4.66779e-05	0.00203844
CNAG_00471	2705.1	-0.136698	0.0977933	-1.39783	0.162164	0.314472
CNAG_00472	2067.69	0.453025	0.204571	2.21451	0.0267934	0.08871
CNAG_00473	1940.38	0.0844556	0.114762	0.735921	0.461779	0.629969
CNAG_00474	1560.01	-0.271726	0.213791	-1.27099	0.203733	0.366412
CNAG_00475	4472.97	-0.0969648	0.14045	-0.690384	0.489953	0.654806
CNAG_00476	242.806	0.470926	0.226735	2.07699	0.0378022	0.113305
CNAG_00480	9160.8	0.0727509	0.0946028	0.769015	0.441885	0.614191
CNAG_00481	1.79022	-0.160829	0.42918	-0.374737	0.707856	NA
CNAG_00482	5386.9	-0.299912	0.0737564	-4.06625	4.77759e-05	0.00206334
CNAG_00483	81679.5	-0.0761094	0.0420974	-1.80794	0.0706161	0.177894
CNAG_00484	2480.01	-0.29917	0.177561	-1.68488	0.0920113	0.21395
CNAG_00485	9847.82	-1.28056	0.454915	-2.81495	0.00487846	0.0288999
CNAG_00486	2469.97	-0.479319	0.210583	-2.27615	0.0228368	0.0798727
CNAG_00487	953.372	-0.218826	0.170385	-1.2843	0.199036	0.360989
CNAG_00488	1132.5	-0.522456	0.177342	-2.94605	0.00321864	0.0222853
CNAG_00490	2465.6	-0.455531	0.107174	-4.25039	2.13398e-05	0.00135621
CNAG_00491	2152.7	0.272222	0.0990827	2.74742	0.00600667	0.0329041
CNAG_00492	541.175	0.373177	0.163363	2.28435	0.0223512	0.0787201
CNAG_00493	4491.35	-0.236622	0.158892	-1.4892	0.136434	0.278972
CNAG_00495	2088.34	0.221658	0.12354	1.79422	0.0727774	0.18135
CNAG_00496	1114.12	-0.328228	0.117341	-2.79721	0.00515462	0.0301148
CNAG_00497	7426.2	-0.799774	0.171857	-4.65371	3.26008e-06	0.000380358
CNAG_00498	3260.67	-0.16688	0.0859241	-1.94218	0.052115	0.142442
CNAG_00499	2596.99	-0.0783438	0.0798821	-0.980743	0.326719	0.504537
CNAG_00500	7583.23	-0.231939	0.0613938	-3.7779	0.000158159	0.00398817
CNAG_00501	687.459	0.200665	0.152805	1.3132	0.189114	0.348301
CNAG_00502	2097.13	0.151462	0.0905087	1.67345	0.0942385	0.217754
CNAG_00503	3856.28	-0.24906	0.142041	-1.75343	0.0795279	0.193245
CNAG_00504	2201.81	-0.000947399	0.126813	-0.00747082	0.994039	0.997101
CNAG_00505	1948.33	0.131617	0.0968501	1.35898	0.174153	0.3297
CNAG_00506	2021.37	0.212548	0.209233	1.01584	0.309704	0.486252
CNAG_00507	172.176	-0.207573	0.267763	-0.775213	0.438214	0.610827
CNAG_00508	2629.97	-0.491645	0.147471	-3.33383	0.000856579	0.0099493
CNAG_00509	15861	0.101236	0.0752797	1.34479	0.178692	0.335456
CNAG_00510	1016.34	-0.0291292	0.109492	-0.266038	0.79021	0.882213
CNAG_00511	452.544	-0.208934	0.11032	-1.89389	0.0582391	0.154954
CNAG_00512	6345.38	0.120055	0.074334	1.61507	0.106295	0.235117
CNAG_00513	11528.4	0.497735	0.160017	3.11051	0.00186764	0.0158516
CNAG_00514	3694.83	0.0653874	0.133009	0.491602	0.623001	0.764487
CNAG_00515	903.073	-0.402696	0.129233	-3.11606	0.00183288	0.0156415
CNAG_00516	271.913	-0.465458	0.124262	-3.74579	0.000179827	0.00422135
CNAG_00517	4580.64	-0.036407	0.0692863	-0.525457	0.599265	0.746527
CNAG_00519	9076.36	0.338167	0.133896	2.52559	0.0115503	0.0507902
CNAG_00520	20738.1	0.185422	0.154918	1.1969	0.231345	0.399475
CNAG_00521	4321.63	-0.539951	0.175464	-3.07728	0.00208898	0.0168694
CNAG_00522	11244.7	-1.07009	0.290331	-3.68575	0.000228033	0.0048731
CNAG_00523	1513.05	-0.25482	0.12772	-1.99515	0.0460263	0.130264
CNAG_00524	3054.17	-0.536286	0.194136	-2.76243	0.00573731	0.0321495
CNAG_00525	6502.72	0.170098	0.0969281	1.75489	0.0792776	0.192817
CNAG_00526	243.019	-0.166464	0.266027	-0.625741	0.531485	0.691284
CNAG_00527	8359.49	0.131679	0.113073	1.16454	0.244203	0.413548
CNAG_00528	1989.52	-0.277476	0.129667	-2.13991	0.0323623	0.101638
CNAG_00529	5070.65	0.209244	0.139338	1.5017	0.133175	0.274605
CNAG_00531	47999.4	-0.399058	0.151657	-2.63131	0.00850565	0.041323
CNAG_00532	3619.27	0.428477	0.0702059	6.10315	1.03999e-09	2.01359e-06
CNAG_00533	7227.87	-0.120083	0.0718902	-1.67036	0.0948478	0.218516
CNAG_00534	8440.41	0.0871363	0.114793	0.759071	0.44781	0.618179
CNAG_00535	5216.25	0.120606	0.101786	1.1849	0.236057	0.405106
CNAG_00536	3474.26	0.000228704	0.117309	0.00194958	0.998444	0.999084
CNAG_00537	1741.14	-0.399662	0.123453	-3.23736	0.00120639	0.0122791
CNAG_00538	2371.97	0.186702	0.106507	1.75295	0.0796105	0.193331
CNAG_00539	3222.42	-0.585166	0.215933	-2.70995	0.00672938	0.0357186
CNAG_00540	261.465	-0.36207	0.240685	-1.50433	0.132496	0.273639
CNAG_00541	984.675	-0.188453	0.0964632	-1.95362	0.0507456	0.13976
CNAG_00542	991.796	-0.15733	0.14928	-1.05393	0.291916	0.4677
CNAG_00543	3511.49	-0.08966	0.103286	-0.868074	0.385354	0.564103
CNAG_00544	1508.45	-0.175108	0.118964	-1.47194	0.141037	0.285323
CNAG_00545	6041.85	0.187398	0.184483	1.0158	0.309724	0.486252
CNAG_00546	8529.78	-0.142566	0.12271	-1.16181	0.245313	0.414745
CNAG_00547	18265.4	0.245488	0.205781	1.19296	0.232886	0.401427
CNAG_00549	587.435	-0.0183392	0.125103	-0.146593	0.883454	0.934754
CNAG_00550	2301.29	0.186904	0.149208	1.25264	0.210336	0.373766
CNAG_00551	12638.2	-0.00765564	0.0928715	-0.0824327	0.934303	0.96288
CNAG_00554	2284.61	-0.842116	0.270327	-3.11517	0.00183836	0.0156712
CNAG_00555	3500.13	-0.176263	0.181347	-0.971966	0.331068	0.509641
CNAG_00556	8250.27	-0.0265175	0.107858	-0.245855	0.805794	0.890373
CNAG_00557	3874.06	-0.0883672	0.0707942	-1.24823	0.211949	0.375692
CNAG_00558	9798.93	0.249577	0.183416	1.36072	0.173602	0.329221
CNAG_00559	3276.99	-0.365837	0.258176	-1.417	0.156482	0.307281
CNAG_00560	6987.55	-0.215381	0.130194	-1.65431	0.0980644	0.223359
CNAG_00561	4414.54	0.0329575	0.0696148	0.473426	0.635909	0.774664
CNAG_00562	3361.32	0.0799629	0.076462	1.04579	0.29566	0.471861
CNAG_00563	1274.45	-0.874332	0.237166	-3.68658	0.00022729	0.0048731
CNAG_00564	2508.27	-0.159239	0.101907	-1.5626	0.118148	0.252823
CNAG_00565	16070	-0.159766	0.061939	-2.57942	0.00989676	0.0457157
CNAG_00566	1545.27	-0.777353	0.234348	-3.31709	0.0009096	0.0102732
CNAG_00567	3147.38	0.0738681	0.0911984	0.809971	0.417957	0.592773
CNAG_00568	325.703	0.0357847	0.161192	0.222	0.824314	0.900959
CNAG_00569	4279.9	-0.101777	0.0798942	-1.2739	0.202699	0.365176
CNAG_00570	10724.7	-0.231442	0.0931648	-2.48422	0.0129837	0.0547725
CNAG_00571	4874.16	0.0895813	0.0721549	1.24151	0.214416	0.378777
CNAG_00572	5332.89	0.0795687	0.074597	1.06665	0.286131	0.461268
CNAG_00573	3296.56	-0.147652	0.113158	-1.30482	0.191953	0.351742
CNAG_00574	4836.65	0.177283	0.12331	1.4377	0.150519	0.298555
CNAG_00575	5031.31	-1.60719	0.464581	-3.45944	0.000541301	0.00762405
CNAG_00576	2737.54	0.126856	0.103039	1.23114	0.218272	0.383423
CNAG_00577	1778.74	0.277392	0.107133	2.58924	0.00961892	0.0447566
CNAG_00580	10924.5	0.37409	0.16973	2.20403	0.027522	0.0905087
CNAG_00581	47163.8	-0.290714	0.146622	-1.98274	0.0473967	0.132986
CNAG_00582	4827.95	-0.185963	0.0860106	-2.1621	0.0306108	0.0977071
CNAG_00583	13776.7	-0.215971	0.0999003	-2.16186	0.0306286	0.097724
CNAG_00584	23312.2	0.0166734	0.0781506	0.213349	0.831055	0.904075
CNAG_00585	2942.5	0.667091	0.193963	3.43927	0.000583281	0.00795725
CNAG_00586	1362.32	0.0811978	0.21063	0.3855	0.699867	0.819955
CNAG_00587	1266.86	-0.24499	0.28702	-0.853565	0.393346	0.571628
CNAG_00588	10210.2	-0.486568	0.469727	-1.03585	0.300271	0.476158
CNAG_00589	2336.89	-0.243755	0.116531	-2.09176	0.0364598	0.110382
CNAG_00590	5617.28	0.316545	0.171384	1.84699	0.0647483	0.166547
CNAG_00591	553.726	-0.045129	0.198439	-0.22742	0.820097	0.898584
CNAG_00592	2243.25	-0.0351883	0.092487	-0.380467	0.703598	0.822742
CNAG_00593	4643.71	0.194574	0.093931	2.07146	0.0383156	0.114405
CNAG_00594	13647.5	0.0721945	0.148734	0.485394	0.627397	0.767265
CNAG_00595	807.508	-1.21439	0.369911	-3.28292	0.00102737	0.0110619
CNAG_00596	729.371	-0.525431	0.167685	-3.13343	0.00172776	0.0150066
CNAG_00597	43834.6	0.431155	0.156144	2.76127	0.00575773	0.0321911
CNAG_00598	611.934	-0.0978845	0.243501	-0.401988	0.687693	0.813759
CNAG_00599	4993.64	0.117402	0.0735808	1.59556	0.110588	0.241538
CNAG_00600	13208	0.233917	0.120932	1.93428	0.0530784	0.144822
CNAG_00601	8093.46	-0.0570373	0.140966	-0.404617	0.685759	0.812702
CNAG_00602	16483.6	0.107933	0.0777231	1.38868	0.164929	0.318098
CNAG_00603	7003.21	0.487362	0.170659	2.85577	0.0042933	0.0264466
CNAG_00604	3921.23	0.2977	0.123754	2.40557	0.0161472	0.0632694
CNAG_00605	8867.61	-0.221889	0.142563	-1.55643	0.119605	0.255034
CNAG_00606	3188.25	-0.0878236	0.0839117	-1.04662	0.295275	0.471535
CNAG_00607	7716.7	0.410477	0.15716	2.61185	0.00900541	0.0427408
CNAG_00608	2917.14	0.0839597	0.0873097	0.96163	0.336235	0.515565
CNAG_00609	7505.56	0.23044	0.130821	1.76149	0.0781547	0.190739
CNAG_00612	2280.14	-0.248673	0.129862	-1.9149	0.0555052	0.149358
CNAG_00613	3615.03	0.470455	0.119655	3.93177	8.43213e-05	0.00273502
CNAG_00614	756.843	-0.240296	0.241208	-0.996218	0.319144	0.49635
CNAG_00615	2219.91	-0.207319	0.119236	-1.73872	0.0820841	0.197675
CNAG_00619	1895.67	0.0304496	0.102193	0.297961	0.765733	0.866545
CNAG_00622	6388.53	-0.179334	0.0612846	-2.92626	0.00343069	0.0232239
CNAG_00623	3230.33	-0.193815	0.0718091	-2.69903	0.00695424	0.0363864
CNAG_00624	2593.87	-0.19372	0.0746524	-2.59496	0.00946023	0.0441496
CNAG_00625	6316.02	-0.350894	0.126785	-2.76764	0.00564635	0.0317765
CNAG_00626	25175.9	-0.232144	0.113964	-2.03699	0.0416507	0.12099
CNAG_00627	939.457	-0.480639	0.211415	-2.27344	0.0229999	0.0802528
CNAG_00628	1176.35	0.155033	0.107073	1.44792	0.147641	0.29419
CNAG_00632	5050.7	0.0336592	0.0936503	0.359414	0.719286	0.832986
CNAG_00633	14616.4	0.411605	0.147324	2.79388	0.00520792	0.0303225
CNAG_00634	6922.42	-0.0344769	0.166588	-0.20696	0.836041	0.907111
CNAG_00635	13290.1	0.169757	0.164552	1.03163	0.302246	0.478146
CNAG_00636	3827.06	0.258098	0.156941	1.64456	0.100061	0.226064
CNAG_00637	2521.7	-1.06048	0.297665	-3.56266	0.000367116	0.00610532
CNAG_00638	3268.42	-1.55185	0.438434	-3.53953	0.000400845	0.00643409
CNAG_00639	1062.48	-0.274659	0.154477	-1.778	0.0754042	0.186118
CNAG_00640	98336.5	-0.0292804	0.102393	-0.28596	0.774909	0.87233
CNAG_00641	9288.15	0.109586	0.130702	0.838443	0.401782	0.57869
CNAG_00642	5746.99	0.070628	0.142206	0.496658	0.61943	0.762198
CNAG_00643	7267.82	0.536842	0.161022	3.33396	0.000856191	0.0099493
CNAG_00644	6904.19	-0.0237522	0.060158	-0.39483	0.692968	0.816418
CNAG_00645	3549.51	0.0234318	0.0939629	0.249373	0.803072	0.889411
CNAG_00647	6023.89	0.474352	0.138932	3.41429	0.000639492	0.00839558
CNAG_00648	2133.83	-0.778812	0.271805	-2.86534	0.00416567	0.0259567
CNAG_00649	14476.4	-0.0725708	0.0587773	-1.23467	0.216952	0.381791
CNAG_00650	3896.97	-0.0141921	0.100142	-0.141721	0.887301	0.937555
CNAG_00651	1400.06	-0.501253	0.139708	-3.58787	0.000333395	0.00578366
CNAG_00652	5121.82	0.105693	0.086771	1.21807	0.223197	0.389087
CNAG_00653	4265.47	0.328593	0.10121	3.24663	0.00116778	0.0120319
CNAG_00654	3082	-0.383265	0.283286	-1.35293	0.17608	0.332066
CNAG_00655	37431.3	0.000836045	0.110523	0.00756446	0.993964	0.997101
CNAG_00656	80206.1	0.00290456	0.0907167	0.0320179	0.974458	0.984775
CNAG_00657	0.169727	-0.00950656	0.173327	-0.0548475	0.95626	NA
CNAG_00658	2030.84	-0.0935281	0.0784125	-1.19277	0.232959	0.401458
CNAG_00659	843.796	-0.126947	0.168074	-0.755306	0.450065	0.620118
CNAG_00660	3731.56	0.141683	0.147078	0.963321	0.335387	0.514466
CNAG_00661	4109.96	0.27498	0.214978	1.27911	0.200858	0.363283
CNAG_00662	5152.19	-0.159519	0.158291	-1.00776	0.313571	0.490479
CNAG_00663	3926.24	-0.526359	0.213226	-2.46855	0.0135661	0.0564975
CNAG_00664	478.651	-0.504396	0.241004	-2.0929	0.0363583	0.110117
CNAG_00665	8525.42	-0.252688	0.0814189	-3.10355	0.00191215	0.016107
CNAG_00666	14784.8	0.166453	0.176012	0.94569	0.344307	0.523442
CNAG_00667	2056.14	-0.23402	0.0838882	-2.78966	0.00527626	0.0305515
CNAG_00668	24104.8	-0.0984346	0.137415	-0.716333	0.473786	0.640869
CNAG_00669	3510.22	0.332604	0.121474	2.73807	0.00618006	0.0333514
CNAG_00670	2468.05	0.537201	0.136091	3.94737	7.90132e-05	0.00263215
CNAG_00671	4973.88	-0.278221	0.0764944	-3.63714	0.000275683	0.0054146
CNAG_00672	43188.5	0.0184352	0.0934765	0.197218	0.843657	0.911145
CNAG_00673	3218.15	-0.252614	0.108866	-2.32042	0.0203183	0.0740488
CNAG_00674	10998.5	0.0344155	0.134582	0.255722	0.798166	0.887015
CNAG_00675	5624.79	0.0805126	0.148233	0.543148	0.587028	0.736391
CNAG_00676	1282.5	-0.277206	0.149135	-1.85876	0.0630619	0.163357
CNAG_00677	1790.68	0.150902	0.162323	0.929638	0.352559	0.531626
CNAG_00678	6946.82	-0.0503392	0.0920369	-0.546946	0.584416	0.734348
CNAG_00679	2832.76	-0.503754	0.279563	-1.80194	0.0715554	0.179566
CNAG_00680	6510.9	0.497164	0.259965	1.91243	0.0558211	0.14995
CNAG_00681	7154.01	0.506259	0.259153	1.95352	0.0507585	0.13976
CNAG_00682	13668.5	-0.282891	0.163859	-1.72642	0.0842713	0.201206
CNAG_00683	4998.64	-0.00110207	0.0990648	-0.0111248	0.991124	0.99524
CNAG_00684	7501.11	-0.195063	0.103897	-1.87747	0.0604538	0.158992
CNAG_00685	4445.84	-0.232508	0.0826345	-2.81369	0.00489759	0.0289595
CNAG_00686	30774.3	-0.557014	0.197275	-2.82354	0.00474969	0.0283639
CNAG_00687	6247.52	0.51771	0.25173	2.05661	0.0397238	0.117222
CNAG_00688	2748.53	0.0797039	0.155647	0.512082	0.608594	0.754062
CNAG_00689	1814.16	-0.6218	0.161884	-3.84102	0.000122524	0.00338434
CNAG_00690	3908.68	0.0442076	0.0533698	0.828327	0.407485	0.584332
CNAG_00691	3406.98	-0.924886	0.251125	-3.68297	0.000230533	0.0048731
CNAG_00692	2769.69	-0.3968	0.137235	-2.89139	0.0038354	0.024819
CNAG_00693	3876.21	0.142538	0.117896	1.20901	0.226659	0.393525
CNAG_00694	10882.9	-0.0472109	0.0429621	-1.0989	0.271813	0.445443
CNAG_00695	1932.06	-0.0879012	0.0955309	-0.920135	0.357502	0.537009
CNAG_00696	5624.04	-0.613715	0.217663	-2.81956	0.00480897	0.0286304
CNAG_00697	8808.94	-0.0332216	0.114829	-0.289314	0.772341	0.870244
CNAG_00698	5492.23	-0.0179616	0.117029	-0.153481	0.878019	0.932284
CNAG_00699	22506.4	-0.0377805	0.160954	-0.234728	0.81442	0.895152
CNAG_00700	21433.7	0.214874	0.136258	1.57697	0.114803	0.247632
CNAG_00701	8913.43	0.330488	0.169281	1.9523	0.0509023	0.139959
CNAG_00702	17589.5	0.492815	0.158553	3.1082	0.00188229	0.0159241
CNAG_00703	31098.9	-0.001185	0.107029	-0.0110717	0.991166	0.99524
CNAG_00704	4965.92	0.12195	0.122686	0.994006	0.32022	0.497547
CNAG_00705	5977.94	0.043333	0.0634418	0.683036	0.494584	0.658968
CNAG_00706	5992.19	0.469184	0.15399	3.04685	0.00231255	0.0180772
CNAG_00707	8295.95	0.160157	0.102027	1.56976	0.116472	0.250264
CNAG_00708	3329.27	0.00371509	0.109164	0.0340324	0.972851	0.984437
CNAG_00709	3013.23	0.175189	0.149783	1.16962	0.242155	0.411058
CNAG_00710	1522.3	-0.723855	0.157961	-4.5825	4.59456e-06	0.000491995
CNAG_00711	4083.3	-0.0890901	0.138263	-0.64435	0.519348	0.679901
CNAG_00712	2315.5	-0.103126	0.080694	-1.27799	0.201253	0.363723
CNAG_00713	4126.18	-0.313051	0.102133	-3.06512	0.00217585	0.0173759
CNAG_00714	1382.9	0.226135	0.163693	1.38146	0.167137	0.321485
CNAG_00715	1698.01	-0.104983	0.138839	-0.756151	0.449559	0.619898
CNAG_00716	22839	-0.072459	0.130579	-0.554905	0.57896	0.729251
CNAG_00717	3128.67	-0.659262	0.223178	-2.95397	0.00313713	0.021974
CNAG_00718	4762.21	0.137742	0.132004	1.04347	0.296731	0.472701
CNAG_00719	13880.1	0.345988	0.156834	2.20607	0.0273791	0.0901146
CNAG_00720	7692.16	0.450713	0.204697	2.20185	0.0276759	0.0908619
CNAG_00721	13961	0.204158	0.0910588	2.24204	0.0249587	0.0844856
CNAG_00722	2607.13	0.180816	0.109161	1.65642	0.097636	0.222858
CNAG_00723	456.775	-0.204281	0.143336	-1.4252	0.1541	0.304183
CNAG_00726	32.5111	0.0050444	0.431036	0.0117029	0.990663	0.995078
CNAG_00727	1884.65	-1.26471	0.348389	-3.63017	0.000283232	0.00546371
CNAG_00728	2201.82	0.665604	0.127947	5.20217	1.96971e-07	5.70269e-05
CNAG_00729	0	NA	NA	NA	NA	NA
CNAG_00730	18312.2	0.550241	0.236249	2.32907	0.0198554	0.0731776
CNAG_00732	5390.37	-0.906729	0.398947	-2.27281	0.0230379	0.0802528
CNAG_00733	6935.23	0.377585	0.149082	2.53273	0.0113178	0.0501537
CNAG_00734	4675.62	0.277417	0.115457	2.40277	0.0162713	0.0635951
CNAG_00735	13636.7	-0.0527922	0.201133	-0.262474	0.792956	0.88336
CNAG_00736	4450.16	-0.0396786	0.0668256	-0.593763	0.552671	0.708815
CNAG_00737	3861.5	0.12504	0.181535	0.688792	0.490954	0.655472
CNAG_00738	115.967	-0.749619	0.209749	-3.57388	0.00035173	0.00599013
CNAG_00739	4116.68	-0.105174	0.0839437	-1.25291	0.210239	0.373678
CNAG_00740	5873.84	0.0418106	0.192638	0.217043	0.828175	0.903535
CNAG_00741	21191.5	-0.101235	0.057101	-1.77291	0.0762441	0.187708
CNAG_00742	6377.27	0.217048	0.167947	1.29236	0.196234	0.357316
CNAG_00743	6775.81	0.225085	0.142056	1.58448	0.113084	0.245073
CNAG_00744	5326.59	-0.313924	0.120416	-2.607	0.009134	0.0432207
CNAG_00745	4399.27	-1.09583	0.204693	-5.35356	8.62401e-08	3.5481e-05
CNAG_00746	20760.8	0.127061	0.0719417	1.76616	0.0773683	0.189648
CNAG_00747	20553.6	-0.206655	0.0751039	-2.75159	0.00593061	0.0327057
CNAG_00748	1090.37	0.242499	0.120557	2.01148	0.0442743	0.12696
CNAG_00749	239.746	-0.264683	0.356111	-0.743261	0.457324	0.625967
CNAG_00750	1961.95	-0.265684	0.124364	-2.13635	0.0326511	0.102134
CNAG_00751	249.395	-0.0978035	0.232349	-0.420934	0.673803	0.803772
CNAG_00752	651.031	-0.217645	0.1341	-1.62301	0.104588	0.23246
CNAG_00753	4856.04	0.0539042	0.0754499	0.714437	0.474957	0.641977
CNAG_00754	10724.5	0.204476	0.118367	1.72747	0.0840839	0.20082
CNAG_00755	2011.57	0.140115	0.213443	0.656451	0.511534	0.673629
CNAG_00756	1151.22	-0.240722	0.110602	-2.17646	0.0295207	0.0951994
CNAG_00757	3772.07	-0.328697	0.132728	-2.47648	0.0132686	0.0556742
CNAG_00758	3825.03	0.321407	0.186797	1.72062	0.0853199	0.203028
CNAG_00759	400.281	0.221136	0.142378	1.55317	0.120384	0.256205
CNAG_00760	4726.02	-0.0252901	0.0818653	-0.308924	0.75738	0.861129
CNAG_00761	2596.37	-0.0972236	0.0878042	-1.10728	0.268174	0.441237
CNAG_00762	4981.73	0.362536	0.142884	2.53728	0.0111718	0.0497039
CNAG_00764	11211	0.467981	0.168807	2.77229	0.00556635	0.0313941
CNAG_00765	4875.49	-0.0245483	0.128022	-0.191751	0.847937	0.913496
CNAG_00766	3618.22	-0.739812	0.216259	-3.42095	0.000624027	0.00828187
CNAG_00768	4399.75	-0.390077	0.149363	-2.61161	0.00901177	0.0427408
CNAG_00769	5982.87	-0.0596728	0.110733	-0.538892	0.589961	0.738894
CNAG_00770	6787.94	0.443831	0.196477	2.25895	0.0238867	0.0823289
CNAG_00771	21372.2	0.0222093	0.0930046	0.238798	0.811262	0.893261
CNAG_00772	6107.94	-0.168642	0.0643064	-2.62248	0.00872926	0.0420435
CNAG_00773	1156.76	-0.308663	0.146686	-2.10424	0.0353574	0.108049
CNAG_00774	11582.1	0.115037	0.127014	0.905702	0.365093	0.544748
CNAG_00775	8936.72	0.405951	0.15694	2.58667	0.00969084	0.0449841
CNAG_00776	61285	0.266257	0.224189	1.18764	0.234974	0.403868
CNAG_00777	9259.16	-0.428983	0.132433	-3.23923	0.00119852	0.0122468
CNAG_00778	8641.33	-0.270437	0.0928399	-2.91294	0.00358047	0.0237392
CNAG_00779	34661.1	-0.0103188	0.110827	-0.0931073	0.925818	0.959118
CNAG_00780	4603.18	0.326067	0.231232	1.41013	0.158502	0.309678
CNAG_00781	1332.67	0.018454	0.0974454	0.189378	0.849797	0.914462
CNAG_00782	2644.02	0.00173575	0.083405	0.0208111	0.983396	0.991095
CNAG_00783	2128.52	-0.0533506	0.0915777	-0.582572	0.560182	0.715046
CNAG_00784	56.8746	-0.324355	0.217435	-1.49173	0.13577	0.278049
CNAG_00785	68601.2	0.168806	0.1003	1.68302	0.0923718	0.214447
CNAG_00786	1238.82	0.14785	0.153086	0.965797	0.334146	0.513267
CNAG_00787	2537.21	-0.393111	0.11488	-3.42191	0.00062182	0.00826661
CNAG_00788	26730	0.2843	0.112517	2.52673	0.0115129	0.0507212
CNAG_00789	281.537	0.862822	0.292599	2.94882	0.00318986	0.0222052
CNAG_00790	2603.96	-0.745642	0.260306	-2.86448	0.00417692	0.0259753
CNAG_00791	15531.2	0.363883	0.205676	1.7692	0.0768603	0.188817
CNAG_00792	5756.62	0.0435865	0.178228	0.244555	0.806801	0.891208
CNAG_00793	5068.58	0.287276	0.130817	2.19601	0.0280911	0.0916862
CNAG_00794	4753.13	0.0854464	0.1383	0.617834	0.536685	0.695963
CNAG_00795	3.70987	-0.122818	0.398214	-0.308424	0.75776	NA
CNAG_00796	6348.27	0.119393	0.15988	0.746765	0.455205	0.624051
CNAG_00797	10121	-0.0602419	0.104076	-0.578827	0.562706	0.717331
CNAG_00798	1445.2	0.181682	0.112763	1.61118	0.10714	0.236453
CNAG_00799	75225.6	0.0280246	0.085099	0.329317	0.741916	0.85025
CNAG_00800	665.501	-0.495292	0.19913	-2.48728	0.0128725	0.0545095
CNAG_00801	312.406	-0.340165	0.253944	-1.33952	0.1804	0.337769
CNAG_00802	695.177	-0.468901	0.233304	-2.00983	0.0444494	0.12718
CNAG_00803	4465.09	-0.222115	0.104117	-2.13332	0.0328982	0.102579
CNAG_00804	2640.66	-0.0072814	0.087769	-0.0829609	0.933883	0.96288
CNAG_00805	1847.77	-0.445349	0.112252	-3.96739	7.26628e-05	0.0025133
CNAG_00806	17498.9	-0.00818635	0.116733	-0.070129	0.944091	0.968753
CNAG_00807	3153.57	-0.976565	0.290744	-3.35885	0.000782668	0.00943624
CNAG_00808	5784.92	0.101577	0.0992934	1.02299	0.30631	0.48265
CNAG_00809	36526.1	0.551122	0.164968	3.34078	0.000835428	0.00982036
CNAG_00810	2885.48	-0.174853	0.0946635	-1.8471	0.0647327	0.166547
CNAG_00811	4738.33	-0.0845058	0.0755509	-1.11853	0.263341	0.435426
CNAG_00812	6649.3	0.34234	0.200398	1.7083	0.0875809	0.206522
CNAG_00813	111.695	0.0534537	0.246539	0.216816	0.828352	0.903535
CNAG_00814	5181.59	0.188812	0.203182	0.929274	0.352747	0.531705
CNAG_00815	50222	0.0746976	0.181333	0.411935	0.680387	0.809155
CNAG_00816	6250.31	-0.313799	0.178024	-1.76268	0.0779551	0.190608
CNAG_00817	1468.71	0.344505	0.168148	2.04882	0.0404801	0.118692
CNAG_00818	10353.3	0.506954	0.190036	2.66768	0.00763777	0.0383951
CNAG_00819	13382.4	0.0477758	0.109086	0.437963	0.661413	0.794536
CNAG_00820	1393.83	-0.0259041	0.200461	-0.129223	0.897181	0.943531
CNAG_00821	27973	0.0243072	0.0966261	0.25156	0.801382	0.889324
CNAG_00822	14033.8	0.308771	0.115767	2.66718	0.00764914	0.0384276
CNAG_00823	2713.19	0.231938	0.137469	1.6872	0.0915644	0.213341
CNAG_00824	2776.34	-0.037967	0.0892472	-0.425414	0.670535	0.801583
CNAG_00825	3739.36	-0.201383	0.0833193	-2.417	0.0156488	0.0620004
CNAG_00826	1318.5	-0.0161936	0.256101	-0.0632312	0.949582	0.971582
CNAG_00827	88.3263	0.128062	0.249583	0.513105	0.607878	0.753652
CNAG_00828	927.22	-0.0032076	0.154749	-0.0207278	0.983463	0.991095
CNAG_00829	6181.36	-0.0696804	0.08361	-0.833398	0.40462	0.581418
CNAG_00830	1648.49	-0.0173641	0.0953535	-0.182102	0.855503	0.917851
CNAG_00831	3568.58	0.0361751	0.0838153	0.431604	0.666029	0.798275
CNAG_00832	1076.23	-0.299889	0.122218	-2.45373	0.0141385	0.0579855
CNAG_00833	374.564	-0.336579	0.214445	-1.56954	0.116523	0.250304
CNAG_00834	1700.98	-1.50899	0.45086	-3.34692	0.000817162	0.00966377
CNAG_00835	1175.43	0.0434026	0.0973098	0.446025	0.655579	0.789259
CNAG_00836	1927.36	0.419362	0.201856	2.07753	0.037753	0.113288
CNAG_00837	3266.33	0.248856	0.175598	1.41719	0.156428	0.307281
CNAG_00838	790.801	-0.0245619	0.128546	-0.191074	0.848467	0.913689
CNAG_00839	498.383	-0.232099	0.172139	-1.34832	0.177554	0.333881
CNAG_00840	113.987	-0.185087	0.251747	-0.735211	0.462211	0.630119
CNAG_00841	1169.92	0.260912	0.179019	1.45746	0.14499	0.290315
CNAG_00843	793.894	-0.149722	0.166155	-0.901096	0.367537	0.546829
CNAG_00844	128.641	0.157435	0.255611	0.615917	0.537949	0.69692
CNAG_00845	7541.41	0.407822	0.156777	2.60129	0.0092875	0.0435791
CNAG_00846	3555.77	0.414074	0.123319	3.35773	0.000785851	0.00943624
CNAG_00847	1383.71	0.174705	0.102331	1.70725	0.0877759	0.206857
CNAG_00848	78117.9	-1.34971	0.465929	-2.89682	0.00376969	0.0244952
CNAG_00849	372.111	-0.88431	0.227416	-3.88851	0.000100861	0.00310257
CNAG_00850	247.566	-0.890875	0.286456	-3.10999	0.00187096	0.0158604
CNAG_00851	412.55	-1.28921	0.402865	-3.2001	0.00137381	0.0132582
CNAG_00852	5195.4	0.231243	0.0987794	2.34101	0.0192317	0.0715198
CNAG_00853	2885.27	0.211206	0.0805895	2.62077	0.00877319	0.0422031
CNAG_00854	6731.32	0.083667	0.0854916	0.978657	0.327749	0.505528
CNAG_00855	1997.92	-0.303012	0.128292	-2.36189	0.0181818	0.0689292
CNAG_00858	2917.61	-0.183876	0.113455	-1.62069	0.105084	0.233166
CNAG_00859	1866.87	-0.219948	0.0845718	-2.60072	0.00930286	0.0435791
CNAG_00860	2556.35	-0.149118	0.160969	-0.926376	0.354251	0.533355
CNAG_00861	912.92	0.221269	0.134737	1.64223	0.100543	0.226823
CNAG_00862	1975.47	0.0139306	0.0824854	0.168886	0.865886	0.923163
CNAG_00863	1288.32	-0.02385	0.104145	-0.229008	0.818863	0.897771
CNAG_00864	482.268	0.1604	0.15642	1.02544	0.305154	0.481507
CNAG_00865	15.8035	0.497065	0.446775	1.11256	0.265896	NA
CNAG_00866	12679.7	-0.752023	0.20697	-3.63349	0.000279609	0.00546371
CNAG_00867	659.508	0.175258	0.133656	1.31126	0.18977	0.349125
CNAG_00868	0.100963	0	0.173327	0	1	NA
CNAG_00869	2309.66	0.500513	0.227507	2.19999	0.0278078	0.0910656
CNAG_00870	2749.78	-0.317353	0.272477	-1.1647	0.244142	0.413548
CNAG_00871	4818.66	0.632296	0.120053	5.26682	1.38809e-07	5.16701e-05
CNAG_00872	11209	-0.028903	0.0625135	-0.462348	0.643832	0.7798
CNAG_00873	20699.5	-0.167362	0.205193	-0.815632	0.41471	0.58931
CNAG_00874	17083.5	0.329107	0.135803	2.42342	0.0153752	0.0612892
CNAG_00875	1283.2	-0.238748	0.0986626	-2.41984	0.0155274	0.0616757
CNAG_00876	20633.5	0.31043	0.1665	1.86445	0.0622586	0.162009
CNAG_00877	2044.49	-0.220817	0.131682	-1.6769	0.0935622	0.216511
CNAG_00878	1080.54	0.125354	0.0777431	1.61241	0.106874	0.235997
CNAG_00879	28771.8	-0.337501	0.171145	-1.97202	0.0486075	0.135412
CNAG_00883	13263.2	0.820115	0.154668	5.30241	1.14281e-07	4.46668e-05
CNAG_00884	6140.33	0.259891	0.116391	2.23292	0.0255544	0.0860287
CNAG_00885	38.5186	1.10256	0.465303	2.36956	0.0178093	0.0679828
CNAG_00886	53311.3	0.454136	0.177069	2.56473	0.0103256	0.0470641
CNAG_00887	84.6887	0.17887	0.307833	0.581061	0.5612	0.716134
CNAG_00888	3915.5	-0.120314	0.109148	-1.10231	0.270329	0.443942
CNAG_00889	663.637	-0.0936593	0.129446	-0.723537	0.46935	0.637074
CNAG_00890	8327.04	0.125607	0.124282	1.01066	0.31218	0.488942
CNAG_00891	32964.4	0.167276	0.129271	1.294	0.195666	0.356781
CNAG_00892	378.788	-0.276609	0.23572	-1.17347	0.240609	0.40952
CNAG_00893	4688.06	-0.0117016	0.177607	-0.0658846	0.94747	0.970182
CNAG_00894	8612.27	0.0425025	0.109291	0.388895	0.697354	0.818629
CNAG_00895	5834.82	0.290931	0.330836	0.879382	0.379194	0.557383
CNAG_00896	1240.16	0.358631	0.223775	1.60264	0.109015	0.239238
CNAG_00897	37709.7	0.044176	0.0830871	0.531683	0.594946	0.74304
CNAG_00898	143.979	-0.294673	0.391648	-0.752391	0.451816	0.621147
CNAG_00899	6922.57	0.471133	0.174533	2.69939	0.00694667	0.0363711
CNAG_00900	297.514	0.159061	0.153065	1.03917	0.298726	0.474526
CNAG_00901	290.09	-1.37435	0.387616	-3.54564	0.000391658	0.00635184
CNAG_00902	1433.5	-0.4497	0.195109	-2.30486	0.0211743	0.0762412
CNAG_00903	4100	0.350738	0.112343	3.12202	0.00179612	0.015452
CNAG_00904	854.397	0.43643	0.283936	1.53707	0.124275	0.262414
CNAG_00905	3276.91	0.29912	0.208054	1.4377	0.150518	0.298555
CNAG_00906	17317.5	0.425167	0.173159	2.45535	0.0140749	0.0577853
CNAG_00907	1184.33	0.0626891	0.152792	0.41029	0.681594	0.809729
CNAG_00908	453.355	0.0029665	0.20797	0.014264	0.988619	0.993548
CNAG_00909	1434.63	0.192472	0.119947	1.60465	0.108572	0.238467
CNAG_00911	51.702	-0.269281	0.354037	-0.760602	0.446895	0.617532
CNAG_00914	16351.3	0.155829	0.149475	1.04251	0.297175	0.473119
CNAG_00915	1773.05	-0.123854	0.128761	-0.961896	0.336102	0.515461
CNAG_00916	2481.75	-0.123092	0.0742226	-1.65841	0.0972343	0.222188
CNAG_00917	3199.77	-0.118259	0.102972	-1.14846	0.250781	0.42149
CNAG_00919	21209	0.561271	0.152681	3.67609	0.000236835	0.00497673
CNAG_00920	2446.66	-0.747323	0.294588	-2.53684	0.0111857	0.0497091
CNAG_00921	3301.45	-0.407124	0.18243	-2.23167	0.0256371	0.0860847
CNAG_00922	2598.61	0.0595512	0.080769	0.737303	0.460938	0.629152
CNAG_00923	2023.59	-0.382954	0.130051	-2.94465	0.00323321	0.0223031
CNAG_00924	0.235	-0.00950656	0.173327	-0.0548475	0.95626	NA
CNAG_00925	1524.41	0.0350531	0.0881844	0.397498	0.691	0.815463
CNAG_00926	4253.72	-0.177985	0.112286	-1.5851	0.112943	0.244903
CNAG_00927	2516.37	0.202961	0.0853003	2.37937	0.0173423	0.0667476
CNAG_00928	3393.92	0.450257	0.241687	1.86298	0.0624653	0.162223
CNAG_00929	3636.35	-0.395547	0.157472	-2.51186	0.0120098	0.052156
CNAG_00930	34462.9	0.296094	0.135816	2.18011	0.0292493	0.094441
CNAG_00931	718.183	-0.147543	0.156522	-0.942636	0.345867	0.524979
CNAG_00932	4466.53	-0.525664	0.227566	-2.30994	0.0208916	0.0754318
CNAG_00933	1282.09	-0.173949	0.20361	-0.854323	0.392926	0.571315
CNAG_00934	3486.82	0.562997	0.169391	3.32364	0.000888494	0.0101579
CNAG_00935	24157.7	-0.1448	0.0748703	-1.93401	0.0531123	0.144836
CNAG_00936	2999.34	-0.114695	0.132858	-0.863288	0.387979	0.566779
CNAG_00937	123.428	-0.339148	0.224208	-1.51264	0.13037	0.27111
CNAG_00938	2091.54	-0.349818	0.163201	-2.14348	0.0320746	0.101058
CNAG_00939	35.2608	-0.165612	0.440715	-0.37578	0.70708	0.825208
CNAG_00940	7371.73	0.120226	0.0800433	1.50201	0.133095	0.274512
CNAG_00941	530.77	0.0920969	0.134032	0.687126	0.492003	0.656151
CNAG_00960	8594.84	-0.313311	0.0946842	-3.30901	0.00093627	0.0104215
CNAG_00961	3785.52	-1.3954	0.44182	-3.1583	0.00158692	0.0142136
CNAG_00964	2903.37	-0.136315	0.121937	-1.11792	0.263602	0.435547
CNAG_00966	3473.89	0.156806	0.0788296	1.98918	0.0466817	0.131529
CNAG_00967	2280.99	-0.252502	0.135184	-1.86785	0.0617834	0.161202
CNAG_00968	916.95	-0.446596	0.168472	-2.65085	0.00802887	0.0396724
CNAG_00969	838.07	-0.135007	0.169074	-0.798504	0.424578	0.598328
CNAG_00970	7440.41	-0.347741	0.106117	-3.27697	0.00104926	0.0112358
CNAG_00971	925.806	-0.0861879	0.181574	-0.474672	0.635021	0.773805
CNAG_00972	2965.63	-0.261889	0.124027	-2.11155	0.0347254	0.106785
CNAG_00973	1904.61	0.311589	0.122474	2.54412	0.0109554	0.0489364
CNAG_00974	534.694	0.106434	0.14973	0.710837	0.477186	0.64413
CNAG_00975	2153.68	0.0484387	0.181573	0.266773	0.789644	0.881933
CNAG_00976	15378.9	0.284393	0.133055	2.13741	0.0325645	0.101986
CNAG_00977	4074.5	-0.4702	0.103704	-4.53406	5.78593e-06	0.000572514
CNAG_00978	3405.66	-0.263264	0.13153	-2.00155	0.0453328	0.128904
CNAG_00979	143332	0.0521046	0.100478	0.518567	0.604063	0.750589
CNAG_00980	450.258	0.203694	0.344395	0.591453	0.554217	0.710332
CNAG_00981	851.356	-0.661658	0.297754	-2.22217	0.026272	0.0874981
CNAG_00982	2321.95	0.0559437	0.131696	0.424795	0.670986	0.801635
CNAG_00983	2920.76	0.043415	0.186312	0.233023	0.815743	0.895851
CNAG_00984	53977.5	-0.542949	0.239213	-2.26973	0.0232238	0.0806489
CNAG_00985	923.956	-0.201023	0.162597	-1.23632	0.216338	0.381225
CNAG_00986	1664.02	0.115481	0.0855834	1.34933	0.177229	0.33351
CNAG_00987	1922.99	-0.0752651	0.105057	-0.716425	0.473729	0.640869
CNAG_00988	15892.2	0.091095	0.13667	0.666531	0.505072	0.668045
CNAG_00989	1020.01	-0.192523	0.138294	-1.39213	0.163882	0.316841
CNAG_00990	14712.4	-0.0195068	0.0891218	-0.218878	0.826745	0.902607
CNAG_00991	3847.48	0.148016	0.154261	0.959513	0.3373	0.51659
CNAG_00992	36929.5	-0.0101893	0.0897671	-0.113509	0.909627	0.950609
CNAG_00993	2133.87	-0.361075	0.170739	-2.11478	0.0344491	0.106186
CNAG_00994	3346.79	0.0124717	0.106404	0.11721	0.906693	0.949448
CNAG_00995	13423.5	-1.39702	0.464418	-3.00812	0.00262867	0.0198535
CNAG_00996	10420.2	-0.280557	0.0758179	-3.7004	0.000215259	0.00473724
CNAG_00997	1733.09	0.0621157	0.192176	0.323223	0.746526	0.853872
CNAG_00998	7749.34	-0.039229	0.146723	-0.267367	0.789187	0.881674
CNAG_00999	2287.6	-0.276713	0.0991242	-2.79158	0.00524519	0.0304845
CNAG_01000	10813.7	0.0826264	0.0893534	0.924715	0.355114	0.53414
CNAG_01001	913.862	-0.262234	0.167161	-1.56875	0.116706	0.250403
CNAG_01002	1733.15	0.0133462	0.124114	0.107532	0.914367	0.953905
CNAG_01003	9059.75	0.0310764	0.0993191	0.312894	0.754361	0.859347
CNAG_01004	6117.37	0.0920661	0.13353	0.689476	0.490524	0.655233
CNAG_01005	9560.76	-0.0353029	0.085151	-0.414591	0.678441	0.807334
CNAG_01006	1080.55	-0.28575	0.103519	-2.76037	0.00577355	0.0321911
CNAG_01007	1445.8	-0.529792	0.268595	-1.97245	0.0485577	0.135369
CNAG_01008	1274.05	-0.134262	0.121015	-1.10946	0.267232	0.439965
CNAG_01009	7019.29	0.307516	0.15201	2.023	0.043073	0.124336
CNAG_01010	5610.45	-0.429624	0.165777	-2.59157	0.00955388	0.0445335
CNAG_01011	2190.78	0.0742358	0.0839853	0.883914	0.376743	0.555178
CNAG_01012	996.438	-0.0562227	0.08899	-0.631787	0.527526	0.687852
CNAG_01013	3063.52	0.160718	0.104639	1.53593	0.124556	0.262866
CNAG_01014	5848.65	0.0250574	0.0856116	0.292687	0.769762	0.869084
CNAG_01015	4936.44	-0.185865	0.081688	-2.27531	0.0228874	0.0800136
CNAG_01016	3764.97	-0.176328	0.129172	-1.36506	0.172233	0.327801
CNAG_01017	4295.03	0.0356559	0.122026	0.292198	0.770135	0.869084
CNAG_01018	15895.4	0.0874326	0.0943624	0.926562	0.354154	0.533312
CNAG_01019	13183.2	-0.311396	0.157979	-1.97112	0.0487102	0.135553
CNAG_01020	2641.13	-0.0460072	0.119706	-0.384336	0.700729	0.820695
CNAG_01021	6772.17	-0.0693263	0.100354	-0.690817	0.489681	0.654555
CNAG_01022	2313.99	-0.33468	0.142882	-2.34235	0.019163	0.0712979
CNAG_01023	4733.5	0.131795	0.2253	0.584975	0.558565	0.714148
CNAG_01024	7550.64	-0.02486	0.0789685	-0.314809	0.752906	0.858316
CNAG_01025	4655.21	-0.220302	0.0804046	-2.73992	0.00614541	0.0332479
CNAG_01026	2923.9	-0.518129	0.191421	-2.70675	0.0067945	0.0359598
CNAG_01027	5717.51	-0.50383	0.121783	-4.1371	3.51725e-05	0.00175123
CNAG_01028	697.177	-0.837264	0.225069	-3.72003	0.000199197	0.00450035
CNAG_01029	2505.17	-0.611226	0.177303	-3.44736	0.000566101	0.00783223
CNAG_01030	1139.51	0.389878	0.16799	2.32084	0.0202956	0.0740488
CNAG_01031	8040.93	-1.35819	0.438639	-3.09636	0.0019591	0.0162871
CNAG_01032	1120.63	-0.793724	0.1893	-4.19293	2.75373e-05	0.00153471
CNAG_01033	1975.22	0.119222	0.0805909	1.47935	0.139046	0.282685
CNAG_01034	1261.61	0.0172435	0.124877	0.138084	0.890174	0.939303
CNAG_01035	8458.63	-0.0676725	0.0772075	-0.876502	0.380757	0.559049
CNAG_01036	1322.28	-0.267805	0.120842	-2.21617	0.0266802	0.0884848
CNAG_01037	2199.65	-0.116419	0.112801	-1.03207	0.302038	0.478038
CNAG_01038	1934.74	-0.137053	0.127145	-1.07792	0.281068	0.455737
CNAG_01039	8391.52	-0.411444	0.127946	-3.21575	0.00130104	0.0129227
CNAG_01040	1150.75	-0.24641	0.215622	-1.14279	0.253128	0.424159
CNAG_01041	588.902	-0.101246	0.169881	-0.595979	0.551189	0.707605
CNAG_01042	1504.19	0.0993656	0.0785758	1.26458	0.206021	0.368191
CNAG_01043	10440.8	-1.09244	0.415789	-2.62739	0.00860416	0.0416463
CNAG_01044	4673.57	-0.569363	0.167904	-3.39099	0.000696394	0.0088694
CNAG_01045	7118.73	0.151041	0.080631	1.87324	0.0610355	0.160052
CNAG_01046	6095.68	-0.278805	0.090878	-3.0679	0.00215565	0.0172474
CNAG_01047	8434.72	-0.702434	0.2549	-2.75572	0.00585633	0.0325341
CNAG_01048	3432.97	-0.0102042	0.127491	-0.0800385	0.936207	0.964206
CNAG_01049	3811.66	0.288089	0.110251	2.61303	0.0089743	0.042697
CNAG_01050	1424.6	-0.252982	0.134269	-1.88414	0.0595458	0.15736
CNAG_01051	8572.85	0.309434	0.182072	1.69952	0.0892221	0.209193
CNAG_01052	23213.5	-1.00834	0.293571	-3.43475	0.00059309	0.00804893
CNAG_01053	7023.54	0.0675512	0.157367	0.429259	0.667734	0.799583
CNAG_01054	2683.06	0.068591	0.0701386	0.977935	0.328107	0.505879
CNAG_01055	18744.5	0.354982	0.07	5.07117	3.95378e-07	8.83049e-05
CNAG_01056	221.779	0.135683	0.143463	0.94577	0.344266	0.523442
CNAG_01057	4135.1	-0.0916479	0.0547839	-1.6729	0.0943473	0.217941
CNAG_01058	2352.66	0.103058	0.114528	0.899847	0.368202	0.547297
CNAG_01059	2772.93	-0.316002	0.159281	-1.98393	0.0472638	0.132796
CNAG_01060	13028.4	-0.129627	0.103738	-1.24956	0.211459	0.375079
CNAG_01061	1374.97	-0.340916	0.176482	-1.93173	0.0533926	0.145324
CNAG_01062	7537.02	0.197704	0.133855	1.477	0.139676	0.283524
CNAG_01063	6445.49	-0.326612	0.100265	-3.2575	0.00112397	0.011743
CNAG_01064	741.704	0.127317	0.124132	1.02566	0.305053	0.481445
CNAG_01065	659.854	0.0377754	0.145327	0.259935	0.794914	0.884785
CNAG_01069	5451.63	0.0153476	0.0904201	0.169737	0.865217	0.922828
CNAG_01070	383.878	-0.104931	0.150887	-0.695429	0.486786	0.652023
CNAG_01071	3650.57	0.127682	0.124713	1.02381	0.305925	0.48214
CNAG_01072	1000.05	-0.153152	0.116522	-1.31437	0.188723	0.348017
CNAG_01073	1536.33	-0.149843	0.162624	-0.921409	0.356837	0.536113
CNAG_01074	213.199	-0.602665	0.272781	-2.20934	0.0271511	0.0896663
CNAG_01075	178.107	-0.133549	0.209468	-0.637564	0.523758	0.684651
CNAG_01076	297.463	0.0163984	0.215389	0.076134	0.939312	0.96587
CNAG_01077	273.374	-0.173571	0.166553	-1.04214	0.297348	0.473299
CNAG_01078	424.994	0.0241141	0.177721	0.135685	0.89207	0.940666
CNAG_01079	181.496	0.0216797	0.222147	0.0975917	0.922256	0.95728
CNAG_01080	1737.84	-0.00599982	0.104992	-0.0571456	0.954429	0.973864
CNAG_01081	2272.19	-0.589032	0.255965	-2.30122	0.0213791	0.0766256
CNAG_01082	5585.25	-0.52792	0.167966	-3.14301	0.0016722	0.0146802
CNAG_01083	9841.07	-0.231603	0.0714964	-3.23936	0.00119798	0.0122468
CNAG_01084	2469.24	0.25374	0.0970623	2.6142	0.00894378	0.0426887
CNAG_01085	572.819	-0.102206	0.14261	-0.716684	0.473569	0.640869
CNAG_01086	466.208	-0.5492	0.180235	-3.04713	0.00231034	0.0180772
CNAG_01087	4890.6	-0.206947	0.103945	-1.99093	0.0464884	0.131286
CNAG_01088	5282.03	0.248052	0.0817989	3.03246	0.00242569	0.0187553
CNAG_01089	2050.73	-0.0450491	0.0894181	-0.503803	0.6144	0.758251
CNAG_01090	10796.3	-0.454185	0.272552	-1.66642	0.0956306	0.219866
CNAG_01091	12951.6	-0.0784602	0.0816917	-0.960443	0.336832	0.516177
CNAG_01092	3790.5	0.0911783	0.0946485	0.963335	0.335379	0.514466
CNAG_01093	1357.41	0.0331852	0.0851355	0.389793	0.69669	0.818486
CNAG_01094	5324.2	0.115136	0.0782299	1.47176	0.141086	0.285348
CNAG_01095	2431.27	-0.612351	0.196127	-3.12221	0.00179498	0.015452
CNAG_01096	1312.41	0.235135	0.124238	1.89263	0.0584075	0.155158
CNAG_01097	5680.09	-0.414984	0.124804	-3.32509	0.000883908	0.0101397
CNAG_01098	10465.7	0.427567	0.139707	3.06045	0.00221007	0.0175805
CNAG_01099	6026.59	0.10231	0.0908725	1.12587	0.260222	0.431788
CNAG_01100	3253.9	0.125412	0.146488	0.856129	0.391926	0.570625
CNAG_01101	7522.49	0.479798	0.223435	2.14737	0.0317641	0.100323
CNAG_01102	15970.1	-1.61044	0.475471	-3.38704	0.000706499	0.00895454
CNAG_01103	2535.14	0.0711012	0.0645221	1.10197	0.270476	0.443997
CNAG_01104	5450.55	0.376541	0.135492	2.77906	0.00545166	0.0311906
CNAG_01105	6263.02	0.436136	0.292551	1.4908	0.136013	0.278474
CNAG_01106	9718.7	-0.213705	0.0733097	-2.9151	0.00355573	0.0236958
CNAG_01107	3983.56	0.037321	0.0799034	0.467076	0.640445	0.777664
CNAG_01108	1920.32	-0.410567	0.127645	-3.21648	0.00129774	0.0129064
CNAG_01109	7827.75	0.234759	0.0643991	3.64538	0.000266996	0.0053107
CNAG_01110	2326.86	-0.0965955	0.11732	-0.823354	0.410307	0.585728
CNAG_01111	7963.97	0.0687337	0.0671989	1.02284	0.306384	0.48265
CNAG_01112	8262.7	-0.616961	0.220477	-2.79831	0.00513712	0.03008
CNAG_01113	2079.6	0.105011	0.160612	0.65382	0.513228	0.67495
CNAG_01114	752.349	0.159657	0.0986812	1.61791	0.105682	0.23416
CNAG_01115	6988.46	-0.437572	0.146545	-2.98592	0.00282725	0.020621
CNAG_01116	1339.26	-0.0371489	0.113703	-0.326719	0.743881	0.852002
CNAG_01117	220378	0.225409	0.112357	2.00619	0.0448357	0.127932
CNAG_01118	1118.12	0.329287	0.352724	0.933556	0.350533	0.529798
CNAG_01119	15704.6	0.2154	0.254399	0.846703	0.397161	0.574773
CNAG_01120	23038.7	-0.115359	0.0620642	-1.8587	0.0630691	0.163357
CNAG_01121	1366.91	-0.484266	0.241039	-2.00907	0.0445292	0.12718
CNAG_01122	381.392	0.414057	0.175582	2.3582	0.0183637	0.0693474
CNAG_01123	5018.76	0.527351	0.17518	3.01035	0.0026095	0.0197633
CNAG_01124	1627.94	0.377394	0.171963	2.19462	0.0281907	0.0919345
CNAG_01125	8431.99	-0.371154	0.149765	-2.47824	0.0132032	0.0554589
CNAG_01126	12746.2	0.0608076	0.118366	0.513726	0.607443	0.75339
CNAG_01127	3090.31	-0.00895502	0.0715046	-0.125237	0.900336	0.945704
CNAG_01128	3690.4	-0.403419	0.181289	-2.22528	0.0260624	0.0870431
CNAG_01129	4589.63	-0.111324	0.0994501	-1.1194	0.262971	0.435175
CNAG_01130	14677.8	0.217271	0.140716	1.54404	0.122578	0.259463
CNAG_01131	3918.08	0.0802967	0.121377	0.661548	0.508261	0.670788
CNAG_01132	5320.09	0.445885	0.140148	3.18152	0.00146506	0.0136826
CNAG_01133	1359.13	0.382953	0.174646	2.19274	0.0283263	0.0922996
CNAG_01134	3791.51	0.340772	0.202801	1.68033	0.0928935	0.215302
CNAG_01135	4926.29	0.0138448	0.0922604	0.150062	0.880716	0.933625
CNAG_01136	7432	0.309434	0.116959	2.64567	0.00815292	0.0401837
CNAG_01137	12697.8	-0.664782	0.202493	-3.28298	0.00102715	0.0110619
CNAG_01138	11658.2	-0.380207	0.168505	-2.25635	0.0240489	0.0825967
CNAG_01139	424.232	0.224214	0.15379	1.45792	0.144861	0.290205
CNAG_01140	11489.2	0.440878	0.170762	2.58183	0.00982773	0.0454599
CNAG_01141	2458.79	0.244596	0.0823796	2.96914	0.00298636	0.0213191
CNAG_01142	2877.02	-0.750449	0.197827	-3.79347	0.000148559	0.00381263
CNAG_01143	4577.67	0.349385	0.143479	2.43509	0.0148881	0.0600208
CNAG_01144	12453.5	0.373718	0.190197	1.9649	0.0494257	0.13691
CNAG_01145	2202.73	0.251892	0.185096	1.36087	0.173555	0.329221
CNAG_01146	13125.5	0.37713	0.188842	1.99707	0.0458177	0.129881
CNAG_01147	2619.09	-0.325662	0.162367	-2.00571	0.0448868	0.127965
CNAG_01148	26693.2	0.373535	0.140712	2.6546	0.00794015	0.0394074
CNAG_01149	9659.37	0.444531	0.227993	1.94975	0.0512054	0.140545
CNAG_01150	96922.4	0.0163484	0.104329	0.156701	0.875481	0.930474
CNAG_01151	2158.78	-0.0294679	0.120873	-0.243792	0.807392	0.89169
CNAG_01152	61935.7	-0.0487222	0.0933868	-0.521725	0.601862	0.74876
CNAG_01153	38614.4	0.0307722	0.097401	0.315933	0.752053	0.857718
CNAG_01154	1657.32	0.0567525	0.100948	0.562198	0.573981	0.724926
CNAG_01155	14806.4	-0.400926	0.19076	-2.10174	0.0355765	0.108521
CNAG_01156	6627.74	0.0522656	0.0988883	0.528532	0.59713	0.745174
CNAG_01157	3784.84	0.101253	0.1029	0.983993	0.325119	0.50286
CNAG_01158	13154.4	-0.0108882	0.0774565	-0.140572	0.888208	0.93826
CNAG_01159	4833.63	0.0133569	0.0750125	0.178062	0.858674	0.919604
CNAG_01161	3550.87	-0.174445	0.0809775	-2.15424	0.0312212	0.0991291
CNAG_01162	1490.75	-0.269198	0.137707	-1.95486	0.0505996	0.13947
CNAG_01163	11857.3	0.53735	0.209477	2.56519	0.0103118	0.0470288
CNAG_01164	37651.5	-0.118865	0.0660577	-1.79941	0.0719531	0.180044
CNAG_01165	2579.49	-0.0917687	0.191154	-0.480077	0.631173	0.770753
CNAG_01166	1626.28	-0.322095	0.179262	-1.79678	0.0723707	0.180742
CNAG_01167	7139.61	0.32234	0.231689	1.39126	0.164146	0.317136
CNAG_01168	30724.6	0.342409	0.129862	2.63672	0.00837116	0.0408481
CNAG_01169	2521.37	-0.42207	0.11704	-3.6062	0.000310712	0.00564611
CNAG_01170	47117.9	-0.0403443	0.0980635	-0.411409	0.680772	0.809245
CNAG_01171	3247.49	0.525332	0.131313	4.00061	6.31786e-05	0.00237436
CNAG_01172	5515.16	0.248547	0.125931	1.97368	0.0484183	0.135125
CNAG_01173	4043.54	-0.313016	0.0991092	-3.1583	0.00158694	0.0142136
CNAG_01174	32923	0.174486	0.16897	1.03265	0.301768	0.477803
CNAG_01175	2586.4	-0.197768	0.117164	-1.68795	0.0914207	0.213133
CNAG_01177	3842.72	0.0217032	0.0989684	0.219295	0.826421	0.902379
CNAG_01178	2517.02	0.014578	0.118656	0.12286	0.902218	0.946994
CNAG_01179	9824.61	0.456869	0.147372	3.1001	0.00193453	0.0162256
CNAG_01180	1755.97	-0.0768672	0.131492	-0.584576	0.558833	0.714374
CNAG_01181	54392.1	0.0103874	0.100977	0.102868	0.918068	0.955724
CNAG_01182	19950	0.00762127	0.041109	0.185392	0.852922	0.915871
CNAG_01183	4650.95	0.0511454	0.0949699	0.538543	0.590202	0.738894
CNAG_01184	3841.72	-0.708315	0.218516	-3.24148	0.0011891	0.0121824
CNAG_01185	4581.13	-0.0595952	0.0529983	-1.12447	0.260812	0.432492
CNAG_01186	7821.53	-0.231113	0.109258	-2.11529	0.0344052	0.106093
CNAG_01187	8580.33	0.419527	0.144217	2.909	0.00362591	0.0239435
CNAG_01188	3079.87	0.100621	0.160791	0.625791	0.531452	0.691284
CNAG_01189	26847.5	0.399153	0.212524	1.87816	0.0603593	0.158865
CNAG_01190	3162.85	0.0325268	0.0857127	0.379486	0.704327	0.823101
CNAG_01191	2516.76	0.137501	0.114148	1.20458	0.228365	0.395728
CNAG_01192	851.729	-0.0947572	0.124731	-0.75969	0.44744	0.617957
CNAG_01193	1305.28	-0.0335425	0.137673	-0.243639	0.807511	0.891695
CNAG_01194	147.658	-0.00195052	0.288712	-0.00675592	0.99461	0.997417
CNAG_01195	7361.66	-0.121603	0.127727	-0.952058	0.341067	0.520626
CNAG_01196	3348.78	-0.423207	0.099085	-4.27115	1.94468e-05	0.00128827
CNAG_01197	5152.69	0.290738	0.164845	1.76371	0.0777812	0.190362
CNAG_01198	3071.6	0.0286798	0.114996	0.249398	0.803053	0.889411
CNAG_01199	6174.59	-0.0997601	0.0794809	-1.25515	0.209426	0.372573
CNAG_01200	1331.39	-0.0206021	0.0893239	-0.230645	0.817591	0.89733
CNAG_01201	1302.33	0.33455	0.123093	2.71785	0.00657068	0.03506
CNAG_01202	2526.9	0.387327	0.158492	2.44383	0.0145323	0.0588902
CNAG_01203	5748.83	0.390937	0.175295	2.23016	0.0257367	0.0863079
CNAG_01204	35537.3	0.0388205	0.0613818	0.632442	0.527098	0.687752
CNAG_01207	3986.09	0.321797	0.121204	2.655	0.00793083	0.0394074
CNAG_01208	6355.64	0.0385834	0.165047	0.233773	0.815161	0.895479
CNAG_01209	4951.05	0.0631818	0.192201	0.328727	0.742362	0.850637
CNAG_01210	80.8568	-0.257297	0.296345	-0.868237	0.385265	0.564103
CNAG_01211	7130.13	-0.156402	0.104165	-1.50149	0.133229	0.274644
CNAG_01212	2068.64	-0.5093	0.257816	-1.97544	0.048218	0.134714
CNAG_01213	4185.75	-0.291819	0.0697045	-4.18651	2.8328e-05	0.00153525
CNAG_01214	1079.65	0.0339246	0.129101	0.262776	0.792724	0.883353
CNAG_01215	1772.67	-0.0441943	0.168165	-0.262803	0.792703	0.883353
CNAG_01216	16716.4	-0.145124	0.102819	-1.41145	0.158112	0.309145
CNAG_01217	4755.33	0.0348909	0.0878479	0.397174	0.691239	0.815463
CNAG_01220	1493.74	-0.0976208	0.106743	-0.914539	0.360434	0.540167
CNAG_01221	1818.49	-0.327871	0.164002	-1.99919	0.0455878	0.129491
CNAG_01222	8107.48	-0.330087	0.131568	-2.50887	0.012112	0.0523968
CNAG_01223	2745.27	-0.358443	0.123422	-2.9042	0.00368189	0.0242275
CNAG_01224	62001.1	0.0211069	0.103988	0.202974	0.839155	0.908407
CNAG_01228	2577.52	-0.0666528	0.0947814	-0.703227	0.481914	0.649168
CNAG_01229	2770.88	-0.175184	0.168838	-1.03759	0.299463	0.475311
CNAG_01230	23729.5	-0.0319809	0.227968	-0.140287	0.888433	0.938345
CNAG_01231	5235.51	-0.129094	0.16412	-0.786581	0.431527	0.604722
CNAG_01232	22682.8	-0.120197	0.101219	-1.18749	0.235034	0.403881
CNAG_01233	10225.9	0.450084	0.218749	2.05754	0.0396346	0.117047
CNAG_01234	4130.8	-0.773636	0.209544	-3.692	0.000222495	0.00483122
CNAG_01235	14907	0.00120863	0.119477	0.010116	0.991929	0.99575
CNAG_01236	14033	0.358668	0.143702	2.49592	0.0125632	0.0536353
CNAG_01237	1107.44	0.00793357	0.122879	0.0645638	0.948521	0.970877
CNAG_01238	7896.27	-0.319932	0.131697	-2.4293	0.015128	0.0607062
CNAG_01239	3590.16	-0.602936	0.197438	-3.0538	0.00225966	0.0178368
CNAG_01240	2300.42	-0.166068	0.0734997	-2.25944	0.0238562	0.0822604
CNAG_01241	2346.82	-0.284255	0.121948	-2.33096	0.0197557	0.0730167
CNAG_01242	7202.75	-0.514878	0.151007	-3.40963	0.000650501	0.00845442
CNAG_01243	7333.86	0.255179	0.146987	1.73606	0.0825538	0.198378
CNAG_01244	770.787	0.669229	0.18544	3.60888	0.000307525	0.00564611
CNAG_01245	5302.76	0.182722	0.10869	1.68113	0.0927384	0.215115
CNAG_01246	3645.01	0.355357	0.164771	2.15668	0.0310308	0.0986941
CNAG_01247	1638.61	-0.0519287	0.142078	-0.365493	0.714743	0.830062
CNAG_01248	5659.98	0.0501983	0.161781	0.310285	0.756344	0.86045
CNAG_01249	3061.56	-0.0469582	0.109221	-0.429939	0.66724	0.799359
CNAG_01250	7063.29	0.252694	0.122418	2.06419	0.039	0.115745
CNAG_01251	11909.7	-0.22561	0.148862	-1.51557	0.129629	0.270072
CNAG_01252	819.409	-1.03424	0.316754	-3.26511	0.00109421	0.0115748
CNAG_01253	5944.52	-0.0241785	0.0848648	-0.284906	0.775716	0.872988
CNAG_01254	1688.11	0.0396421	0.105649	0.375224	0.707494	0.825243
CNAG_01255	23506.4	0.148004	0.0584133	2.53373	0.0112855	0.0500802
CNAG_01256	1338.09	0.149214	0.097317	1.53327	0.125209	0.263717
CNAG_01257	5541.66	-0.439005	0.119203	-3.68283	0.000230657	0.0048731
CNAG_01258	14726.4	0.205671	0.173817	1.18326	0.236705	0.405951
CNAG_01261	14068.4	-0.960173	0.242116	-3.96575	7.31647e-05	0.00251951
CNAG_01262	2610.97	-0.116078	0.103504	-1.12148	0.262082	0.434138
CNAG_01263	21894.7	0.000982309	0.164133	0.00598482	0.995225	0.997651
CNAG_01264	9006.77	-0.0322015	0.100346	-0.320904	0.748283	0.854915
CNAG_01265	884.307	-0.752952	0.26698	-2.82026	0.00479847	0.0285897
CNAG_01266	9928.88	-0.182042	0.0797519	-2.2826	0.022454	0.0788959
CNAG_01267	902.824	-0.146437	0.123838	-1.18249	0.237012	0.406227
CNAG_01268	99.2009	-0.206339	0.254822	-0.809736	0.418092	0.592822
CNAG_01270	18948.4	-0.0482922	0.056987	-0.847426	0.396758	0.574773
CNAG_01271	3778.18	-0.0349419	0.0677074	-0.516072	0.605804	0.752275
CNAG_01272	98183.4	0.181703	0.228711	0.794466	0.426924	0.600959
CNAG_01273	10764	0.0954483	0.100295	0.951672	0.341263	0.520823
CNAG_01274	22605.5	-0.118929	0.0877199	-1.35578	0.175169	0.330907
CNAG_01275	5895.37	-0.134026	0.174279	-0.769028	0.441876	0.614191
CNAG_01276	15766.3	0.425191	0.191375	2.22177	0.0262988	0.087517
CNAG_01277	39080.2	-0.128637	0.159604	-0.805974	0.420258	0.594985
CNAG_01278	19873.8	0.290198	0.146664	1.97866	0.047854	0.133885
CNAG_01279	3601.8	0.103278	0.0962747	1.07274	0.283389	0.45798
CNAG_01281	3230.68	0.286677	0.106798	2.6843	0.00726828	0.0373141
CNAG_01282	4676.43	-0.0334386	0.0894596	-0.373784	0.708565	0.825954
CNAG_01283	11079.3	0.553703	0.163834	3.37966	0.000725747	0.0091062
CNAG_01284	8672.19	-0.0588525	0.0681476	-0.863602	0.387806	0.566632
CNAG_01285	4089.49	0.204331	0.201742	1.01283	0.311141	0.488
CNAG_01286	860.646	-0.107675	0.127181	-0.84663	0.397202	0.574773
CNAG_01287	16335.9	-0.19727	0.0789105	-2.49992	0.0124221	0.0532073
CNAG_01288	6585.65	0.40653	0.151831	2.67751	0.00741709	0.0376244
CNAG_01289	1340.03	0.199397	0.0897748	2.22108	0.0263453	0.0875601
CNAG_01290	306.142	-0.0631811	0.160301	-0.39414	0.693478	0.816445
CNAG_01291	7733.77	-0.00907844	0.120183	-0.0755384	0.939786	0.966028
CNAG_01292	5904.58	0.153403	0.155686	0.985334	0.32446	0.50204
CNAG_01293	6780.38	0.46684	0.257957	1.80976	0.0703337	0.177412
CNAG_01294	2718.9	0.00550186	0.0643742	0.0854667	0.93189	0.961493
CNAG_01295	2111.85	-0.310504	0.207255	-1.49817	0.134089	0.276054
CNAG_01296	7916.19	0.575938	0.164541	3.50027	0.000464788	0.00704192
CNAG_01297	5416.79	0.153057	0.0769321	1.98951	0.0466445	0.131489
CNAG_01298	10643.3	-0.00327868	0.12529	-0.0261688	0.979123	0.988097
CNAG_01299	439.729	-0.0666363	0.165598	-0.402399	0.687391	0.81366
CNAG_01300	20175.2	0.0765123	0.097568	0.784194	0.432926	0.605715
CNAG_01301	3092.63	0.176199	0.0694115	2.53847	0.0111338	0.0495631
CNAG_01302	2528.68	-0.0192332	0.0816294	-0.235616	0.813731	0.894772
CNAG_01303	3830.69	0.244445	0.115951	2.10817	0.0350163	0.107469
CNAG_01304	4966.14	0.296394	0.117111	2.53088	0.0113776	0.0503061
CNAG_01305	8931.63	0.0726249	0.0921954	0.787728	0.430856	0.604125
CNAG_01306	3184.1	0.345018	0.17546	1.96637	0.0492563	0.136683
CNAG_01307	9609.44	-0.355379	0.116194	-3.0585	0.00222444	0.0176354
CNAG_01308	5554.07	0.172438	0.101122	1.70524	0.0881501	0.20734
CNAG_01309	3244.73	0.00723687	0.0705981	0.102508	0.918353	0.955767
CNAG_01310	4640.49	0.430619	0.172371	2.4982	0.0124824	0.0534279
CNAG_01313	4684.47	-0.157308	0.134269	-1.17159	0.241362	0.410247
CNAG_01314	9941.35	-0.154236	0.0952389	-1.61946	0.105348	0.233625
CNAG_01315	3900.88	-0.165015	0.101509	-1.62563	0.104029	0.23181
CNAG_01316	4751.03	0.208534	0.163287	1.2771	0.201567	0.36406
CNAG_01317	2205.93	0.031402	0.184139	0.170534	0.86459	0.92268
CNAG_01318	7977.53	-0.009346	0.103172	-0.0905863	0.927821	0.95987
CNAG_01319	2208.87	-0.228474	0.0795776	-2.87109	0.00409061	0.0256838
CNAG_01320	5327.3	0.160689	0.0721513	2.22712	0.0259394	0.0868758
CNAG_01321	13716.4	-0.0926273	0.101984	-0.908252	0.363745	0.543451
CNAG_01322	5142.68	-0.0320668	0.0977309	-0.328113	0.742826	0.85104
CNAG_01323	14526.3	-0.0340603	0.0930055	-0.366218	0.714203	0.829846
CNAG_01324	1828.4	0.144653	0.114776	1.26031	0.207557	0.370258
CNAG_01325	1621.62	0.405401	0.22368	1.81242	0.0699219	0.176944
CNAG_01330	5122.03	0.000158579	0.132183	0.00119969	0.999043	0.999171
CNAG_01331	2830.74	-0.376666	0.162053	-2.32434	0.0201073	0.0737235
CNAG_01332	37219.8	0.0259439	0.103241	0.251293	0.801587	0.889411
CNAG_01333	2588.64	0.570499	0.24172	2.36017	0.0182668	0.0691148
CNAG_01334	9222.79	0.386344	0.225253	1.71516	0.0863164	0.204403
CNAG_01335	8406.96	0.443931	0.237569	1.86864	0.0616726	0.160967
CNAG_01336	488.409	-0.0163248	0.138533	-0.11784	0.906194	0.949433
CNAG_01337	1513.81	-0.469719	0.174899	-2.68566	0.00723865	0.0373003
CNAG_01338	1960.04	-0.767442	0.258372	-2.9703	0.00297513	0.0212972
CNAG_01339	7023.28	-0.136556	0.0443284	-3.08056	0.00206611	0.0167365
CNAG_01340	10311.6	-0.0738166	0.111799	-0.66026	0.509087	0.671424
CNAG_01341	7412.68	-0.890967	0.32317	-2.75696	0.00583407	0.032459
CNAG_01342	2955.62	0.0819922	0.0881165	0.930498	0.352114	0.531058
CNAG_01343	1472.76	-0.175539	0.110629	-1.58673	0.112574	0.244238
CNAG_01344	3449.68	-0.223743	0.127428	-1.75584	0.0791156	0.192543
CNAG_01345	3069.47	0.0544643	0.0949155	0.573819	0.56609	0.719882
CNAG_01346	1943.9	-0.193508	0.118387	-1.63453	0.102147	0.22942
CNAG_01347	6299.69	-0.505785	0.160522	-3.15087	0.00162785	0.0144765
CNAG_01348	9222.88	-0.602313	0.215605	-2.79359	0.00521267	0.0303225
CNAG_01349	49.7012	-0.462812	0.286704	-1.61425	0.106473	0.235379
CNAG_01350	2464.84	-0.496455	0.206839	-2.4002	0.0163863	0.0639498
CNAG_01351	4350.85	0.177158	0.0678039	2.6128	0.00898033	0.042697
CNAG_01352	4204.33	-0.0480458	0.162365	-0.295912	0.767297	0.867384
CNAG_01353	3056.46	0.43536	0.192859	2.2574	0.0239832	0.0824799
CNAG_01354	5281.04	-0.155685	0.132346	-1.17635	0.239457	0.40834
CNAG_01355	3791.52	-0.163675	0.0945565	-1.73097	0.0834563	0.19993
CNAG_01356	4059.9	0.0773844	0.112425	0.688321	0.491251	0.655756
CNAG_01357	2220.32	0.0787391	0.0824969	0.954449	0.339857	0.519488
CNAG_01358	156.188	0.344009	0.268048	1.28339	0.199356	0.361235
CNAG_01359	6527.76	0.289079	0.076817	3.76322	0.000167741	0.00407215
CNAG_01360	10504.3	-0.313515	0.114901	-2.72856	0.00636117	0.0341519
CNAG_01361	18330.8	0.089521	0.124581	0.718575	0.472403	0.639995
CNAG_01362	6927.18	-0.436778	0.113327	-3.85415	0.000116133	0.0032773
CNAG_01363	5913.45	0.298695	0.0879781	3.39511	0.000686009	0.00881413
CNAG_01364	5809.57	0.132467	0.0750939	1.76401	0.0777301	0.190296
CNAG_01365	2455.07	0.00880156	0.159013	0.0553513	0.955859	0.974687
CNAG_01367	6050.1	0.219778	0.189826	1.15779	0.246951	0.416847
CNAG_01368	119.242	0.165517	0.206098	0.803099	0.421917	0.596303
CNAG_01369	401.006	-0.114069	0.234709	-0.486002	0.626966	0.766978
CNAG_01370	409.678	-0.10853	0.129015	-0.841221	0.400224	0.577383
CNAG_01371	3423.5	0.0487448	0.108448	0.449478	0.653087	0.787108
CNAG_01372	3732.12	-0.219277	0.188198	-1.16514	0.243963	0.413441
CNAG_01373	5854.17	0.201712	0.125046	1.61311	0.106722	0.235861
CNAG_01375	5540.7	-0.539791	0.133817	-4.03379	5.48853e-05	0.0022581
CNAG_01376	16863.8	0.0256489	0.133944	0.191489	0.848142	0.913591
CNAG_01377	7583.68	-0.0983598	0.115447	-0.85199	0.394219	0.572684
CNAG_01378	6576.8	-0.110108	0.08703	-1.26517	0.205809	0.368065
CNAG_01379	3146.3	0.555083	0.111203	4.99164	5.98685e-07	0.000116998
CNAG_01380	3201.05	-0.340913	0.119856	-2.84435	0.00445027	0.0270878
CNAG_01381	3050.09	0.0804391	0.0703688	1.14311	0.252994	0.424117
CNAG_01382	1476.03	-0.355573	0.103545	-3.43398	0.000594781	0.00805789
CNAG_01383	18.6048	-0.111966	0.474471	-0.235981	0.813447	NA
CNAG_01384	1566.4	-0.652002	0.145289	-4.48762	7.20242e-06	0.000662368
CNAG_01385	6523.81	-0.0764932	0.0695901	-1.0992	0.271682	0.445416
CNAG_01386	409.298	-0.811105	0.297698	-2.72459	0.00643823	0.0344474
CNAG_01387	2142.73	-1.00479	0.266776	-3.7664	0.000165621	0.00405609
CNAG_01388	3551.55	-0.309985	0.0835084	-3.71203	0.000205607	0.00461847
CNAG_01389	1905.31	0.166823	0.240381	0.693993	0.487687	0.652828
CNAG_01390	5640.21	0.274258	0.158541	1.72988	0.0836514	0.20009
CNAG_01391	4173.65	-0.106616	0.0804372	-1.32546	0.185018	0.343129
CNAG_01392	1172.52	0.0331643	0.133724	0.248005	0.804131	0.889783
CNAG_01395	6606.36	-0.0867802	0.0737924	-1.17601	0.239593	0.408394
CNAG_01396	1625.33	-0.0533729	0.127831	-0.417525	0.676294	0.805883
CNAG_01397	8892.48	0.233637	0.11686	1.99929	0.0455773	0.129491
CNAG_01398	14085.6	0.28502	0.147378	1.93394	0.0531206	0.144836
CNAG_01399	1865.98	-0.314169	0.106254	-2.95678	0.00310871	0.0218532
CNAG_01400	13515.1	0.216648	0.0986197	2.19681	0.0280343	0.0915772
CNAG_01401	526.217	0.461896	0.152243	3.03394	0.00241381	0.0186819
CNAG_01402	8769.55	-0.456614	0.156416	-2.91924	0.00350887	0.0235846
CNAG_01403	2741.47	-0.120882	0.0923312	-1.30922	0.190458	0.349897
CNAG_01404	27247.6	0.297615	0.111616	2.66642	0.00766645	0.0384898
CNAG_01405	5865.86	0.0676954	0.0977601	0.692464	0.488646	0.653618
CNAG_01406	2334.63	0.159628	0.0925671	1.72445	0.0846259	0.201745
CNAG_01408	3432.38	-0.0164238	0.167239	-0.0982055	0.921769	0.957096
CNAG_01411	1687.44	0.254263	0.245889	1.03406	0.30111	0.476956
CNAG_01412	8235.26	-0.392466	0.147782	-2.65571	0.00791415	0.0394074
CNAG_01413	17675.9	0.0641817	0.101296	0.633606	0.526338	0.687289
CNAG_01414	4893.39	-0.0641901	0.0852571	-0.752901	0.451509	0.620945
CNAG_01415	3285.15	0.0497222	0.139842	0.355559	0.722171	0.83509
CNAG_01416	2268.31	0.0216523	0.0987187	0.219333	0.82639	0.902379
CNAG_01417	4009.64	-0.983523	0.415927	-2.36465	0.0180471	0.068549
CNAG_01418	1376.58	-1.12086	0.291524	-3.84484	0.000120633	0.00338434
CNAG_01419	3876.68	-0.812085	0.25905	-3.13486	0.00171934	0.0149501
CNAG_01420	4429.98	-0.319449	0.182662	-1.74885	0.0803165	0.194677
CNAG_01421	20376	0.291083	0.170373	1.70851	0.0875425	0.206494
CNAG_01422	4840.83	-0.827063	0.235626	-3.51007	0.000447995	0.00692091
CNAG_01423	4462.94	-0.26305	0.0755728	-3.48074	0.000500022	0.00730592
CNAG_01424	2963.63	-0.602114	0.141725	-4.24846	2.15244e-05	0.00135691
CNAG_01425	657.383	0.314113	0.15128	2.07637	0.0378597	0.113434
CNAG_01426	3915.98	-0.233534	0.0795786	-2.93464	0.00333935	0.0227984
CNAG_01428	54890.2	0.0837998	0.0600182	1.39624	0.162642	0.315243
CNAG_01429	663.538	0.149498	0.0992238	1.50668	0.131894	0.272921
CNAG_01430	3656.65	0.208322	0.170265	1.22351	0.221136	0.386827
CNAG_01431	1456.58	0.038156	0.113324	0.336699	0.736344	0.845973
CNAG_01432	8292.28	0.466775	0.145425	3.20973	0.00132862	0.013009
CNAG_01435	15434.5	0.0310319	0.0773077	0.401407	0.68812	0.813836
CNAG_01436	2699.79	0.0842665	0.0958118	0.879501	0.37913	0.557383
CNAG_01437	8732.93	0.376642	0.143166	2.6308	0.00851835	0.0413333
CNAG_01438	10019.4	0.433191	0.217013	1.99616	0.0459169	0.130048
CNAG_01439	3904.57	-0.0279277	0.0979451	-0.285136	0.77554	0.872915
CNAG_01440	990.388	-0.193411	0.123332	-1.56821	0.116832	0.250556
CNAG_01441	12478.6	0.283831	0.173317	1.63765	0.101496	0.228278
CNAG_01442	11222.5	0.197973	0.126114	1.56979	0.116464	0.250264
CNAG_01443	1488.63	-0.20763	0.136539	-1.52067	0.128343	0.268035
CNAG_01444	1601.19	-0.0469781	0.109085	-0.430657	0.666718	0.798978
CNAG_01445	1438.64	-0.291448	0.113846	-2.56001	0.0104668	0.0474865
CNAG_01446	83470.7	-0.366069	0.228644	-1.60104	0.109367	0.239684
CNAG_01448	2473.14	-0.122813	0.117101	-1.04878	0.294281	0.470525
CNAG_01451	2519	0.0347879	0.107006	0.325101	0.745105	0.853029
CNAG_01452	1924.9	-0.0953006	0.156975	-0.607107	0.54378	0.701672
CNAG_01454	13073.8	0.35158	0.137395	2.5589	0.0105005	0.0476116
CNAG_01455	19605.3	0.0942408	0.10125	0.930777	0.351969	0.531045
CNAG_01456	214.943	-0.304226	0.254218	-1.19672	0.231417	0.399512
CNAG_01457	3545.22	-0.246065	0.109673	-2.24363	0.0248565	0.08426
CNAG_01461	3044.9	0.0498689	0.105951	0.470677	0.637871	0.776165
CNAG_01463	1417.77	0.114	0.133126	0.856335	0.391812	0.570625
CNAG_01464	33262.1	-0.878295	0.3142	-2.79534	0.00518457	0.0302221
CNAG_01465	1945.57	-0.459244	0.0967796	-4.74526	2.08237e-06	0.000285577
CNAG_01466	2700.01	-0.362723	0.200376	-1.81021	0.0702632	0.177373
CNAG_01467	4969.95	0.434277	0.131488	3.30279	0.000957274	0.0105692
CNAG_01468	2080.24	0.204684	0.312836	0.654285	0.512928	0.674783
CNAG_01469	5870.47	0.165997	0.0717143	2.31469	0.0206297	0.0748318
CNAG_01470	5749.68	-0.12539	0.0916736	-1.36778	0.17138	0.326909
CNAG_01471	2632.36	-0.381848	0.123345	-3.09576	0.00196308	0.0162871
CNAG_01472	3504.34	0.0220844	0.0695634	0.317471	0.750886	0.857012
CNAG_01473	1293.6	0.0394534	0.112647	0.350239	0.72616	0.837856
CNAG_01474	2484.1	0.379754	0.172376	2.20306	0.0275908	0.0906589
CNAG_01475	17165.6	0.0895709	0.0552418	1.62143	0.104924	0.233021
CNAG_01476	5941.42	-0.026014	0.15173	-0.171449	0.863871	0.922524
CNAG_01477	11756.7	0.384436	0.185884	2.06815	0.0386263	0.115148
CNAG_01478	1594.27	-0.601146	0.18265	-3.29125	0.000997431	0.0109201
CNAG_01479	618.411	-0.620511	0.21074	-2.94443	0.00323548	0.0223031
CNAG_01480	39514.5	0.00791035	0.0958676	0.0825133	0.934239	0.96288
CNAG_01481	728.784	-0.975532	0.255413	-3.81943	0.000133758	0.00356856
CNAG_01482	5244.8	-0.0282682	0.0872089	-0.324143	0.745829	0.853359
CNAG_01483	2650.62	-0.129329	0.0883088	-1.46451	0.143055	0.288063
CNAG_01485	4972.96	-0.585981	0.15293	-3.83169	0.000127266	0.00346634
CNAG_01486	55825.2	-0.017581	0.0986205	-0.17827	0.858511	0.919604
CNAG_01487	913.344	0.273753	0.167688	1.63252	0.102571	0.230137
CNAG_01489	1013.39	0.0724537	0.245287	0.295383	0.767701	0.86759
CNAG_01490	1245.95	-0.226625	0.143889	-1.575	0.115256	0.248266
CNAG_01491	2088.06	-0.328847	0.119721	-2.74679	0.00601822	0.0329212
CNAG_01492	19738.9	-0.302104	0.104785	-2.88308	0.00393806	0.0250683
CNAG_01493	1393.29	-1.17821	0.417961	-2.81893	0.00481833	0.0286643
CNAG_01494	2345.16	0.048391	0.082602	0.585833	0.557987	0.713643
CNAG_01495	3897.31	-0.420466	0.117728	-3.57151	0.000354924	0.00600528
CNAG_01496	4369.84	0.058136	0.0846116	0.687093	0.492024	0.656151
CNAG_01497	870.865	0.18904	0.147064	1.28543	0.198641	0.360525
CNAG_01498	1844.79	0.105769	0.123806	0.854318	0.392929	0.571315
CNAG_01499	1209.7	-0.12181	0.133673	-0.911252	0.362162	0.541719
CNAG_01500	25.5001	0.109546	0.412609	0.265496	0.790627	0.882213
CNAG_01501	1039.56	0.101598	0.140085	0.725262	0.468291	0.6363
CNAG_01502	4408.06	-0.255143	0.126964	-2.00957	0.0444768	0.12718
CNAG_01504	1530.78	-0.348905	0.148666	-2.34691	0.01893	0.0707005
CNAG_01506	1319.99	0.0409518	0.15574	0.26295	0.792589	0.883353
CNAG_01507	1176.4	0.0289829	0.117703	0.246238	0.805498	0.890373
CNAG_01508	4669.52	0.0560951	0.107642	0.521129	0.602277	0.748847
CNAG_01509	2497.52	0.240058	0.131789	1.82153	0.0685259	0.173974
CNAG_01510	7549.29	-0.0887521	0.0593018	-1.49662	0.134493	0.276375
CNAG_01511	371.014	0.193998	0.175066	1.10814	0.267802	0.440717
CNAG_01512	1910.23	-0.259367	0.113013	-2.29503	0.0217316	0.0774982
CNAG_01513	941.594	-0.324412	0.141879	-2.28654	0.0222225	0.0784614
CNAG_01514	5.72303	-0.289845	0.441114	-0.657077	0.511132	NA
CNAG_01518	1277.46	-0.388538	0.155982	-2.49092	0.0127412	0.0541881
CNAG_01519	1373.44	-0.696732	0.194004	-3.59133	0.000328997	0.0057686
CNAG_01520	3147.5	0.0817941	0.08569	0.954535	0.339813	0.519488
CNAG_01521	1080.52	-0.755941	0.274499	-2.75389	0.00588911	0.0325948
CNAG_01522	8351.69	0.0774457	0.0744381	1.0404	0.298153	0.474
CNAG_01523	11345.2	0.0521562	0.0563667	0.925302	0.354809	0.533784
CNAG_01524	2780.63	-0.0203922	0.0721737	-0.282543	0.777527	0.87418
CNAG_01525	1057.26	-0.41884	0.252897	-1.65617	0.0976874	0.222878
CNAG_01526	7271.54	-0.754194	0.180429	-4.18	2.91512e-05	0.00153969
CNAG_01527	78.9089	0.0399754	0.247251	0.16168	0.871558	0.927286
CNAG_01528	4317.22	0.392106	0.141135	2.77823	0.0054656	0.0311906
CNAG_01529	1248.93	-0.605146	0.204054	-2.96562	0.00302078	0.0214603
CNAG_01530	12129.6	0.35167	0.153423	2.29217	0.021896	0.0777307
CNAG_01531	2909.63	0.333967	0.235164	1.42015	0.155565	0.306232
CNAG_01532	15249.2	-0.183665	0.174505	-1.05249	0.292573	0.468561
CNAG_01533	5765.28	-0.214815	0.144506	-1.48654	0.137135	0.279604
CNAG_01534	1321.36	-0.880616	0.30653	-2.87286	0.00406778	0.0256614
CNAG_01535	7178.55	0.283653	0.134844	2.10355	0.0354174	0.108121
CNAG_01536	9535.7	0.505962	0.226222	2.23658	0.0253139	0.0854031
CNAG_01537	12871.9	-0.133725	0.107234	-1.24704	0.212382	0.376016
CNAG_01538	2272.43	0.169268	0.141669	1.19481	0.23216	0.400529
CNAG_01539	43103.5	0.435095	0.209402	2.0778	0.0377281	0.113273
CNAG_01540	1734.06	-0.358548	0.0942403	-3.80462	0.000142022	0.00372546
CNAG_01541	475.98	-0.335406	0.180844	-1.85467	0.0636438	0.164464
CNAG_01542	5154.04	-0.408088	0.276734	-1.47466	0.140304	0.28428
CNAG_01543	2272.74	-0.409622	0.1372	-2.98558	0.00283041	0.020621
CNAG_01544	8574.08	0.0449531	0.0763075	0.589104	0.555792	0.711855
CNAG_01545	2168.89	0.216006	0.0891566	2.42277	0.0154028	0.0613052
CNAG_01546	1573.73	0.391114	0.134882	2.89968	0.00373547	0.0244132
CNAG_01547	7592.45	-0.192228	0.0769804	-2.4971	0.0125212	0.0534855
CNAG_01548	8764.39	-0.0926565	0.063211	-1.46583	0.142695	0.28767
CNAG_01549	5866.88	0.0538719	0.081904	0.657744	0.510702	0.672874
CNAG_01550	2930.6	0.314835	0.145879	2.15819	0.0309129	0.0984303
CNAG_01551	19273.1	0.17769	0.165841	1.07145	0.283968	0.458632
CNAG_01552	4237.31	0.0950307	0.0920376	1.03252	0.301828	0.477803
CNAG_01553	11219.8	0.4463	0.182539	2.44496	0.0144869	0.0587977
CNAG_01554	3588.29	-0.0348503	0.0699358	-0.498319	0.618259	0.761452
CNAG_01555	146.966	-0.352158	0.194371	-1.81178	0.0700196	0.177076
CNAG_01556	3889.46	0.0137953	0.125789	0.10967	0.912671	0.952898
CNAG_01557	16561.6	-0.0157773	0.0853712	-0.184809	0.853379	0.916202
CNAG_01558	58483.2	-1.1087	0.386304	-2.87002	0.00410452	0.0257504
CNAG_01559	6959.06	0.33378	0.183913	1.81488	0.0695423	0.176211
CNAG_01560	387.201	-0.176442	0.158315	-1.1145	0.265065	0.437278
CNAG_01561	4281.17	-0.556557	0.148262	-3.75388	0.000174116	0.00412443
CNAG_01562	425204	0.329991	0.138172	2.38826	0.0169281	0.0655086
CNAG_01563	4929.13	-0.0986892	0.0906646	-1.08851	0.27637	0.450738
CNAG_01564	10288.5	0.368841	0.136723	2.69772	0.00698157	0.0364369
CNAG_01565	10740.2	0.158898	0.156518	1.01521	0.310007	0.486513
CNAG_01566	3307.53	0.41444	0.269968	1.53514	0.124749	0.263059
CNAG_01567	1510.22	-0.319358	0.111231	-2.87112	0.00409019	0.0256838
CNAG_01568	10949.3	-0.0946108	0.0577609	-1.63797	0.101427	0.228226
CNAG_01569	1478.01	-0.27881	0.112567	-2.47684	0.0132552	0.0556478
CNAG_01570	114.492	-0.00329016	0.249905	-0.0131657	0.989496	0.994201
CNAG_01571	3453.65	-0.0846314	0.0925167	-0.914768	0.360313	0.54009
CNAG_01572	4054.66	-0.165618	0.138919	-1.19219	0.233186	0.401533
CNAG_01573	10232	0.382155	0.19674	1.94243	0.0520846	0.142442
CNAG_01574	20352.6	0.347693	0.145082	2.39652	0.0165516	0.0644567
CNAG_01575	13120.6	-0.481069	0.168271	-2.85889	0.00425125	0.0262704
CNAG_01576	6687.49	-0.29976	0.122293	-2.45116	0.0142398	0.0582027
CNAG_01577	99463.4	0.398568	0.18016	2.21229	0.0269464	0.0890655
CNAG_01578	3340.28	-0.0201279	0.174186	-0.115554	0.908006	0.949676
CNAG_01579	4392.01	-0.186386	0.190423	-0.978799	0.327679	0.50552
CNAG_01580	6744.61	-0.0893929	0.0665073	-1.34411	0.178914	0.335683
CNAG_01581	255.991	0.0339337	0.164368	0.206449	0.83644	0.907111
CNAG_01582	525.96	-0.00409825	0.138673	-0.0295534	0.976423	0.98601
CNAG_01583	4312.85	-0.123413	0.0686282	-1.79828	0.0721327	0.18032
CNAG_01584	1457.39	-1.21946	0.426967	-2.85611	0.00428868	0.0264466
CNAG_01585	1400.44	-1.15027	0.485402	-2.36972	0.0178014	0.0679828
CNAG_01586	28685.6	-0.0402805	0.0851501	-0.473052	0.636176	0.774707
CNAG_01587	3759.35	-0.0309133	0.102083	-0.302826	0.762022	0.864214
CNAG_01588	27667.5	-0.113729	0.166879	-0.681506	0.495551	0.65966
CNAG_01590	2077.85	0.253559	0.0801626	3.16305	0.00156123	0.0141433
CNAG_01591	4358.82	0.179404	0.16973	1.057	0.290512	0.46631
CNAG_01592	489.375	-0.119268	0.197231	-0.604712	0.545371	0.703028
CNAG_01593	11585.9	0.450108	0.125464	3.58755	0.000333801	0.00578366
CNAG_01594	28570.1	0.57426	0.119635	4.80009	1.58595e-06	0.00022958
CNAG_01595	1830.26	0.097765	0.122864	0.795719	0.426196	0.600391
CNAG_01596	3643.28	0.411668	0.106273	3.87368	0.000107206	0.00316237
CNAG_01597	1225.42	-0.430605	0.160724	-2.67916	0.00738072	0.0375619
CNAG_01598	6349.22	0.126794	0.104742	1.21054	0.226073	0.392889
CNAG_01599	3330.08	0.248065	0.0778093	3.18811	0.00143206	0.013569
CNAG_01600	9738.75	0.351096	0.143483	2.44696	0.0144068	0.0585029
CNAG_01601	3934.85	-0.283642	0.231688	-1.22424	0.220862	0.386669
CNAG_01602	3347.29	-0.323588	0.168484	-1.92059	0.0547831	0.148077
CNAG_01603	8936.71	-0.0504309	0.0871904	-0.5784	0.562994	0.717464
CNAG_01604	1786.28	-0.67396	0.286491	-2.35247	0.0186494	0.0700203
CNAG_01605	2132.56	-0.39555	0.247669	-1.59709	0.110246	0.241098
CNAG_01606	30.1254	0.221827	0.428536	0.517639	0.60471	0.751155
CNAG_01607	2472.77	0.000565102	0.065183	0.00866947	0.993083	0.996653
CNAG_01608	6407.88	0.420935	0.143737	2.9285	0.003406	0.0231117
CNAG_01609	3677.93	-0.523123	0.127197	-4.11271	3.91045e-05	0.0019105
CNAG_01610	3362.86	-1.30915	0.326052	-4.01514	5.941e-05	0.0023209
CNAG_01611	9144.13	0.0120226	0.117925	0.101952	0.918795	0.955838
CNAG_01612	482.258	-0.15926	0.189716	-0.839464	0.401209	0.578218
CNAG_01613	6727.69	-0.369148	0.143644	-2.56989	0.0101732	0.0465918
CNAG_01614	2656.61	-0.247906	0.0939888	-2.63761	0.00834922	0.0408422
CNAG_01615	1687.93	-0.777391	0.262595	-2.96041	0.00307226	0.0216554
CNAG_01616	6856.01	0.122474	0.11016	1.11179	0.26623	0.438592
CNAG_01619	2588.11	0.142947	0.10057	1.42137	0.155208	0.305841
CNAG_01620	1719.7	0.130845	0.204917	0.638525	0.523132	0.683947
CNAG_01621	33061.1	-0.627904	0.289916	-2.16581	0.0303256	0.0971935
CNAG_01622	931.465	-0.0569247	0.121078	-0.470149	0.638248	0.776165
CNAG_01623	5424.89	0.44423	0.155926	2.84899	0.00438589	0.0268267
CNAG_01624	3257.41	0.181619	0.142461	1.27487	0.202357	0.364823
CNAG_01625	2445.5	0.480694	0.148816	3.23012	0.0012374	0.0124329
CNAG_01626	4238.6	-0.0967715	0.10101	-0.958042	0.338042	0.51732
CNAG_01627	2785.43	-0.264011	0.0872299	-3.02661	0.0024731	0.0190523
CNAG_01628	28474.1	0.0551326	0.0834897	0.660352	0.509028	0.671424
CNAG_01629	2589.5	0.430907	0.136913	3.1473	0.00164784	0.0145714
CNAG_01630	4502.79	0.00858489	0.0777898	0.11036	0.912124	0.952581
CNAG_01631	5061.65	0.138977	0.11177	1.24343	0.213711	0.377788
CNAG_01632	936.154	-0.985695	0.242214	-4.06952	4.711e-05	0.00204588
CNAG_01633	2646.99	0.0891724	0.136967	0.651052	0.515013	0.676292
CNAG_01634	11059.4	0.330955	0.110726	2.98895	0.00279941	0.0205282
CNAG_01635	2327.52	-0.365922	0.144096	-2.53943	0.0111033	0.0494555
CNAG_01636	2643.06	0.34518	0.109287	3.15846	0.00158604	0.0142136
CNAG_01637	5857.97	-0.104782	0.0643986	-1.62708	0.103719	0.231533
CNAG_01638	1981.31	0.119704	0.130207	0.919331	0.357922	0.53733
CNAG_01639	13104.7	0.307257	0.195564	1.57114	0.116151	0.24978
CNAG_01640	14285.8	-0.0969481	0.115256	-0.841156	0.400261	0.577383
CNAG_01641	18132.8	0.430969	0.173678	2.48143	0.0130856	0.0550537
CNAG_01642	7241.89	-0.0861954	0.0944086	-0.913003	0.361241	0.540961
CNAG_01643	2127.37	-0.0344761	0.123379	-0.279433	0.779912	0.875715
CNAG_01644	3446.74	-0.0248055	0.0632885	-0.391943	0.695101	0.817314
CNAG_01645	641.225	0.426571	0.127893	3.33536	0.000851886	0.0099493
CNAG_01646	2800.4	-0.0155665	0.0853666	-0.182349	0.855309	0.917769
CNAG_01647	4247.85	-0.145042	0.0593786	-2.44266	0.0145794	0.0590209
CNAG_01648	16379.6	-0.173234	0.109751	-1.57842	0.114469	0.247223
CNAG_01649	6694.93	-0.0993318	0.0870794	-1.1407	0.253993	0.425153
CNAG_01650	4822.94	0.0346492	0.0827203	0.418872	0.67531	0.804955
CNAG_01651	686.2	-0.416773	0.136198	-3.06005	0.00221302	0.0175805
CNAG_01652	6019.68	0.0181433	0.0738212	0.245774	0.805858	0.890373
CNAG_01653	26315.3	-0.27734	0.297734	-0.931502	0.351594	0.530889
CNAG_01654	5183.27	-0.00261561	0.0792101	-0.0330212	0.973658	0.984568
CNAG_01655	10741.9	-0.127248	0.0885988	-1.43623	0.150937	0.29931
CNAG_01656	1578.8	0.239775	0.211973	1.13116	0.257987	0.429539
CNAG_01657	14602.6	-0.0423273	0.088948	-0.475866	0.63417	0.773009
CNAG_01658	4688.54	0.0361196	0.125214	0.288463	0.772992	0.870358
CNAG_01659	1788.24	-0.190856	0.0931927	-2.04797	0.0405629	0.118706
CNAG_01660	2653.52	0.0541721	0.0893972	0.605971	0.544534	0.702297
CNAG_01663	2722.66	0.360319	0.181105	1.98956	0.0466392	0.131489
CNAG_01664	9749.43	0.264272	0.121938	2.16727	0.0302143	0.0969171
CNAG_01665	2356.62	0.307156	0.157665	1.94815	0.0513966	0.140971
CNAG_01666	1463.46	0.0650407	0.130802	0.497248	0.619014	0.762141
CNAG_01667	3477.26	0.204316	0.103152	1.98073	0.0476216	0.133522
CNAG_01668	172.628	-0.106557	0.169939	-0.627031	0.530639	0.690606
CNAG_01669	2450.99	0.0550271	0.0623488	0.882568	0.37747	0.555321
CNAG_01670	746.385	-0.212974	0.203366	-1.04724	0.294988	0.471366
CNAG_01671	654.989	-0.595215	0.182207	-3.2667	0.00108808	0.0115564
CNAG_01672	32.9542	0.503879	0.343053	1.46881	0.141885	0.286445
CNAG_01673	5246.37	0.182525	0.139388	1.30947	0.190374	0.349825
CNAG_01674	234.791	-0.397584	0.167045	-2.3801	0.0173078	0.0667136
CNAG_01675	2283.45	-0.240467	0.13787	-1.74415	0.0811328	0.196048
CNAG_01676	6566.68	0.254796	0.146725	1.73655	0.0824661	0.19831
CNAG_01677	3720.93	-0.115522	0.0806116	-1.43307	0.151839	0.300791
CNAG_01678	12325.5	0.231145	0.129386	1.78648	0.0740219	0.183284
CNAG_01679	13670.4	0.240218	0.132612	1.81144	0.070073	0.177097
CNAG_01680	432.969	0.273801	0.133691	2.04802	0.0405578	0.118706
CNAG_01681	44704.1	0.41446	0.187722	2.20784	0.0272554	0.089897
CNAG_01682	20813.2	-0.175141	0.120767	-1.45024	0.146992	0.293304
CNAG_01683	34342.7	0.0776959	0.172183	0.451241	0.651816	0.786182
CNAG_01686	9892.08	-0.398226	0.176156	-2.26064	0.0237815	0.0820389
CNAG_01687	7783.54	0.38283	0.128761	2.97319	0.00294723	0.0212015
CNAG_01688	10461	0.169624	0.122005	1.39031	0.164434	0.317456
CNAG_01689	260.504	-0.236592	0.172326	-1.37293	0.169773	0.324955
CNAG_01690	1895.24	-1.0828	0.289316	-3.74263	0.000182101	0.00424921
CNAG_01691	2025.36	-1.06519	0.338536	-3.14645	0.00165264	0.0145974
CNAG_01692	4769.54	-0.390606	0.161526	-2.41823	0.0155963	0.0618428
CNAG_01693	2969.72	0.220775	0.0864948	2.55246	0.0106965	0.0482763
CNAG_01694	4724.59	0.247068	0.192416	1.28403	0.199132	0.361052
CNAG_01695	753.048	0.153029	0.124173	1.23239	0.217805	0.38286
CNAG_01696	8591.76	0.275732	0.124593	2.21306	0.0268938	0.0889293
CNAG_01697	3314.44	0.121708	0.0690575	1.76242	0.0779987	0.190652
CNAG_01698	6946.66	0.482054	0.0970193	4.96864	6.74254e-07	0.000128552
CNAG_01699	2353.99	-0.327858	0.086865	-3.77434	0.000160435	0.003994
CNAG_01701	3241.26	-0.202378	0.116216	-1.74139	0.0816154	0.196849
CNAG_01702	3537.67	0.085999	0.0998854	0.860976	0.389251	0.568
CNAG_01703	2596.66	0.0670439	0.10453	0.641384	0.521273	0.68186
CNAG_01704	46607.2	0.382825	0.1441	2.65667	0.00789163	0.0393449
CNAG_01706	577.298	0.0324695	0.135058	0.240412	0.810011	0.892817
CNAG_01707	7154.7	0.0314473	0.166157	0.189262	0.849887	0.914462
CNAG_01708	5328.15	0.203246	0.140865	1.44283	0.149067	0.296277
CNAG_01709	21094.6	0.101324	0.0829693	1.22123	0.222	0.387794
CNAG_01710	974.743	0.232573	0.177413	1.31091	0.189888	0.349178
CNAG_01711	6242.84	-0.618448	0.162757	-3.79983	0.000144797	0.00376038
CNAG_01712	5679	0.320053	0.112884	2.83524	0.00457915	0.0277267
CNAG_01713	30879.9	0.111599	0.103657	1.07662	0.281652	0.456494
CNAG_01714	797.761	0.0322772	0.219145	0.147287	0.882905	0.934754
CNAG_01715	17232.7	0.509897	0.182813	2.78917	0.00528441	0.030576
CNAG_01716	4179.35	0.0158305	0.0817712	0.193596	0.846493	0.912565
CNAG_01717	3479.25	0.0848887	0.0955587	0.888341	0.374358	0.553081
CNAG_01718	2820.29	0.00219482	0.129045	0.0170082	0.98643	0.992525
CNAG_01719	1615.72	0.191323	0.0935122	2.04597	0.0407593	0.119108
CNAG_01720	1602.59	-0.474566	0.150079	-3.16211	0.0015663	0.0141634
CNAG_01721	6890.46	0.0155453	0.0756993	0.205356	0.837294	0.907711
CNAG_01722	17220.1	-0.526043	0.161501	-3.2572	0.00112517	0.011743
CNAG_01723	4882.06	-0.180121	0.110728	-1.62669	0.103803	0.231539
CNAG_01725	318.533	0.342877	0.218783	1.5672	0.117068	0.250993
CNAG_01726	19309.5	0.374487	0.21126	1.77264	0.0762886	0.187708
CNAG_01727	53058.4	-0.59491	0.13763	-4.32252	1.54257e-05	0.00112163
CNAG_01728	3486.38	-0.419553	0.174542	-2.40374	0.0162282	0.0634597
CNAG_01729	10489.6	0.474518	0.191738	2.47483	0.0133301	0.0558395
CNAG_01730	2746.45	0.333363	0.221764	1.50324	0.132778	0.274076
CNAG_01731	4499.08	0.235536	0.152423	1.54529	0.122277	0.259176
CNAG_01732	5051.81	-0.593281	0.147843	-4.01291	5.99747e-05	0.0023209
CNAG_01733	12862.5	-0.0605898	0.0605799	-1.00016	0.317231	0.494547
CNAG_01734	6539.76	-0.143028	0.12699	-1.12629	0.260043	0.431678
CNAG_01735	42513.3	-0.214491	0.186517	-1.14998	0.250153	0.421112
CNAG_01736	2099.05	0.069548	0.10989	0.632889	0.526806	0.687486
CNAG_01737	21537.8	-0.0383947	0.101076	-0.37986	0.704049	0.8229
CNAG_01738	4208.69	0.183005	0.120831	1.51456	0.129884	0.270459
CNAG_01739	1753	-0.354645	0.132089	-2.68488	0.00725548	0.0373141
CNAG_01740	9468.35	0.212046	0.106724	1.98686	0.0469377	0.13203
CNAG_01741	1963.44	-0.170613	0.109413	-1.55935	0.118913	0.253905
CNAG_01742	10166.9	-0.814642	0.326787	-2.49289	0.0126709	0.0539479
CNAG_01743	6162.67	-0.463295	0.241567	-1.91788	0.0551265	0.148774
CNAG_01744	36000.8	-0.333563	0.141927	-2.35024	0.0187611	0.0702375
CNAG_01745	33015	-0.468048	0.191136	-2.44877	0.0143344	0.0583254
CNAG_01746	2393.12	0.107421	0.095242	1.12787	0.259374	0.431205
CNAG_01749	3465.3	0.473019	0.149951	3.15449	0.00160781	0.0143473
CNAG_01750	14289.6	-1.21294	0.307183	-3.94859	7.86129e-05	0.00263215
CNAG_01751	7170.94	-1.07463	0.335533	-3.20275	0.00136123	0.0132191
CNAG_01752	6304.58	0.0584736	0.0573128	1.02025	0.307608	0.483915
CNAG_01753	8899.28	-0.889375	0.241404	-3.68418	0.000229438	0.0048731
CNAG_01754	6401.55	0.0727256	0.137771	0.527872	0.597588	0.745429
CNAG_01755	14226.8	0.487389	0.15816	3.08162	0.00205875	0.0167116
CNAG_01756	2464.54	0.494532	0.153635	3.21887	0.00128697	0.0128319
CNAG_01758	662.275	-0.194107	0.151522	-1.28105	0.200176	0.362167
CNAG_01759	462.16	0.200812	0.166144	1.20867	0.226791	0.393571
CNAG_01760	3805.44	0.0430418	0.0902057	0.477152	0.633254	0.772375
CNAG_01761	20569.4	-0.216581	0.193975	-1.11654	0.264191	0.436297
CNAG_01763	1051.23	-0.0587952	0.0902816	-0.651243	0.51489	0.676292
CNAG_01764	2578.81	-0.249786	0.0956583	-2.61123	0.00902167	0.0427408
CNAG_01765	5747.31	0.194168	0.103632	1.87362	0.0609824	0.159966
CNAG_01768	10589.9	0.337866	0.14275	2.36683	0.0179411	0.0683125
CNAG_01769	3698.02	-0.363361	0.0756381	-4.80394	1.5557e-06	0.000229451
CNAG_01770	9866.9	0.0222185	0.0709595	0.313115	0.754193	0.859296
CNAG_01771	3497.04	0.0125011	0.0931672	0.134179	0.893261	0.941308
CNAG_01772	6973.49	0.313847	0.0703773	4.4595	8.21522e-06	0.000735922
CNAG_01773	2069.82	-0.156	0.111768	-1.39575	0.16279	0.315373
CNAG_01776	644.308	-0.153676	0.161321	-0.952611	0.340787	0.5204
CNAG_01777	5079.09	-0.522527	0.170155	-3.07089	0.0021342	0.0171284
CNAG_01778	5722.26	-0.0283678	0.0925738	-0.306434	0.759274	0.862305
CNAG_01779	5844.43	0.236187	0.0792589	2.97995	0.00288296	0.0208474
CNAG_01780	9409.98	0.247782	0.108239	2.28922	0.0220668	0.078185
CNAG_01781	5498.58	0.206446	0.0917353	2.25045	0.0244202	0.0833408
CNAG_01787	1937.81	0.0565375	0.102832	0.549803	0.582455	0.732708
CNAG_01788	5137.01	0.171477	0.0808412	2.12116	0.0339083	0.10485
CNAG_01789	5303.37	0.0461236	0.0672107	0.686254	0.492553	0.656597
CNAG_01790	2142.51	-0.043933	0.0734854	-0.597846	0.549942	0.706591
CNAG_01791	13673.1	0.480333	0.147927	3.2471	0.00116587	0.0120319
CNAG_01792	9347.46	0.447236	0.166315	2.68909	0.00716473	0.0370668
CNAG_01793	2728.73	0.160868	0.101068	1.59168	0.111456	0.242638
CNAG_01794	1119.65	-0.327185	0.123878	-2.64119	0.00826163	0.0405207
CNAG_01795	2029.16	-0.48605	0.118766	-4.09252	4.26719e-05	0.00195409
CNAG_01796	10342.1	-0.289201	0.176667	-1.63698	0.101634	0.228484
CNAG_01797	4653.45	0.129892	0.0603346	2.15285	0.0313302	0.099314
CNAG_01798	2256.07	-0.0668798	0.0918367	-0.728246	0.466463	0.634036
CNAG_01799	11691.1	-0.0974531	0.0975245	-0.999268	0.317665	0.494955
CNAG_01800	3324.26	0.0963	0.12282	0.784074	0.432997	0.605715
CNAG_01801	189.981	0.238298	0.140921	1.691	0.0908371	0.212089
CNAG_01802	6183.8	0.113999	0.106693	1.06848	0.285305	0.460411
CNAG_01803	7880.55	-0.833466	0.410872	-2.02853	0.0425063	0.122882
CNAG_01806	254.276	-0.122153	0.231558	-0.527525	0.597829	0.745429
CNAG_01807	3289.72	0.0186768	0.241632	0.0772946	0.938389	0.965447
CNAG_01808	11676.1	0.0896283	0.0796592	1.12515	0.260527	0.432111
CNAG_01809	3665.43	-0.0584402	0.0748447	-0.78082	0.434908	0.607833
CNAG_01810	2602.51	0.679772	0.181853	3.73803	0.000185466	0.00431484
CNAG_01811	3989.95	-0.397688	0.122659	-3.24222	0.00118603	0.0121669
CNAG_01812	13410.8	0.476762	0.14489	3.29051	0.00100007	0.0109336
CNAG_01813	34858	0.107248	0.0673669	1.59199	0.111386	0.242603
CNAG_01814	4916.24	0.337309	0.164748	2.04742	0.0406166	0.11878
CNAG_01815	7357.56	0.22385	0.0817629	2.73779	0.00618536	0.0333514
CNAG_01816	545.803	0.0115049	0.168841	0.0681406	0.945674	0.969763
CNAG_01817	3508.41	0.032892	0.137778	0.238732	0.811313	0.893261
CNAG_01818	7560.33	-0.00512746	0.0867174	-0.0591283	0.95285	0.972888
CNAG_01819	1913.84	0.898677	0.242025	3.71315	0.000204694	0.00461122
CNAG_01820	52532.6	0.0647376	0.0755911	0.856419	0.391766	0.570625
CNAG_01821	2739.84	-0.999151	0.318179	-3.14021	0.00168826	0.014795
CNAG_01822	2859.55	0.0843605	0.100623	0.83838	0.401817	0.57869
CNAG_01823	6118.65	-0.291413	0.11567	-2.51935	0.0117571	0.0514297
CNAG_01824	9423.02	-0.402911	0.101442	-3.97183	7.1322e-05	0.00250981
CNAG_01825	1455.69	0.160886	0.0803066	2.0034	0.0451349	0.128578
CNAG_01826	2338.31	-0.0947395	0.0664188	-1.4264	0.153754	0.303739
CNAG_01827	575.574	0.233962	0.206486	1.13306	0.257189	0.428483
CNAG_01828	3680.9	0.21421	0.105709	2.02641	0.042723	0.123417
CNAG_01832	1490.73	-0.222361	0.0793304	-2.80297	0.00506345	0.0297825
CNAG_01833	11034.6	0.258323	0.112166	2.30303	0.0212771	0.0764
CNAG_01834	2187.52	-0.321788	0.13124	-2.45192	0.0142098	0.0581282
CNAG_01835	6807.98	0.123433	0.139756	0.883207	0.377125	0.555321
CNAG_01836	631.498	0.0689225	0.139963	0.492432	0.622414	0.76428
CNAG_01837	7314.93	-0.204715	0.0861446	-2.37642	0.0174818	0.0671523
CNAG_01839	4845.28	-0.203165	0.0900675	-2.2557	0.0240896	0.0826249
CNAG_01840	57441.9	0.145989	0.127143	1.14823	0.250875	0.421511
CNAG_01841	1762.71	0.481789	0.234485	2.05466	0.0399115	0.117465
CNAG_01842	8992.86	0.323535	0.206215	1.56892	0.116666	0.250403
CNAG_01843	7245.3	-0.0382605	0.0835988	-0.457668	0.647191	0.78267
CNAG_01844	2414.57	0.636765	0.164564	3.86941	0.000109097	0.00318214
CNAG_01845	15034.2	-0.054917	0.103068	-0.532823	0.594156	0.74241
CNAG_01846	6420.53	-1.21792	0.331749	-3.67119	0.00024142	0.00502585
CNAG_01847	1780.22	-1.57769	0.344697	-4.57705	4.71585e-06	0.00049816
CNAG_01848	7556.54	-0.387485	0.107395	-3.60805	0.000308503	0.00564611
CNAG_01849	209.016	-0.283919	0.169828	-1.6718	0.0945629	0.218181
CNAG_01850	11850.5	0.0208342	0.128638	0.161959	0.871338	0.927205
CNAG_01851	14.723	-0.204978	0.419154	-0.489029	0.624821	NA
CNAG_01852	6401.41	-0.0298629	0.116888	-0.255482	0.798351	0.887094
CNAG_01853	2053.09	-0.131487	0.121658	-1.08079	0.27979	0.454526
CNAG_01854	82574.1	0.0807986	0.0787126	1.0265	0.304655	0.481012
CNAG_01855	3240.51	-0.338831	0.155003	-2.18595	0.0288189	0.0934374
CNAG_01856	4194.44	0.381155	0.126855	3.00466	0.00265874	0.0199564
CNAG_01857	0.0497056	0	0.173327	0	1	NA
CNAG_01858	838.656	-0.121303	0.161255	-0.752244	0.451905	0.62116
CNAG_01859	4177.75	-0.220195	0.0968805	-2.27285	0.0230353	0.0802528
CNAG_01860	1348.3	-0.669004	0.160225	-4.1754	2.97458e-05	0.00153989
CNAG_01861	3152.34	0.0518066	0.0976672	0.530441	0.595806	0.743878
CNAG_01862	298.896	0.0173558	0.186843	0.0928899	0.925991	0.959118
CNAG_01863	7135.45	-0.163271	0.116494	-1.40153	0.161054	0.313252
CNAG_01864	3213.9	0.0449414	0.0963634	0.466374	0.640948	0.777664
CNAG_01865	3928.56	0.159443	0.167807	0.950154	0.342034	0.521592
CNAG_01866	3652.88	0.100996	0.156336	0.64602	0.518266	0.679063
CNAG_01867	4641.24	-0.219634	0.132424	-1.65857	0.097203	0.222188
CNAG_01868	2599.12	-0.0554546	0.091302	-0.607376	0.543602	0.701672
CNAG_01869	3259.06	0.446135	0.140602	3.17304	0.0015085	0.0138763
CNAG_01870	7623.31	-0.226375	0.0983108	-2.30265	0.0212987	0.0764427
CNAG_01871	3098.91	-0.219405	0.0758041	-2.89436	0.00379927	0.0246668
CNAG_01872	666.281	-0.1178	0.0971451	-1.21262	0.225276	0.391759
CNAG_01873	10.4598	0.685529	0.463602	1.4787	0.13922	NA
CNAG_01874	2780.53	0.140581	0.0901991	1.55857	0.119099	0.254231
CNAG_01875	2930.69	-0.416346	0.138455	-3.00709	0.00263758	0.0198823
CNAG_01876	5211.65	0.0442707	0.0916197	0.483201	0.628953	0.768808
CNAG_01877	28612.4	0.426338	0.157721	2.70312	0.0068692	0.0361836
CNAG_01878	2085.63	-0.153078	0.107708	-1.42124	0.155248	0.305841
CNAG_01879	8027	0.238447	0.174686	1.36501	0.172251	0.327801
CNAG_01880	3186.44	-0.126067	0.095325	-1.3225	0.186002	0.344056
CNAG_01881	6284.49	-0.163645	0.115322	-1.41903	0.155891	0.306721
CNAG_01882	950.064	-0.0721625	0.16978	-0.425034	0.670812	0.801583
CNAG_01883	841.253	0.245011	0.142015	1.72525	0.0844829	0.201588
CNAG_01884	109794	0.0260423	0.0958817	0.271608	0.785923	0.879788
CNAG_01885	4174.35	0.261424	0.132721	1.96973	0.0488698	0.135804
CNAG_01886	1860.13	-0.0264949	0.0981907	-0.269831	0.78729	0.880646
CNAG_01889	2042.84	-0.00628616	0.193804	-0.0324357	0.974125	0.984706
CNAG_01890	82856.2	0.287854	0.149345	1.92745	0.0539236	0.146462
CNAG_01891	1942.29	0.294032	0.180253	1.63122	0.102844	0.230436
CNAG_01892	9150.6	-0.400873	0.183441	-2.18529	0.0288673	0.0935167
CNAG_01893	9224.33	-0.551634	0.209674	-2.63091	0.00851562	0.0413333
CNAG_01894	7378.29	0.157228	0.0617648	2.54559	0.0109093	0.0488769
CNAG_01895	213.049	-0.210385	0.231989	-0.906874	0.364474	0.544031
CNAG_01896	61552.2	-0.23674	0.146021	-1.62127	0.104959	0.233021
CNAG_01897	10506.3	0.0681326	0.115473	0.590029	0.555171	0.711205
CNAG_01898	8746.18	0.462836	0.153037	3.02433	0.00249182	0.0191153
CNAG_01899	1386.85	-0.181151	0.0929062	-1.94983	0.0511961	0.140545
CNAG_01900	2138.08	-0.443081	0.165151	-2.68288	0.00729911	0.0373834
CNAG_01901	34.4782	-0.00106489	0.38773	-0.00274648	0.997809	0.998759
CNAG_01902	7743.48	-0.0656399	0.0880059	-0.745858	0.455753	0.624583
CNAG_01903	2455.85	0.0813351	0.242669	0.335168	0.737498	0.846552
CNAG_01904	2649.95	0.125505	0.119746	1.04809	0.294598	0.470839
CNAG_01905	9261.31	-0.0331256	0.108452	-0.305441	0.76003	0.862788
CNAG_01906	1397.81	0.016939	0.131884	0.128439	0.897802	0.943862
CNAG_01907	4657	0.385403	0.249525	1.54455	0.122456	0.259389
CNAG_01908	879.732	-0.0944141	0.130763	-0.722024	0.47028	0.638004
CNAG_01909	3225.98	0.483195	0.251165	1.92381	0.0543784	0.147289
CNAG_01910	1300.13	-0.301688	0.117362	-2.57058	0.0101527	0.0465478
CNAG_01911	2019.07	-0.304782	0.125632	-2.42599	0.0152667	0.0610121
CNAG_01912	11473.3	-0.728459	0.210394	-3.46236	0.000535461	0.00756907
CNAG_01913	922.406	-0.811185	0.249787	-3.24751	0.00116422	0.0120319
CNAG_01914	2517.48	-0.266722	0.128943	-2.06853	0.0385899	0.115092
CNAG_01915	30806.1	0.163248	0.154714	1.05516	0.291351	0.467274
CNAG_01916	17996.3	0.522917	0.246716	2.11951	0.0340473	0.105238
CNAG_01917	1014.33	0.245561	0.162625	1.50998	0.131048	0.271869
CNAG_01918	2525.99	-0.279787	0.159624	-1.75279	0.0796375	0.193331
CNAG_01919	9084.8	-0.453944	0.181718	-2.49807	0.0124873	0.0534279
CNAG_01920	45106.7	-0.111661	0.0609451	-1.83215	0.0669285	0.170862
CNAG_01921	149.488	0.159706	0.260389	0.613338	0.539653	0.698306
CNAG_01922	2753.24	-0.0160415	0.131091	-0.122369	0.902607	0.947071
CNAG_01923	4460.02	-0.079299	0.0650803	-1.21848	0.223042	0.389005
CNAG_01924	1467.25	-1.31685	0.348839	-3.77495	0.000160039	0.003994
CNAG_01925	1769.58	0.100527	0.144682	0.694815	0.487172	0.652428
CNAG_01926	829.278	-0.178967	0.136312	-1.31293	0.189207	0.348301
CNAG_01927	1134.3	-0.421693	0.132191	-3.19001	0.00142266	0.0135288
CNAG_01928	2766.4	-0.0325631	0.0865898	-0.376062	0.706871	0.825087
CNAG_01929	2495.19	0.231597	0.126348	1.833	0.0668019	0.170595
CNAG_01930	6129.38	0.321386	0.187359	1.71535	0.0862815	0.204403
CNAG_01931	74.6133	0.0827604	0.26839	0.308359	0.757809	0.861267
CNAG_01933	21.1004	-0.256394	0.367486	-0.697697	0.485367	NA
CNAG_01934	425.753	0.0814829	0.172365	0.472735	0.636402	0.774707
CNAG_01936	509.831	-0.0854397	0.275587	-0.310028	0.75654	0.86045
CNAG_01937	461.941	0.189415	0.159071	1.19075	0.23375	0.40203
CNAG_01938	8117.96	-0.43615	0.10418	-4.18652	2.83267e-05	0.00153525
CNAG_01939	12232	0.648586	0.200693	3.23173	0.00123041	0.0123785
CNAG_01940	4016.55	0.463767	0.132805	3.49209	0.000479249	0.00713579
CNAG_01941	6812.69	0.170659	0.179429	0.951124	0.341542	0.521146
CNAG_01942	976.646	-0.831982	0.430842	-1.93106	0.0534756	0.145449
CNAG_01943	6336.39	0.215539	0.0948714	2.27191	0.0230922	0.0803881
CNAG_01944	25.3625	0.311454	0.421586	0.738767	0.460049	0.628048
CNAG_01945	150.585	-0.301148	0.364274	-0.826707	0.408403	0.584812
CNAG_01946	1744.82	0.0949134	0.171234	0.554292	0.579379	0.729661
CNAG_01947	557.99	-0.379248	0.11903	-3.18615	0.00144179	0.0135743
CNAG_01948	4405.83	0.0323207	0.131306	0.246148	0.805568	0.890373
CNAG_01949	2595.84	-0.0196007	0.139839	-0.140166	0.888529	0.938345
CNAG_01950	4846.71	0.287523	0.126506	2.27281	0.0230379	0.0802528
CNAG_01951	37592.3	0.0824213	0.101346	0.813264	0.416067	0.590794
CNAG_01952	1110.58	0.198746	0.1521	1.30668	0.191322	0.351125
CNAG_01953	1819.03	0.842854	0.0776942	10.8484	2.03046e-27	1.58721e-23
CNAG_01954	313.707	-0.711055	0.187458	-3.79313	0.00014876	0.00381263
CNAG_01955	17.2829	0.796634	0.416139	1.91435	0.0555758	NA
CNAG_01956	1565.13	-0.00623773	0.0767482	-0.0812753	0.935223	0.963574
CNAG_01957	6686.02	-0.0944053	0.0825361	-1.14381	0.252704	0.423894
CNAG_01958	8021.09	0.0709397	0.0781159	0.908135	0.363807	0.543451
CNAG_01959	7463.94	0.605434	0.266501	2.27179	0.0230994	0.0803881
CNAG_01960	1745.19	0.319167	0.177206	1.80111	0.0716852	0.179743
CNAG_01961	13338.7	-0.323151	0.13758	-2.34881	0.0188334	0.0704743
CNAG_01962	354.088	-1.18263	0.338006	-3.49885	0.000467266	0.00706261
CNAG_01963	558.043	0.0997172	0.176109	0.566224	0.571242	0.722986
CNAG_01964	1818.1	-0.131578	0.119814	-1.09819	0.272122	0.445625
CNAG_01965	316.809	-0.0467928	0.211878	-0.220847	0.825211	0.901698
CNAG_01968	530.071	-0.0192902	0.218983	-0.0880898	0.929805	0.960271
CNAG_01969	849.056	0.0953168	0.119031	0.800776	0.423261	0.597226
CNAG_01970	4343.7	-0.891866	0.290198	-3.0733	0.00211706	0.0170433
CNAG_01971	34.2425	0.233894	0.358527	0.652375	0.514159	0.67572
CNAG_01972	7315.32	0.16714	0.12295	1.35941	0.174016	0.329645
CNAG_01973	9030.9	-0.223454	0.0545273	-4.09803	4.16688e-05	0.00195409
CNAG_01974	1440.94	-0.0150781	0.153664	-0.0981238	0.921834	0.957096
CNAG_01975	7579.72	0.466442	0.206024	2.26401	0.0235733	0.0815364
CNAG_01976	36080.1	0.026575	0.104626	0.254	0.799496	0.887862
CNAG_01977	207.195	-0.378872	0.193302	-1.96	0.0499955	0.138195
CNAG_01978	484.431	-0.49114	0.146082	-3.36208	0.000773584	0.00940451
CNAG_01979	3401.9	0.0284771	0.186986	0.152295	0.878954	0.932795
CNAG_01980	380.003	0.616445	0.464288	1.32772	0.184271	0.342229
CNAG_01981	14768.7	0.0955747	0.122967	0.777241	0.437017	0.60992
CNAG_01982	4737.17	-0.245	0.148808	-1.64642	0.0996774	0.225587
CNAG_01983	27178.2	0.433486	0.19208	2.2568	0.0240206	0.082536
CNAG_01984	108629	-0.156583	0.0776498	-2.01653	0.0437444	0.125856
CNAG_01985	30831.8	-0.0459656	0.0897586	-0.512102	0.608579	0.754062
CNAG_01986	1824.85	-0.881654	0.316619	-2.78459	0.0053596	0.0308285
CNAG_01987	3178.69	-0.713633	0.239025	-2.9856	0.00283018	0.020621
CNAG_01988	6061.71	-0.688192	0.146233	-4.70612	2.52481e-06	0.000328941
CNAG_01989	493.001	0.00845837	0.210431	0.0401955	0.967937	0.981221
CNAG_01990	62671.3	-0.0154238	0.101525	-0.151921	0.879249	0.932936
CNAG_01991	22748.6	-0.0328706	0.104774	-0.313727	0.753728	0.859002
CNAG_01992	987.954	0.00270933	0.160961	0.0168322	0.98657	0.992538
CNAG_01993	8355.89	0.115736	0.221493	0.522525	0.601305	0.74859
CNAG_01994	429.552	0.222972	0.144949	1.53827	0.123982	0.261865
CNAG_01995	834.241	0.100623	0.366026	0.274907	0.783388	0.87846
CNAG_01996	3383.38	0.186876	0.142343	1.31285	0.189233	0.348301
CNAG_01997	3682.62	0.0821798	0.0808517	1.01643	0.309426	0.486146
CNAG_01999	1590.16	-0.0485031	0.121296	-0.399874	0.689249	0.814145
CNAG_02000	2993.47	-0.862391	0.231331	-3.72795	0.000193043	0.00441234
CNAG_02001	6143.69	-0.212368	0.104095	-2.04014	0.0413364	0.120345
CNAG_02002	5865.47	0.163913	0.100431	1.6321	0.102658	0.230267
CNAG_02004	7347.2	-0.66823	0.250018	-2.67273	0.00752375	0.0379822
CNAG_02005	121.343	0.0665692	0.368565	0.180617	0.856668	0.918916
CNAG_02006	1060.45	-1.02769	0.281259	-3.65389	0.000258294	0.00518632
CNAG_02007	11535.8	-0.0732444	0.0619703	-1.18193	0.237234	0.406248
CNAG_02008	50363	0.392514	0.136927	2.8666	0.0041491	0.0259468
CNAG_02009	2480.7	-0.351841	0.135547	-2.59572	0.00943924	0.044078
CNAG_02010	1270.62	0.275713	0.0886212	3.11114	0.00186365	0.015835
CNAG_02011	2397.38	0.404019	0.139456	2.8971	0.00376635	0.0244952
CNAG_02012	2039.73	-0.0694813	0.0902682	-0.769721	0.441465	0.613937
CNAG_02013	680.185	-0.529899	0.250757	-2.11319	0.0345843	0.106519
CNAG_02016	65.8017	-0.183627	0.242467	-0.757329	0.448853	0.619143
CNAG_02017	180.433	0.234195	0.210808	1.11094	0.266595	0.439008
CNAG_02018	1072.19	-0.13865	0.0853419	-1.62464	0.104239	0.232015
CNAG_02020	3280.84	-0.0170957	0.0575484	-0.297067	0.766415	0.867014
CNAG_02021	1620.21	-0.0362915	0.113663	-0.31929	0.749507	0.855813
CNAG_02022	3067.64	0.028909	0.0749358	0.385783	0.699657	0.819955
CNAG_02023	535.108	-0.87892	0.456318	-1.92611	0.0540902	0.146763
CNAG_02024	6805.18	0.396485	0.226767	1.74843	0.0803898	0.194734
CNAG_02025	5552.18	0.310475	0.131452	2.36188	0.0181824	0.0689292
CNAG_02026	662.18	-0.1555	0.119883	-1.2971	0.194598	0.355497
CNAG_02027	4154.98	0.25197	0.168357	1.49664	0.134487	0.276375
CNAG_02028	2635.11	-0.445136	0.143681	-3.09808	0.00194776	0.0162803
CNAG_02029	954.273	-0.93505	0.345249	-2.70834	0.00676208	0.0358367
CNAG_02030	36361.3	-0.269309	0.16552	-1.62705	0.103726	0.231533
CNAG_02031	19.1442	-0.542179	0.440531	-1.23074	0.218421	NA
CNAG_02032	5084.42	0.0134414	0.117884	0.114022	0.90922	0.950311
CNAG_02033	4082.89	0.121914	0.0865719	1.40825	0.159058	0.310299
CNAG_02034	1910.04	0.414495	0.14679	2.82372	0.00474703	0.0283639
CNAG_02035	42334.3	-0.26319	0.146085	-1.80163	0.071604	0.17963
CNAG_02036	2601.94	0.694245	0.272834	2.54457	0.0109412	0.0489009
CNAG_02037	5924.41	0.177544	0.0743922	2.3866	0.0170052	0.0657092
CNAG_02038	4085.81	-0.6259	0.161435	-3.8771	0.000105707	0.00313944
CNAG_02039	295.789	-0.745052	0.366545	-2.03263	0.0420896	0.121857
CNAG_02040	3248.54	0.636461	0.165036	3.85649	0.000115028	0.00326451
CNAG_02041	7579.28	-0.990789	0.47338	-2.09301	0.0363482	0.110117
CNAG_02043	231.151	-0.60472	0.234193	-2.58214	0.00981899	0.0454599
CNAG_02044	3219.14	0.64567	0.193607	3.33496	0.000853122	0.0099493
CNAG_02045	494.994	0.0214874	0.214604	0.100126	0.920245	0.956462
CNAG_02046	12699.3	-0.274228	0.105394	-2.60192	0.00927032	0.0435791
CNAG_02047	1361.63	-0.98361	0.405774	-2.42403	0.0153492	0.0612348
CNAG_02048	3899.89	0.303225	0.132476	2.2889	0.0220851	0.078185
CNAG_02049	149.115	-0.191744	0.321373	-0.596641	0.550747	0.707339
CNAG_02050	2971.24	0.0334478	0.0999123	0.334772	0.737797	0.846592
CNAG_02051	4425.93	0.41466	0.26625	1.55741	0.119374	0.254748
CNAG_02052	251.856	0.384513	0.206805	1.8593	0.0629842	0.163299
CNAG_02053	488.952	0.123415	0.220444	0.559846	0.575584	0.725988
CNAG_02054	3475.32	0.376433	0.116366	3.2349	0.00121686	0.0123272
CNAG_02055	3815.9	-0.248034	0.149379	-1.66044	0.0968264	0.221702
CNAG_02056	518.773	-0.605902	0.185438	-3.26741	0.00108538	0.0115434
CNAG_02057	1609.95	-0.477279	0.192322	-2.48167	0.013077	0.0550471
CNAG_02058	424.244	-0.424013	0.269913	-1.57092	0.116201	0.249819
CNAG_02059	3493.2	0.245772	0.0911436	2.69654	0.00700644	0.0365097
CNAG_02060	5882.15	0.815594	0.297389	2.74251	0.00609708	0.0331631
CNAG_02061	1560.39	0.176194	0.0690924	2.55013	0.0107683	0.0484606
CNAG_02062	3220.81	0.321324	0.185135	1.73563	0.0826302	0.198384
CNAG_02063	9937.29	-0.383578	0.179879	-2.13243	0.0329719	0.102727
CNAG_02064	11267.5	0.23651	0.176965	1.33648	0.181393	0.338805
CNAG_02065	1964.44	0.0294129	0.0730602	0.402584	0.687254	0.81366
CNAG_02066	613.719	-0.0088043	0.118027	-0.0745954	0.940537	0.966374
CNAG_02067	5939.69	0.294412	0.105047	2.80267	0.00506821	0.0297881
CNAG_02068	4389.74	0.114498	0.0877806	1.30436	0.19211	0.351773
CNAG_02069	596.999	-1.40244	0.435092	-3.22331	0.00126719	0.0126833
CNAG_02070	15976.2	-1.04198	0.479301	-2.17396	0.0297081	0.0956852
CNAG_02071	30014.7	0.367679	0.177348	2.07321	0.0381529	0.11405
CNAG_02072	2568.6	-0.924504	0.337248	-2.74132	0.00611934	0.0332186
CNAG_02073	5030.43	0.1296	0.129782	0.998593	0.317992	0.495234
CNAG_02074	4793.62	-0.11529	0.0726153	-1.58768	0.112358	0.243905
CNAG_02075	2011.4	0.197607	0.125939	1.56906	0.116633	0.250403
CNAG_02076	3447.25	-0.181976	0.0717804	-2.53518	0.011239	0.0499175
CNAG_02077	1446.72	0.174301	0.0675778	2.57927	0.00990107	0.0457157
CNAG_02078	4747.46	-0.244045	0.124327	-1.96292	0.0496554	0.1374
CNAG_02079	26937.5	-0.432728	0.129776	-3.33442	0.000854764	0.0099493
CNAG_02080	2763.01	0.172886	0.0782819	2.20851	0.0272088	0.0897809
CNAG_02081	8638.14	-0.169935	0.0735554	-2.3103	0.0208714	0.0753936
CNAG_02082	867.658	0.391619	0.128126	3.05651	0.00223929	0.0177171
CNAG_02083	18555.8	0.307888	0.193457	1.59151	0.111496	0.24264
CNAG_02084	6692.38	0.199164	0.115895	1.71849	0.0857077	0.203455
CNAG_02085	2524.35	0.0602832	0.118458	0.508897	0.610824	0.755628
CNAG_02086	7074.95	0.37764	0.183091	2.06259	0.039152	0.11606
CNAG_02087	1005.02	-0.0061516	0.126289	-0.0487105	0.96115	0.977776
CNAG_02088	4854.67	0.145011	0.138076	1.05022	0.293617	0.469943
CNAG_02089	2955.42	0.0447335	0.143375	0.312003	0.755038	0.859629
CNAG_02090	2363.04	0.0852569	0.121506	0.701667	0.482887	0.649671
CNAG_02091	40375.2	0.0955137	0.0682002	1.40049	0.161367	0.313519
CNAG_02092	3179.83	-0.164776	0.121833	-1.35248	0.176221	0.332233
CNAG_02093	3074.62	0.0813246	0.109993	0.739359	0.459689	0.627776
CNAG_02094	4597.59	-0.484817	0.161692	-2.9984	0.00271406	0.0201288
CNAG_02095	10806.2	0.088179	0.169184	0.521203	0.602226	0.748847
CNAG_02096	405.008	-0.721789	0.204133	-3.53588	0.00040642	0.00648364
CNAG_02097	1461.54	-0.116654	0.109545	-1.0649	0.286922	0.462257
CNAG_02099	58196.3	0.17757	0.195157	0.909882	0.362885	0.542518
CNAG_02100	45234.7	0.172277	0.175802	0.979948	0.327112	0.504943
CNAG_02101	3651.24	0.406948	0.122396	3.32486	0.000884644	0.0101397
CNAG_02102	363.726	-0.720921	0.241646	-2.98338	0.00285087	0.0207112
CNAG_02103	4489.75	0.151761	0.159831	0.94951	0.342361	0.521827
CNAG_02104	3013.49	-0.346565	0.155969	-2.22202	0.0262819	0.0874981
CNAG_02105	581.281	-0.111201	0.179949	-0.617958	0.536603	0.695963
CNAG_02106	4376.69	0.152248	0.0908395	1.67601	0.0937366	0.216787
CNAG_02107	2595.5	-0.476367	0.191821	-2.48339	0.0130137	0.0548697
CNAG_02108	2089.9	-0.237662	0.117695	-2.0193	0.0434562	0.125165
CNAG_02109	6599.61	-0.161308	0.12067	-1.33677	0.181298	0.338721
CNAG_02110	6980.29	-0.181611	0.0719316	-2.52477	0.0115774	0.0508714
CNAG_02111	2425.49	0.0794445	0.0843472	0.941875	0.346257	0.525366
CNAG_02112	1457.31	-0.263569	0.20926	-1.25953	0.207839	0.370508
CNAG_02113	2465.83	0.0582917	0.0932631	0.625024	0.531955	0.691665
CNAG_02114	8725.64	-0.0379929	0.111938	-0.339412	0.7343	0.844617
CNAG_02115	2786.08	-0.178579	0.0762016	-2.34351	0.0191034	0.0712119
CNAG_02116	995.52	-0.618886	0.235855	-2.62401	0.0086902	0.0419847
CNAG_02117	2401.93	-0.233202	0.111614	-2.08935	0.0366759	0.110822
CNAG_02118	8876.22	-0.867482	0.377203	-2.29978	0.0214609	0.0768131
CNAG_02119	1928.71	0.0700036	0.096076	0.728628	0.46623	0.633829
CNAG_02120	7459.77	0.314443	0.148613	2.11585	0.0343572	0.105987
CNAG_02121	1447.45	-1.33314	0.310132	-4.29862	1.71866e-05	0.00116824
CNAG_02122	2986.35	0.177732	0.123285	1.44164	0.149405	0.296798
CNAG_02123	2498.15	0.112829	0.124118	0.909045	0.363327	0.543045
CNAG_02124	1461.35	-0.677151	0.201646	-3.35811	0.000784767	0.00943624
CNAG_02125	918.293	0.501786	0.133444	3.76028	0.00016972	0.00408216
CNAG_02126	1685.69	-0.0980164	0.128217	-0.764459	0.444594	0.616751
CNAG_02127	2208.47	0.228193	0.0860533	2.65177	0.00800718	0.0395902
CNAG_02128	12705.2	0.0802282	0.0869311	0.922894	0.356063	0.535258
CNAG_02129	26503.2	-1.59331	0.466748	-3.41364	0.000641018	0.00839558
CNAG_02130	13125.2	0.0121107	0.0845212	0.143286	0.886064	0.936749
CNAG_02131	1636.45	-0.363864	0.222882	-1.63254	0.102566	0.230137
CNAG_02132	999.109	-0.139142	0.254906	-0.545857	0.585164	0.734934
CNAG_02133	17635.4	-0.487201	0.175147	-2.78167	0.00540806	0.0310616
CNAG_02134	7670.47	0.0273195	0.134663	0.202874	0.839234	0.908407
CNAG_02135	1133.36	0.0250276	0.119524	0.209394	0.83414	0.905747
CNAG_02136	2449.76	0.121095	0.117872	1.02734	0.30426	0.480485
CNAG_02137	4740.8	0.184	0.153333	1.2	0.230138	0.397787
CNAG_02138	7035.97	0.525692	0.234462	2.24212	0.0249534	0.0844856
CNAG_02139	6635.13	-0.626168	0.182263	-3.43552	0.000591412	0.00804893
CNAG_02140	6069.71	-0.030446	0.0623637	-0.488201	0.625407	0.766151
CNAG_02141	1636.23	0.451614	0.291786	1.54776	0.121681	0.25839
CNAG_02143	2243.75	-0.285107	0.189221	-1.50674	0.131876	0.272921
CNAG_02144	76043.8	0.07662	0.0922189	0.830849	0.406059	0.582843
CNAG_02145	2931.44	0.120051	0.0947228	1.2674	0.205013	0.367384
CNAG_02146	8.91503	-0.294484	0.453852	-0.648854	0.516433	NA
CNAG_02147	670.19	-0.529451	0.131427	-4.02849	5.61355e-05	0.00229177
CNAG_02148	2591.21	-0.048647	0.108224	-0.449504	0.653068	0.787108
CNAG_02149	805.671	-0.389918	0.288645	-1.35085	0.176742	0.332673
CNAG_02150	1561.15	-0.14665	0.150636	-0.973536	0.330287	0.50874
CNAG_02151	3389.85	-0.0948281	0.110349	-0.859349	0.390148	0.569096
CNAG_02152	6534.43	-0.139535	0.095454	-1.4618	0.143795	0.288743
CNAG_02153	5395.44	-0.00532388	0.122166	-0.0435791	0.96524	0.979652
CNAG_02154	2694.66	0.0783058	0.190778	0.410456	0.681472	0.809729
CNAG_02155	1061.45	0.573907	0.243679	2.35518	0.0185139	0.0696575
CNAG_02156	5335.53	-0.0921562	0.214616	-0.429401	0.667631	0.799583
CNAG_02157	1413.35	-0.0113673	0.122274	-0.092966	0.925931	0.959118
CNAG_02159	4420.89	0.456921	0.137354	3.32658	0.000879191	0.0101308
CNAG_02160	243.469	-0.0327485	0.186168	-0.175908	0.860366	0.920416
CNAG_02161	6650.38	0.114358	0.121104	0.944298	0.345017	0.524199
CNAG_02162	3660.76	0.335677	0.121312	2.76705	0.00565666	0.0318116
CNAG_02163	1553.71	0.0310547	0.124528	0.249378	0.803068	0.889411
CNAG_02164	11651.9	-0.43483	0.153485	-2.83305	0.00461065	0.0278097
CNAG_02165	3429.5	-0.849805	0.199359	-4.26269	2.01982e-05	0.0013268
CNAG_02166	17364.4	-0.106704	0.09476	-1.12604	0.260149	0.431758
CNAG_02167	1939.68	-0.609614	0.136765	-4.45738	8.29662e-06	0.000735922
CNAG_02168	8092.19	-0.14541	0.163484	-0.889446	0.373764	0.55244
CNAG_02169	524.217	-0.255413	0.215058	-1.18765	0.234973	0.403868
CNAG_02170	390.387	-0.548578	0.206674	-2.65431	0.00794701	0.0394074
CNAG_02171	3131.61	0.342123	0.144616	2.36574	0.0179943	0.0684483
CNAG_02172	5830.43	-0.107236	0.129497	-0.828092	0.407618	0.584332
CNAG_02173	1149.99	-0.257945	0.0978216	-2.63689	0.00836706	0.0408481
CNAG_02174	6987.3	-0.146216	0.0670114	-2.18196	0.0291124	0.0941158
CNAG_02175	5687.87	-0.264993	0.0944172	-2.80662	0.00500639	0.0294913
CNAG_02176	32907.1	0.239643	0.111726	2.14492	0.0319592	0.100776
CNAG_02177	14918.1	-0.10033	0.0598575	-1.67615	0.0937088	0.216787
CNAG_02178	4335.48	0.134227	0.108749	1.23428	0.2171	0.381965
CNAG_02179	4708.25	-0.564408	0.204813	-2.75572	0.00585637	0.0325341
CNAG_02180	7322.72	-0.226489	0.101719	-2.22663	0.0259722	0.0869486
CNAG_02181	3848.42	-0.040277	0.0827913	-0.486489	0.626621	0.766887
CNAG_02182	18516.2	-0.720084	0.238256	-3.02231	0.00250855	0.0191888
CNAG_02183	9299.15	0.128781	0.192396	0.669356	0.503268	0.666303
CNAG_02184	89.1256	0.317606	0.302321	1.05056	0.293461	0.46979
CNAG_02185	4273.28	0.533403	0.147476	3.61688	0.000298175	0.00559592
CNAG_02186	860.548	0.4953	0.286345	1.72973	0.0836779	0.20009
CNAG_02187	2459.81	0.0502525	0.139647	0.359853	0.718957	0.832852
CNAG_02188	2861.16	-0.630199	0.18565	-3.39455	0.000687423	0.00881413
CNAG_02189	51170.6	0.00856666	0.09445	0.0907005	0.927731	0.95987
CNAG_02190	1763.34	0.0492656	0.165268	0.298095	0.76563	0.866545
CNAG_02191	1625.73	0.0448018	0.119417	0.375172	0.707532	0.825243
CNAG_02192	423.471	0.415999	0.165857	2.50818	0.0121355	0.0524395
CNAG_02193	2396.32	0.419201	0.274388	1.52777	0.12657	0.265255
CNAG_02194	4947.78	0.337709	0.232896	1.45004	0.147046	0.293304
CNAG_02195	3271.91	0.339785	0.26815	1.26715	0.205102	0.367384
CNAG_02196	7983.76	0.24807	0.140229	1.76904	0.076887	0.188824
CNAG_02197	5267.85	0.133053	0.0772878	1.72153	0.0851547	0.2029
CNAG_02198	370.714	0.0642142	0.192479	0.333616	0.738669	0.847275
CNAG_02199	1121.75	-0.0807237	0.128024	-0.630535	0.528344	0.688574
CNAG_02200	4587.67	-0.110304	0.109993	-1.00283	0.315944	0.493256
CNAG_02201	1881.54	-0.720422	0.232432	-3.09949	0.00193853	0.0162265
CNAG_02202	6695.52	0.396946	0.105302	3.76961	0.000163502	0.00404461
CNAG_02203	1993.22	-0.271271	0.144562	-1.8765	0.0605862	0.159194
CNAG_02204	3380.89	0.294936	0.102092	2.88893	0.0038655	0.0248877
CNAG_02205	1409.88	-0.826828	0.231059	-3.57843	0.000345665	0.00591261
CNAG_02206	142.138	-0.218669	0.337422	-0.648057	0.516948	0.67779
CNAG_02207	1576.27	-0.274152	0.120375	-2.27749	0.0227572	0.0796655
CNAG_02208	31608.4	0.497727	0.255258	1.94989	0.0511887	0.140545
CNAG_02209	22609.4	0.304751	0.13917	2.18977	0.0285411	0.0927378
CNAG_02210	1359.97	-0.675834	0.242652	-2.7852	0.00534942	0.0307926
CNAG_02211	707.494	-1.44998	0.437752	-3.31234	0.000925207	0.0103615
CNAG_02212	32270.4	0.1347	0.115309	1.16816	0.242744	0.4117
CNAG_02213	4142.7	-0.485639	0.121839	-3.98591	6.72214e-05	0.00246699
CNAG_02214	1609.32	-0.0730622	0.135755	-0.538192	0.590445	0.738894
CNAG_02215	1856.73	0.112642	0.0916194	1.22946	0.218901	0.383951
CNAG_02216	5787.83	-0.709479	0.196081	-3.61829	0.000296554	0.00559592
[truncated: 6,339 more rows]

## Sheet: 24_hour_C02_vs_Amb
CNAG_XXXXX	baseMean	log2FoldChange	lfcSE	stat	pvalue	padj
CNAG_00001	352.722	0.235497	0.167813	1.40333	0.16052	0.250026
CNAG_00002	2064.57	-0.255123	0.0901445	-2.83016	0.00465246	0.0128446
CNAG_00003	1784.08	0.0339527	0.0800647	0.424066	0.671518	0.766076
CNAG_00004	3156.88	0.024865	0.111673	0.222659	0.823801	0.880827
CNAG_00005	1188.18	-0.0925709	0.17287	-0.535493	0.592309	0.701094
CNAG_00006	9249.23	0.00424503	0.107441	0.0395105	0.968483	0.985003
CNAG_00007	7069.07	-0.469493	0.0944302	-4.97186	6.63149e-07	6.16855e-06
CNAG_00008	5258.34	0.198736	0.0939586	2.11514	0.0344179	0.0701045
CNAG_00009	2514.11	-0.27115	0.157462	-1.722	0.0850691	0.149154
CNAG_00010	18869.6	-0.377098	0.206914	-1.82249	0.0683814	0.123933
CNAG_00011	2971.13	1.03955	0.207613	5.00716	5.52385e-07	5.25207e-06
CNAG_00012	4121.28	0.49315	0.128315	3.84327	0.000121403	0.000562432
CNAG_00013	1652.94	-0.117852	0.1263	-0.933115	0.350761	0.469115
CNAG_00014	1360.45	-0.177044	0.108267	-1.63525	0.101996	0.173151
CNAG_00015	1756.45	-0.0326961	0.16654	-0.196325	0.844355	0.897757
CNAG_00016	2168.82	0.304099	0.133375	2.28003	0.0226059	0.0490209
CNAG_00017	2331.21	-0.320792	0.136933	-2.34269	0.0191452	0.0427236
CNAG_00018	3502.63	0.415406	0.115375	3.60049	0.000317617	0.0012942
CNAG_00019	5708.37	-0.479091	0.104122	-4.60123	4.19999e-06	3.08322e-05
CNAG_00020	8107.38	-0.10251	0.121718	-0.842188	0.399683	0.51913
CNAG_00021	5598.89	-0.139861	0.196892	-0.710344	0.477491	0.595552
CNAG_00022	2046.77	0.502223	0.107879	4.65544	3.2329e-06	2.44474e-05
CNAG_00023	809.695	-0.0704683	0.13821	-0.509864	0.610147	0.715565
CNAG_00024	46780.8	-0.177368	0.142383	-1.24571	0.212872	0.315727
CNAG_00025	7833.36	-0.1375	0.150914	-0.911116	0.362234	0.480275
CNAG_00026	7020.85	-0.697089	0.115124	-6.05513	1.40302e-09	2.66091e-08
CNAG_00027	1610.2	0.607172	0.190753	3.18303	0.00145744	0.00477065
CNAG_00028	3022.05	0.18063	0.0965607	1.87064	0.0613952	0.113581
CNAG_00029	842.713	0.12604	0.139471	0.903701	0.366154	0.484078
CNAG_00030	375.92	0.115879	0.216139	0.53613	0.591869	0.700773
CNAG_00031	2035.6	0.297267	0.100232	2.96578	0.00301913	0.00885992
CNAG_00032	615.869	-0.540616	0.161722	-3.34287	0.000829182	0.00296859
CNAG_00033	72.8918	-0.579227	0.277383	-2.08818	0.0367814	0.0739913
CNAG_00034	47364.2	-0.619872	0.090661	-6.83724	8.07308e-12	2.64465e-10
CNAG_00035	1036.03	0.00303477	0.149512	0.0202978	0.983806	0.99497
CNAG_00036	1501.17	0.133576	0.292381	0.456857	0.647774	0.747945
CNAG_00038	4697.51	-0.0254885	0.111109	-0.229402	0.818557	0.877645
CNAG_00039	15922.3	-0.104238	0.112733	-0.924641	0.355153	0.473613
CNAG_00040	13607.9	0.245772	0.129254	1.90147	0.0572407	0.107163
CNAG_00043	2068.18	0.366423	0.143109	2.56045	0.0104538	0.0255578
CNAG_00044	3441.92	0.108014	0.161289	0.669694	0.503053	0.619609
CNAG_00045	1182.96	0.437661	0.111859	3.91263	9.12982e-05	0.00043993
CNAG_00046	6770.69	-0.0820919	0.0940042	-0.873279	0.382511	0.50194
CNAG_00047	2633.94	0.02298	0.184872	0.124302	0.901076	0.936702
CNAG_00048	415.82	0.611966	0.146369	4.18097	2.90263e-05	0.000164549
CNAG_00049	1009.85	0.359529	0.145684	2.46787	0.0135919	0.0320393
CNAG_00050	784.92	0.640429	0.219401	2.91899	0.0035117	0.010057
CNAG_00051	11394.8	0.175113	0.104169	1.68104	0.0927542	0.160156
CNAG_00052	604.869	0.21808	0.463738	0.470266	0.638165	0.740253
CNAG_00053	382.498	0.717794	0.236213	3.03875	0.00237561	0.00723863
CNAG_00054	1704.43	0.33861	0.351866	0.962328	0.335885	0.454129
CNAG_00055	2861.97	0.172088	0.0829165	2.07544	0.0379456	0.0759094
CNAG_00056	1700.25	0.354133	0.127809	2.7708	0.00559182	0.015013
CNAG_00057	17337.3	0.0430638	0.25223	0.170732	0.864435	0.909756
CNAG_00058	11593.8	-0.277646	0.0749626	-3.70379	0.000212398	0.000915897
CNAG_00059	1546.44	-0.351456	0.1487	-2.36353	0.0181017	0.0407218
CNAG_00060	3549.35	-0.393357	0.0940189	-4.18381	2.86669e-05	0.000163069
CNAG_00061	40436.8	-0.169129	0.0622858	-2.71536	0.00662028	0.0173471
CNAG_00062	7647.94	-0.38438	0.090868	-4.2301	2.33589e-05	0.000136819
CNAG_00063	1866.33	-0.940572	0.186793	-5.03538	4.76902e-07	4.6121e-06
CNAG_00064	2360.64	0.0412755	0.0921437	0.447947	0.654191	0.752733
CNAG_00065	21244.3	-0.238888	0.0790317	-3.02269	0.00250537	0.00757552
CNAG_00066	17429.8	1.08962	0.214636	5.0766	3.84254e-07	3.80036e-06
CNAG_00067	5317.81	0.501764	0.10677	4.69947	2.60839e-06	2.05889e-05
CNAG_00068	9683.6	0.0380218	0.236855	0.160528	0.872465	0.916243
CNAG_00069	191.538	-0.12177	0.381277	-0.319376	NA	NA
CNAG_00070	35569.7	-0.680452	0.109536	-6.21216	5.22618e-10	1.12505e-08
CNAG_00072	5823.17	0.189799	0.144863	1.3102	0.190129	0.288553
CNAG_00073	8001.66	0.309898	0.141941	2.18328	0.0290149	0.0606495
CNAG_00074	6216.63	0.620691	0.196375	3.16075	0.00157364	0.00510063
CNAG_00075	1927.74	0.280445	0.191449	1.46486	0.14296	0.227857
CNAG_00076	5033.24	-0.82163	0.143783	-5.71436	1.10115e-08	1.65332e-07
CNAG_00077	23635.6	-0.58465	0.123154	-4.74729	2.06157e-06	1.69339e-05
CNAG_00078	3988.76	0.00516569	0.210814	0.0245035	0.980451	0.993689
CNAG_00079	786.556	0.503255	0.300154	1.67665	0.0936103	0.161298
CNAG_00080	388.348	-0.00702179	0.168318	-0.0417173	0.966724	0.984323
CNAG_00081	5755.05	0.0248688	0.0623894	0.398606	0.690184	0.782309
CNAG_00082	2596.79	0.226611	0.0842921	2.6884	0.00717959	0.0186184
CNAG_00083	2710.59	-0.197419	0.105739	-1.86705	0.0618951	0.114327
CNAG_00084	8471.95	-0.464497	0.121853	-3.81195	0.000137872	0.000629578
CNAG_00085	1548.7	-1.19436	0.21417	-5.5767	2.45123e-08	3.36912e-07
CNAG_00086	6723.12	-0.610448	0.167654	-3.64113	0.000271448	0.00113053
CNAG_00087	2731.14	0.51235	0.185493	2.76209	0.00574319	0.0153646
CNAG_00088	8133.14	0.0164517	0.0720149	0.228448	0.819298	0.878099
CNAG_00089	3943.47	-0.149644	0.0863989	-1.73201	0.0832724	0.146644
CNAG_00090	2057.08	0.396083	0.125076	3.16674	0.00154158	0.00500651
CNAG_00091	43444.6	0.446964	0.484076	0.923335	0.355833	0.474139
CNAG_00092	5327.06	0.0669342	0.0846374	0.790834	0.429041	0.548579
CNAG_00093	6435.67	0.273734	0.407403	0.6719	0.501647	0.61833
CNAG_00094	2653.37	0.0472105	0.133637	0.353276	0.723882	0.808671
CNAG_00095	4821.85	-0.370458	0.194422	-1.90543	0.056724	0.10636
CNAG_00096	1409.03	0.252757	0.108599	2.32743	0.0199423	0.0442097
CNAG_00097	4103.86	0.712169	0.156362	4.55462	5.2481e-06	3.73679e-05
CNAG_00098	2246.19	1.09269	0.23312	4.68727	2.76869e-06	2.15666e-05
CNAG_00099	9832.89	-1.2963	0.234935	-5.51769	3.43494e-08	4.46919e-07
CNAG_00100	6906.25	0.461492	0.120727	3.8226	0.000132054	0.000606014
CNAG_00101	3020.14	-0.164418	0.120525	-1.36418	0.172511	0.266004
CNAG_00104	42909.5	-0.519282	0.167457	-3.10098	0.00192881	0.00607437
CNAG_00105	764.231	0.239913	0.128141	1.87226	0.0611707	0.113242
CNAG_00106	15174.5	-0.973896	0.22504	-4.32766	1.50704e-05	9.31419e-05
CNAG_00107	1527.48	-0.777416	0.352183	-2.20742	0.0272848	0.057585
CNAG_00108	5827.71	-0.24246	0.0652195	-3.7176	0.000201124	0.000877323
CNAG_00109	3687.86	-0.320042	0.107347	-2.98137	0.00286964	0.00849414
CNAG_00110	2213.53	-1.15572	0.2427	-4.76193	1.91747e-06	1.5892e-05
CNAG_00111	5573.7	-0.176604	0.0927525	-1.90403	0.0569062	0.106609
CNAG_00115	10337.1	0.185439	0.184543	1.00485	0.314967	0.43125
CNAG_00116	52784.3	-0.560764	0.0857099	-6.54258	6.04656e-11	1.66491e-09
CNAG_00117	6445.08	0.348393	0.0955143	3.64754	0.000264758	0.00110712
CNAG_00118	1819.81	0.238629	0.0935499	2.55083	0.0107468	0.0261584
CNAG_00119	854.836	0.729734	0.149968	4.86594	1.13915e-06	9.99077e-06
CNAG_00120	1557.96	-0.14047	0.0997697	-1.40794	0.159149	0.248358
CNAG_00121	15077.3	-0.269772	0.135551	-1.99018	0.0465712	0.0900144
CNAG_00122	2747.25	-0.515227	0.235165	-2.19092	0.0284578	0.0596808
CNAG_00123	1258.5	0.752689	0.433181	1.73758	0.082284	0.145285
CNAG_00124	3744.99	-0.60682	0.140148	-4.32986	1.49206e-05	9.24231e-05
CNAG_00125	1130.72	-0.454011	0.165493	-2.74338	0.00608097	0.0161432
CNAG_00126	6445.55	0.262802	0.107934	2.43483	0.0148987	0.0346209
CNAG_00127	3307.54	-0.613068	0.207958	-2.94803	0.00319804	0.00928059
CNAG_00128	3086.75	-2.13686	0.255929	-8.34941	6.86038e-17	7.19732e-15
CNAG_00129	3067.33	-0.233703	0.128434	-1.81963	0.068816	0.124611
CNAG_00130	24653.9	0.417439	0.42772	0.975965	0.329082	0.447046
CNAG_00131	639.157	0.203007	0.120433	1.68564	0.0918656	0.158754
CNAG_00132	1314.61	0.720805	0.130521	5.5225	3.34208e-08	4.38277e-07
CNAG_00133	1684.98	-0.101283	0.127002	-0.79749	0.425167	0.545308
CNAG_00134	1418.71	0.374798	0.218608	1.71448	0.0864414	0.151049
CNAG_00135	910.162	-0.0971402	0.114287	-0.84997	0.395342	0.514944
CNAG_00136	12872.9	0.58605	0.147465	3.97417	7.06263e-05	0.000355188
CNAG_00137	19031.7	0.602852	0.178571	3.37598	0.000735525	0.00266551
CNAG_00138	4665.67	0.530523	0.136725	3.88023	0.000104358	0.000493673
CNAG_00139	17042.3	0.54788	0.316479	1.73118	0.0834203	0.146854
CNAG_00140	7946.36	0.684203	0.144553	4.73322	2.20984e-06	1.79034e-05
CNAG_00141	3283.02	1.00078	0.169312	5.91083	3.4038e-09	5.85284e-08
CNAG_00142	11907.5	-0.429126	0.158678	-2.70439	0.00684309	0.0178239
CNAG_00143	8105.29	-0.204988	0.0886988	-2.31105	0.0208299	0.0458047
CNAG_00144	1113.86	0.421192	0.132381	3.18166	0.00146434	0.00478755
CNAG_00145	3228.97	-1.15754	0.192287	-6.01985	1.74577e-09	3.2369e-08
CNAG_00146	3471.79	0.375609	0.07193	5.22187	1.77126e-07	1.91647e-06
CNAG_00147	33443.5	0.0501286	0.12806	0.391446	0.695468	0.786577
CNAG_00148	8645.36	0.625903	0.178236	3.51166	0.000445311	0.00173437
CNAG_00149	9669.07	-0.821781	0.147996	-5.55271	2.81274e-08	3.77828e-07
CNAG_00150	17347.6	-0.00569644	0.140079	-0.0406658	0.967562	0.984739
CNAG_00151	3050.8	-0.198247	0.0791534	-2.50459	0.0122594	0.0293087
CNAG_00152	2151.9	0.0342505	0.100299	0.341483	0.73274	0.815708
CNAG_00153	1505.44	-0.023443	0.0749859	-0.312632	0.75456	0.833062
CNAG_00154	3519.59	0.168712	0.196213	0.85984	0.389877	0.509337
CNAG_00155	0.781582	0.0605945	0.175987	0.344312	NA	NA
CNAG_00156	5280.63	0.372402	0.197079	1.88961	0.05881	0.109581
CNAG_00157	5457.34	0.14151	0.0871348	1.62404	0.104367	0.176291
CNAG_00158	1168.06	0.479801	0.184682	2.59798	0.00937739	0.0232694
CNAG_00159	501.232	0.385871	0.189366	2.0377	0.0415799	0.0819694
CNAG_00160	444.274	0.00541288	0.14342	0.0377414	0.969894	0.986075
CNAG_00161	727.553	0.733187	0.372238	1.96967	0.0488758	0.0937692
CNAG_00162	23714.6	1.11137	0.452622	2.4554	0.0140727	0.0329755
CNAG_00163	3638.88	0.213887	0.0901058	2.37373	0.0176093	0.0398433
CNAG_00164	5843.44	-0.471881	0.100571	-4.69204	2.70493e-06	2.11495e-05
CNAG_00165	43303.1	1.51166	0.213481	7.08101	1.43107e-12	5.62118e-11
CNAG_00166	6421.32	-0.33506	0.143984	-2.32707	0.0199615	0.0442237
CNAG_00167	1363.19	0.836721	0.258401	3.23807	0.00120342	0.00405447
CNAG_00171	1140.97	0.568547	0.0913767	6.22202	4.908e-10	1.06765e-08
CNAG_00172	3599.94	-1.45459	0.272076	-5.34626	8.97892e-08	1.04813e-06
CNAG_00173	1753.27	0.363427	0.119024	3.05339	0.00226272	0.00694827
CNAG_00174	4426.43	0.411557	0.146372	2.81172	0.00492779	0.0134791
CNAG_00175	3399.47	0.336088	0.147975	2.27125	0.0231317	0.049965
CNAG_00176	9842.91	0.319054	0.0970988	3.28587	0.0010167	0.00352126
CNAG_00177	951.578	-0.322977	0.152563	-2.117	0.0342594	0.0698161
CNAG_00178	5948.75	-0.335057	0.105012	-3.19065	0.00141952	0.0046668
CNAG_00179	866.647	-0.774811	0.243538	-3.18148	0.00146523	0.00478857
CNAG_00180	1435.81	0.104985	0.241859	0.434074	0.664234	0.76133
CNAG_00181	1965.08	0.939344	0.248374	3.78197	0.000155595	0.000699711
CNAG_00182	2234.26	0.585429	0.138048	4.24076	2.22765e-05	0.000131128
CNAG_00183	4362.26	-0.147173	0.127937	-1.15035	0.25	0.359311
CNAG_00184	5555.11	-0.41746	0.0940477	-4.43881	9.04592e-06	5.9395e-05
CNAG_00185	2437.94	0.899774	0.210657	4.27128	1.94351e-05	0.000116639
CNAG_00186	514.173	0.155179	0.135052	1.14904	0.250542	0.359877
CNAG_00187	2989.16	0.0644252	0.131696	0.489195	0.624704	0.728493
CNAG_00188	1594.83	0.259663	0.0918525	2.82695	0.00469936	0.0129396
CNAG_00189	1910.06	0.407857	0.138947	2.93533	0.00333191	0.00961186
CNAG_00190	5869.38	0.105138	0.110071	0.955182	0.339486	0.457803
CNAG_00191	5220.68	-0.469433	0.175746	-2.67108	0.00756066	0.0194544
CNAG_00192	3493.78	-0.364954	0.227034	-1.60749	0.107947	0.18118
CNAG_00193	12223.4	-0.122691	0.195261	-0.628342	0.52978	0.644949
CNAG_00194	6422.28	-0.542657	0.182473	-2.9739	0.00294041	0.00867574
CNAG_00195	3476.85	-0.153859	0.0778556	-1.97621	0.0481308	0.0925326
CNAG_00229	1150.74	0.10308	0.240009	0.429483	0.667572	0.764098
CNAG_00231	1503.55	-0.0757365	0.117801	-0.642921	0.520275	0.635901
CNAG_00232	43585.4	-0.47688	0.0803802	-5.9328	2.97817e-09	5.16383e-08
CNAG_00233	2795.01	-0.143292	0.122018	-1.17435	0.240256	0.347784
CNAG_00234	1968.17	-0.260832	0.101374	-2.57297	0.0100831	0.0247758
CNAG_00235	15450.1	-0.303055	0.172356	-1.75831	0.0786953	0.139873
CNAG_00236	760.709	-0.521628	0.178412	-2.92373	0.00345865	0.00992909
CNAG_00237	3961.86	-0.224841	0.133089	-1.68941	0.0911406	0.157651
CNAG_00238	29124.3	-0.426086	0.112122	-3.80019	0.000144587	0.000656865
CNAG_00239	3740.01	-0.449616	0.140137	-3.2084	0.00133475	0.00444274
CNAG_00240	5241.4	-0.380547	0.138788	-2.74193	0.00610802	0.0162046
CNAG_00241	7132.99	-0.380635	0.142799	-2.66553	0.00768678	0.0197239
CNAG_00242	231.685	-0.0764134	0.151345	-0.504895	0.613632	0.718331
CNAG_00243	1168.66	0.196024	0.09997	1.96083	0.0498992	0.0954187
CNAG_00246	2928.49	-0.141307	0.132422	-1.0671	0.285929	0.4003
CNAG_00247	6394.72	0.837661	0.155255	5.39539	6.83754e-08	8.20109e-07
CNAG_00248	2073.16	0.661145	0.0756014	8.74514	2.22732e-18	2.75523e-16
CNAG_00249	3462.07	-0.0562041	0.0715797	-0.785197	0.432338	0.551859
CNAG_00250	4162	-1.69813	0.187226	-9.06992	1.19108e-19	2.01462e-17
CNAG_00251	185.148	-0.102274	0.281744	-0.363003	0.716603	0.803464
CNAG_00252	1478.48	-0.0188897	0.0842684	-0.224161	0.822632	0.88042
CNAG_00253	2079.47	0.633903	0.13035	4.86308	1.15572e-06	1.01146e-05
CNAG_00254	1426.37	0.143802	0.317295	0.453211	0.650397	0.749909
CNAG_00255	4380.79	0.0626603	0.0787085	0.796106	0.42597	0.545832
CNAG_00256	10903.6	-0.554632	0.0865288	-6.40979	1.45716e-10	3.60506e-09
CNAG_00257	7139.38	-0.368524	0.175355	-2.10159	0.0355894	0.0719953
CNAG_00258	5974.08	-0.702944	0.216941	-3.24026	0.00119422	0.00402673
CNAG_00259	8135.67	-0.610446	0.159501	-3.82723	0.000129593	0.00059538
CNAG_00260	9471.17	-0.109383	0.0636229	-1.71924	0.0855715	0.149877
CNAG_00261	118467	-0.142206	0.0778306	-1.82713	0.0676804	0.122958
CNAG_00262	48.0192	0.352621	0.266801	1.32167	0.186279	0.283802
CNAG_00263	1662.28	0.16615	0.11672	1.42349	0.154593	0.242389
CNAG_00264	10378	1.06924	0.226401	4.72275	2.32672e-06	1.8704e-05
CNAG_00265	7158.78	-0.564147	0.158983	-3.54846	0.000387488	0.0015344
CNAG_00266	2111.75	0.324259	0.185747	1.7457	0.0808632	0.143082
CNAG_00267	738.394	0.729355	0.162799	4.48009	7.4613e-06	5.06879e-05
CNAG_00268	22525.1	-0.742883	0.130642	-5.68641	1.29737e-08	1.90311e-07
CNAG_00269	156.75	0.895411	0.261326	3.42641	0.000611608	0.00228643
CNAG_00270	5555.5	0.0314067	0.0977075	0.321436	0.74788	0.828024
CNAG_00271	2987.26	-0.0426847	0.08852	-0.482204	0.629661	0.73244
CNAG_00272	5260.19	0.214772	0.108268	1.98371	0.0472886	0.0911249
CNAG_00273	740.338	0.0897963	0.110063	0.81586	0.41458	0.533961
CNAG_00274	2718.97	0.457458	0.0910602	5.02369	5.06873e-07	4.85661e-06
CNAG_00275	1766.98	1.1259	0.200798	5.60714	2.05695e-08	2.88949e-07
CNAG_00276	853.581	0.802508	0.129424	6.20063	5.6239e-10	1.19515e-08
CNAG_00277	1766.7	0.18663	0.100456	1.85784	0.0631924	0.116309
CNAG_00278	2252.27	-0.0297798	0.0664307	-0.448284	0.653948	0.752618
CNAG_00279	6605.87	0.140643	0.0967483	1.4537	0.14603	0.231327
CNAG_00280	9368.82	-0.0141569	0.0623368	-0.227104	0.820343	0.878914
CNAG_00283	5066.25	0.4038	0.0763195	5.29092	1.21706e-07	1.37051e-06
CNAG_00284	1826.31	0.592998	0.0816427	7.26333	3.77669e-13	1.73896e-11
CNAG_00285	3299.23	0.423869	0.209541	2.02284	0.0430892	0.0842484
CNAG_00286	5358.99	0.0114414	0.0672368	0.170166	0.864879	0.909935
CNAG_00287	4421.81	0.32919	0.125611	2.62071	0.00877458	0.0219975
CNAG_00288	2096.08	0.369403	0.115464	3.19928	0.0013777	0.00456006
CNAG_00289	1018.77	0.48142	0.142553	3.37714	0.000732434	0.0026578
CNAG_00290	5487.86	0.350341	0.0961274	3.64455	0.000267863	0.00111841
CNAG_00291	2598.9	0.0929253	0.127586	0.728336	0.466408	0.585933
CNAG_00292	20608	-0.766353	0.17131	-4.47348	7.69573e-06	5.20166e-05
CNAG_00293	5833.44	0.390033	0.10198	3.8246	0.000130983	0.000601432
CNAG_00294	4851.39	0.0129042	0.0758567	0.170113	0.864921	0.909935
CNAG_00295	0.0536141	0	0.173327	0	1	1
CNAG_00299	6925.39	-1.01653	0.210458	-4.83006	1.3649e-06	1.17105e-05
CNAG_00300	8594.96	-0.66937	0.148964	-4.49351	7.00586e-06	4.81464e-05
CNAG_00301	9682.42	0.123093	0.302478	0.406949	0.684045	0.777052
CNAG_00302	5089.78	0.277033	0.115848	2.39135	0.0167864	0.0382845
CNAG_00303	238.006	0.672667	0.170949	3.9349	8.32315e-05	0.000407579
CNAG_00304	953.559	-0.196174	0.128154	-1.53076	0.125829	0.204926
CNAG_00305	7740.36	-0.0144051	0.0898422	-0.160338	0.872615	0.916284
CNAG_00306	9205.35	0.995294	0.138332	7.19498	6.24684e-13	2.69655e-11
CNAG_00307	2910.6	-0.0976445	0.113842	-0.857716	0.391049	0.510316
CNAG_00308	2179.4	0.872159	0.15082	5.78278	7.34761e-09	1.16661e-07
CNAG_00309	4771.59	0.563779	0.11299	4.98962	6.04988e-07	5.68496e-06
CNAG_00310	2137.09	-0.432326	0.086446	-5.0011	5.70029e-07	5.39315e-06
CNAG_00311	7377.44	-0.232482	0.075142	-3.09391	0.0019754	0.00618517
CNAG_00312	1268.25	-0.406472	0.115728	-3.5123	0.000444252	0.00173106
CNAG_00313	3430.47	0.225201	0.116013	1.94116	0.0522387	0.099165
CNAG_00314	2265.03	-0.505127	0.144097	-3.50546	0.000455822	0.00176783
CNAG_00315	1004.57	0.809366	0.484621	1.6701	0.0948997	0.16318
CNAG_00316	3684.22	0.114481	0.0922987	1.24033	0.214854	0.318041
CNAG_00317	2928.01	-0.124709	0.0950283	-1.31234	0.189406	0.28772
CNAG_00318	2604.48	0.455763	0.176231	2.58617	0.00970488	0.0239744
CNAG_00319	8718.23	-0.118059	0.0676072	-1.74624	0.0807687	0.142945
CNAG_00320	2179.32	-0.431694	0.182343	-2.36748	0.0179098	0.0403908
CNAG_00321	1022.9	-0.241383	0.156473	-1.54265	0.122916	0.200933
CNAG_00322	1368.19	0.560781	0.138814	4.03981	5.34942e-05	0.000277969
CNAG_00323	46.9774	0.191541	0.323581	0.591942	0.553889	0.667147
CNAG_00326	11755.6	-0.0624002	0.0689114	-0.905514	0.365193	0.483193
CNAG_00327	1304.56	-0.547671	0.19244	-2.84594	0.00442807	0.0123071
CNAG_00328	2937.61	0.475486	0.202471	2.34841	0.0188537	0.0421705
CNAG_00329	5261.12	0.398689	0.103742	3.84309	0.000121493	0.000562535
CNAG_00330	7311.58	-0.0846827	0.115014	-0.736285	0.461558	0.58172
CNAG_00331	4960.57	1.47572	0.253185	5.82861	5.58917e-09	9.10079e-08
CNAG_00332	10730.8	0.0581891	0.161619	0.360038	0.718819	0.804642
CNAG_00333	3888.28	-0.99939	0.120169	-8.31653	9.05785e-17	9.15506e-15
CNAG_00334	147357	-0.678747	0.107428	-6.31813	2.6474e-10	6.0949e-09
CNAG_00335	2267.05	-0.00802884	0.0805511	-0.0996738	0.920603	0.95196
CNAG_00336	3188.14	0.167875	0.0753589	2.22767	0.0259026	0.055117
CNAG_00337	6423.44	-0.110528	0.27147	-0.407146	0.6839	0.776993
CNAG_00342	4007.58	-0.169838	0.0839252	-2.02369	0.0430023	0.0841169
CNAG_00343	2651.36	-0.249418	0.126223	-1.97601	0.0481539	0.0925341
CNAG_00344	3557.84	-0.45646	0.158712	-2.87603	0.00402705	0.011314
CNAG_00345	5969.56	-0.491625	0.104746	-4.69351	2.68562e-06	2.10781e-05
CNAG_00346	1254.89	-0.363329	0.134572	-2.69988	0.00693644	0.0180387
CNAG_00347	5939.62	-0.0623276	0.109836	-0.56746	0.570401	0.681783
CNAG_00348	863.456	0.580748	0.185468	3.13125	0.00174063	0.00556357
CNAG_00349	2936.53	-1.23398	0.164273	-7.51172	5.83544e-14	3.40592e-12
CNAG_00351	1931.59	-0.285308	0.156282	-1.8256	0.0679108	0.123319
CNAG_00352	1702.18	0.117096	0.0829413	1.41179	0.158012	0.246902
CNAG_00353	1393.36	0.196861	0.0920672	2.13823	0.032498	0.0669176
CNAG_00354	14486.3	0.231061	0.0738102	3.13048	0.00174521	0.00557178
CNAG_00355	4201.71	-0.0210076	0.0859433	-0.244436	0.806893	0.868736
CNAG_00356	7974.65	0.116972	0.0437627	2.67286	0.00752079	0.0193759
CNAG_00357	1441.99	0.357445	0.151245	2.36335	0.0181106	0.0407218
CNAG_00358	4034.98	-0.506489	0.123388	-4.10484	4.04596e-05	0.000217888
CNAG_00359	5121.44	-0.560093	0.22724	-2.46476	0.0137106	0.0322639
CNAG_00360	2037.87	0.428929	0.334536	1.28216	0.199785	0.300315
CNAG_00361	7521.34	0.22723	0.0582725	3.89944	9.6417e-05	0.000461715
CNAG_00362	3642.87	0.163865	0.0769089	2.13064	0.0331189	0.0680147
CNAG_00363	13596.8	0.0906708	0.233757	0.387884	0.698102	0.78848
CNAG_00364	3666	-0.25672	0.103168	-2.48838	0.0128327	0.0305435
CNAG_00365	3328.38	0.423012	0.0957873	4.41616	1.00469e-05	6.51047e-05
CNAG_00366	219.202	0.165892	0.205753	0.80627	0.420087	0.53988
CNAG_00367	1347.11	0.27992	0.137686	2.03304	0.0420485	0.0826217
CNAG_00368	3114.63	0.33741	0.129254	2.61044	0.00904266	0.022574
CNAG_00369	3062.67	0.536741	0.0662812	8.09794	5.5898e-16	4.72738e-14
CNAG_00370	37083.1	-0.449768	0.0898484	-5.00586	5.56133e-07	5.27976e-06
CNAG_00371	1055.16	0.724819	0.142523	5.08561	3.66443e-07	3.62853e-06
CNAG_00372	12000.8	-0.351699	0.126251	-2.78571	0.00534104	0.0144473
CNAG_00373	7561.86	-1.13461	0.136227	-8.32882	8.16494e-17	8.35444e-15
CNAG_00374	4422.46	0.375317	0.0971195	3.86449	0.000111322	0.000522446
CNAG_00375	3877.44	0.00199702	0.111291	0.0179442	0.985683	0.996204
CNAG_00376	84.7741	-0.199106	0.27199	-0.732034	0.464148	0.583999
CNAG_00377	21476.4	-0.964345	0.236384	-4.07956	4.5121e-05	0.000240027
CNAG_00378	1414.95	0.112793	0.107245	1.05173	0.292923	0.40734
CNAG_00383	9488.43	0.100443	0.161916	0.620343	0.535032	0.649245
CNAG_00384	2685.17	-0.942891	0.149332	-6.31406	2.71812e-10	6.20599e-09
CNAG_00385	6738.14	0.0193386	0.0773271	0.250089	0.802519	0.865801
CNAG_00386	20930.3	-0.668054	0.155883	-4.28561	1.82235e-05	0.000110407
CNAG_00387	1840.19	0.0345473	0.119497	0.289107	0.772499	0.844596
CNAG_00388	5081.65	-0.0713692	0.120131	-0.594095	0.552449	0.665895
CNAG_00389	4103.98	0.508415	0.0902536	5.63318	1.76916e-08	2.53682e-07
CNAG_00390	4027.27	0.0137872	0.0710186	0.194135	0.84607	0.898835
CNAG_00391	1157.59	-0.251539	0.136151	-1.84751	0.0646734	0.118571
CNAG_00392	1426.43	-0.384693	0.140413	-2.73972	0.00614916	0.0162981
CNAG_00393	9443.86	0.238386	0.0714558	3.33613	0.000849548	0.00302841
CNAG_00394	1665.98	-0.740933	0.249505	-2.96961	0.00298182	0.00877292
CNAG_00395	6509.77	0.39731	0.0864742	4.59455	4.33687e-06	3.1613e-05
CNAG_00396	2698.25	0.736035	0.191499	3.84355	0.000121266	0.000562109
CNAG_00397	659.734	0.519416	0.143202	3.62716	0.000286551	0.00118451
CNAG_00398	4293.29	0.344177	0.0874702	3.93479	8.32693e-05	0.000407579
CNAG_00399	5113.01	-1.04413	0.151138	-6.90844	4.90006e-12	1.69924e-10
CNAG_00400	4079.17	0.120634	0.234681	0.514033	0.607229	0.71295
CNAG_00401	4441.13	-0.33726	0.113821	-2.96306	0.00304595	0.00892675
CNAG_00402	13590.7	0.314883	0.110332	2.85397	0.00431763	0.0120365
CNAG_00403	1110.65	0.274964	0.107072	2.56804	0.0102275	0.0250786
CNAG_00404	1018.79	1.02335	0.234753	4.35927	1.30497e-05	8.18746e-05
CNAG_00405	4904.73	0.424893	0.0967491	4.39169	1.1247e-05	7.19811e-05
CNAG_00406	2786.02	-1.32931	0.298189	-4.45795	8.27456e-06	5.5084e-05
CNAG_00407	108375	-0.34257	0.21994	-1.55756	0.119337	0.196578
CNAG_00408	1950.37	-0.0835255	0.105119	-0.79458	0.426858	0.546644
CNAG_00409	1384.98	0.441409	0.154459	2.85778	0.00426616	0.011905
CNAG_00410	7798.99	0.283245	0.0739693	3.82923	0.000128545	0.000591878
CNAG_00411	3367.47	-0.317017	0.131496	-2.41086	0.0159151	0.0366604
CNAG_00412	182.256	0.253943	0.215695	1.17732	0.239066	0.346437
CNAG_00413	8306.6	-0.275687	0.150344	-1.83371	0.0666967	0.121464
CNAG_00414	581.668	0.335893	0.25011	1.34298	0.179279	0.274752
CNAG_00415	2556.18	-0.0603346	0.155757	-0.387363	0.698487	0.788701
CNAG_00416	1818.14	0.234269	0.1593	1.47062	0.141394	0.226053
CNAG_00417	54054.7	-0.204025	0.0663141	-3.07665	0.00209342	0.00651286
CNAG_00418	41816	-1.00129	0.191843	-5.21932	1.79579e-07	1.93293e-06
CNAG_00419	1044.71	-0.661168	0.157341	-4.20214	2.64399e-05	0.000152388
CNAG_00420	1577.98	-0.0914673	0.0895739	-1.02114	0.307189	0.42278
CNAG_00421	1007.4	0.461202	0.168198	2.74202	0.00610633	0.0162046
CNAG_00422	4633.5	-0.435261	0.198385	-2.19402	0.028234	0.0593033
CNAG_00423	2592.6	-1.34979	0.228599	-5.90461	3.53476e-09	6.02801e-08
CNAG_00424	2761.53	-0.0308705	0.15617	-0.197672	0.843302	0.896752
CNAG_00425	22.6958	-0.777083	0.393085	-1.97688	0.0480551	0.0924515
CNAG_00426	4082.43	0.0608948	0.110353	0.55182	0.581072	0.691148
CNAG_00427	6403.68	0.00338853	0.0657109	0.0515673	0.958873	0.980394
CNAG_00428	4458.29	-0.115409	0.109914	-1.04999	0.293722	0.407972
CNAG_00429	2951.26	-0.490133	0.267082	-1.83514	0.0664852	0.121212
CNAG_00430	1176.03	-0.0179354	0.141533	-0.126723	0.89916	0.935036
CNAG_00433	3791.26	0.177991	0.182081	0.977538	0.328303	0.446208
CNAG_00434	2492.76	-0.265141	0.0816919	-3.24562	0.00117195	0.00396294
CNAG_00435	1123.44	0.0182524	0.0961993	0.189736	0.849516	0.900996
CNAG_00436	3816.82	0.527001	0.0764627	6.89226	5.49124e-12	1.88063e-10
CNAG_00437	686.371	0.430387	0.14211	3.02855	0.00245729	0.00744915
CNAG_00438	535.705	0.262035	0.206577	1.26846	0.204634	0.305586
CNAG_00439	6265.25	0.106876	0.0836169	1.27817	0.20119	0.301913
CNAG_00440	642.237	0.717001	0.139562	5.1375	2.78413e-07	2.85934e-06
CNAG_00441	46574.5	-0.593913	0.134946	-4.40113	1.07689e-05	6.91882e-05
CNAG_00442	5224.2	2.00914	0.170627	11.775	5.25095e-32	3.95635e-29
CNAG_00443	691.371	0.234776	0.111439	2.10678	0.035137	0.0713065
CNAG_00444	452.827	0.255794	0.119548	2.13968	0.0323807	0.0667423
CNAG_00445	5265.37	0.099094	0.121048	0.818634	0.412995	0.532618
CNAG_00446	19.6449	-0.463302	0.372104	-1.24509	0.2131	0.315908
CNAG_00447	11365.9	-0.47478	0.0829213	-5.72567	1.03024e-08	1.56099e-07
CNAG_00448	5691.1	0.276154	0.103787	2.66077	0.00779623	0.0199405
CNAG_00449	11131.3	-0.568055	0.148051	-3.83689	0.000124601	0.000575637
CNAG_00450	7965.84	-0.512692	0.0799623	-6.41167	1.43936e-10	3.57167e-09
CNAG_00451	1388.66	-0.0183523	0.12808	-0.143288	0.886063	0.926064
CNAG_00452	380.27	0.493062	0.187983	2.62291	0.0087183	0.0218846
CNAG_00453	4105.95	0.241481	0.457825	0.527453	0.597879	0.70537
CNAG_00454	516.494	-0.170918	0.440592	-0.387928	0.698069	0.78848
CNAG_00455	13270.9	-0.361295	0.155541	-2.32283	0.0201885	0.0446074
CNAG_00456	64455.9	1.71736	0.202032	8.50046	1.88847e-17	2.14405e-15
CNAG_00457	60658	0.0831577	0.083098	1.00072	0.316963	0.433569
CNAG_00458	8204.47	-0.26348	0.072215	-3.64855	0.000263723	0.00110405
CNAG_00460	609.309	1.5146	0.275464	5.49835	3.83369e-08	4.92615e-07
CNAG_00461	7091.67	0.581251	0.127056	4.57475	4.76787e-06	3.43022e-05
CNAG_00462	3875.11	0.787112	0.111356	7.06841	1.56721e-12	6.06966e-11
CNAG_00463	11.3416	-0.10159	0.382939	-0.265291	0.790786	0.857857
CNAG_00464	12542.7	-0.13115	0.0635262	-2.0645	0.0389701	0.0776778
CNAG_00465	5966.57	0.411959	0.264551	1.5572	0.119422	0.196617
CNAG_00466	1002.37	0.231888	0.1969	1.17769	0.238919	0.346303
CNAG_00467	1270.59	0.163733	0.126677	1.29252	0.196176	0.295673
CNAG_00468	5420.99	0.414303	0.132583	3.12486	0.00177889	0.00567132
CNAG_00469	3290.3	0.403144	0.130925	3.0792	0.00207554	0.00646209
CNAG_00470	667.668	0.661699	0.173481	3.81424	0.000136601	0.000624117
CNAG_00471	2705.1	-0.00875286	0.0997524	-0.0877459	0.930079	0.959842
CNAG_00472	2067.69	-1.03728	0.205385	-5.05041	4.40851e-07	4.29856e-06
CNAG_00473	1940.38	0.302242	0.11589	2.608	0.00910718	0.0226804
CNAG_00474	1560.01	-0.132873	0.21267	-0.624786	0.532111	0.646933
CNAG_00475	4472.97	-0.592309	0.140975	-4.20151	2.65136e-05	0.000152707
CNAG_00476	242.806	-0.0124647	0.222386	-0.0560496	0.955302	0.978292
CNAG_00480	9160.8	-0.282166	0.0944664	-2.98694	0.00281781	0.00838262
CNAG_00481	1.79022	-0.693669	0.442691	-1.56694	0.11713	0.193496
CNAG_00482	5386.9	-0.339507	0.0749831	-4.52778	5.96073e-06	4.19377e-05
CNAG_00483	81679.5	-0.212263	0.042198	-5.03017	4.90048e-07	4.71174e-06
CNAG_00484	2480.01	1.00795	0.176876	5.69864	1.20769e-08	1.78738e-07
CNAG_00485	9847.82	0.733514	0.454901	1.61247	0.10686	0.179755
CNAG_00486	2469.97	0.455492	0.210677	2.16203	0.0306155	0.0634353
CNAG_00487	953.372	-0.20122	0.166122	-1.21128	0.225789	0.330801
CNAG_00488	1132.5	-0.290235	0.176701	-1.64253	0.100481	0.171144
CNAG_00490	2465.6	0.73781	0.107524	6.86185	6.79744e-12	2.27166e-10
CNAG_00491	2152.7	-0.194329	0.0991367	-1.96021	0.0499712	0.0954949
CNAG_00492	541.175	-0.106183	0.157719	-0.673239	0.500795	0.617556
CNAG_00493	4491.35	0.357773	0.15874	2.25383	0.0242071	0.0518955
CNAG_00495	2088.34	-0.160885	0.122788	-1.31027	0.190106	0.288553
CNAG_00496	1114.12	0.338136	0.119309	2.83411	0.00459529	0.0126953
CNAG_00497	7426.2	0.110557	0.17194	0.642997	0.520226	0.635901
CNAG_00498	3260.67	0.281558	0.0856659	3.28669	0.00101371	0.00351385
CNAG_00499	2596.99	0.260064	0.0811351	3.20532	0.00134914	0.00448336
CNAG_00500	7583.23	-0.104567	0.0621143	-1.68347	0.0922847	0.159411
CNAG_00501	687.459	-0.852468	0.152903	-5.57524	2.47187e-08	3.38959e-07
CNAG_00502	2097.13	-0.0622234	0.0911315	-0.682787	0.494741	0.61182
CNAG_00503	3856.28	1.28086	0.14131	9.06417	1.25554e-19	2.08118e-17
CNAG_00504	2201.81	0.992141	0.126565	7.83896	4.54306e-15	3.39215e-13
CNAG_00505	1948.33	-0.0457829	0.0963571	-0.475138	0.634689	0.737047
CNAG_00506	2021.37	-0.500269	0.209493	-2.388	0.0169404	0.0385614
CNAG_00507	172.176	0.187918	0.259994	0.722779	0.469815	0.588904
CNAG_00508	2629.97	0.478738	0.147374	3.24846	0.0011603	0.00392832
CNAG_00509	15861	-0.290311	0.075513	-3.84451	0.000120793	0.000560545
CNAG_00510	1016.34	-0.15735	0.114893	-1.36954	0.17083	0.263657
CNAG_00511	452.544	-0.089537	0.110377	-0.811192	0.417255	0.536739
CNAG_00512	6345.38	-0.421707	0.0753369	-5.59761	2.17325e-08	3.03741e-07
CNAG_00513	11528.4	-0.526935	0.160069	-3.29193	0.000995037	0.00345781
CNAG_00514	3694.83	-0.140073	0.133273	-1.05102	0.293248	0.407629
CNAG_00515	903.073	-0.0172173	0.129995	-0.132446	0.894632	0.931939
CNAG_00516	271.913	0.720189	0.129874	5.54528	2.93491e-08	3.9107e-07
CNAG_00517	4580.64	0.340355	0.0701259	4.85348	1.21313e-06	1.05392e-05
CNAG_00519	9076.36	-0.380518	0.133839	-2.8431	0.0044677	0.0123965
CNAG_00520	20738.1	-0.671466	0.154983	-4.33252	1.47411e-05	9.15164e-05
CNAG_00521	4321.63	0.665498	0.175764	3.78631	0.000152902	0.000688723
CNAG_00522	11244.7	0.0821472	0.290416	0.282861	0.777284	0.847712
CNAG_00523	1513.05	-0.00562337	0.128205	-0.0438625	0.965014	0.983768
CNAG_00524	3054.17	0.219619	0.19424	1.13066	0.258198	0.368702
CNAG_00525	6502.72	-0.460764	0.0969771	-4.75127	2.02145e-06	1.66373e-05
CNAG_00526	243.019	0.541271	0.260161	2.08052	0.0374776	0.0751183
CNAG_00527	8359.49	-0.346989	0.113245	-3.06405	0.00218364	0.00674796
CNAG_00528	1989.52	0.594356	0.128524	4.62448	3.75543e-06	2.81165e-05
CNAG_00529	5070.65	-0.411674	0.139068	-2.96023	0.00307414	0.00899345
CNAG_00531	47999.4	0.794249	0.151577	5.23988	1.60677e-07	1.76383e-06
CNAG_00532	3619.27	0.0878211	0.069747	1.25914	0.20798	0.309802
CNAG_00533	7227.87	-0.301986	0.0726437	-4.15709	3.2233e-05	0.000180261
CNAG_00534	8440.41	-0.21868	0.115471	-1.89381	0.0582501	0.108709
CNAG_00535	5216.25	-0.455939	0.102455	-4.45014	8.58148e-06	5.67661e-05
CNAG_00536	3474.26	0.39836	0.11805	3.37449	0.000739515	0.0026788
CNAG_00537	1741.14	-0.0907669	0.123582	-0.73447	0.462663	0.582669
CNAG_00538	2371.97	-0.13801	0.107647	-1.28206	0.199823	0.300315
CNAG_00539	3222.42	-1.27125	0.215107	-5.90982	3.42483e-09	5.8768e-08
CNAG_00540	261.465	0.690623	0.233219	2.96127	0.00306372	0.0089693
CNAG_00541	984.675	-0.451976	0.0953945	-4.73796	2.15877e-06	1.75583e-05
CNAG_00542	991.796	0.859938	0.14429	5.95977	2.5259e-09	4.48344e-08
CNAG_00543	3511.49	0.343817	0.103084	3.33532	0.000852008	0.00303327
CNAG_00544	1508.45	0.592556	0.118138	5.01579	5.28164e-07	5.04311e-06
CNAG_00545	6041.85	-0.522188	0.184516	-2.83004	0.00465419	0.0128451
CNAG_00546	8529.78	-0.143077	0.122511	-1.16787	0.242861	0.350973
CNAG_00547	18265.4	0.094432	0.20574	0.458986	0.646244	0.747011
CNAG_00549	587.435	0.227162	0.122649	1.85213	0.0640073	0.117626
CNAG_00550	2301.29	-0.512398	0.148889	-3.44148	0.000578551	0.00217594
CNAG_00551	12638.2	-0.194687	0.0929814	-2.09383	0.0362749	0.0731678
CNAG_00554	2284.61	0.651703	0.270099	2.41283	0.0158293	0.0364932
CNAG_00555	3500.13	0.152934	0.181021	0.844843	0.398198	0.517689
CNAG_00556	8250.27	0.222278	0.107935	2.05937	0.0394589	0.0785199
CNAG_00557	3874.06	0.0825416	0.0717457	1.15048	0.249948	0.359311
CNAG_00558	9798.93	-0.559226	0.183406	-3.04912	0.00229515	0.00703485
CNAG_00559	3276.99	-0.228651	0.257998	-0.88625	0.375483	0.494361
CNAG_00560	6987.55	0.2353	0.130506	1.80298	0.0713908	0.128712
CNAG_00561	4414.54	-0.393628	0.070699	-5.56765	2.58193e-08	3.52538e-07
CNAG_00562	3361.32	-0.21458	0.0774579	-2.77028	0.00560075	0.0150272
CNAG_00563	1274.45	0.761887	0.237888	3.20272	0.00136137	0.00451501
CNAG_00564	2508.27	-0.0515507	0.101593	-0.507426	0.611856	0.716657
CNAG_00565	16070	0.209952	0.0619414	3.38953	0.000700123	0.00255735
CNAG_00566	1545.27	0.75667	0.234164	3.23136	0.00123201	0.00413519
CNAG_00567	3147.38	-0.223711	0.0921784	-2.42694	0.0152269	0.0352812
CNAG_00568	325.703	0.313581	0.154392	2.03107	0.0422475	0.0829536
CNAG_00569	4279.9	-0.177658	0.0801724	-2.21595	0.0266952	0.056499
CNAG_00570	10724.7	0.365373	0.093571	3.90476	9.43172e-05	0.00045316
CNAG_00571	4874.16	-0.209927	0.0717514	-2.92576	0.00343616	0.00987478
CNAG_00572	5332.89	0.224304	0.0735548	3.04948	0.00229238	0.00702895
CNAG_00573	3296.56	0.751725	0.113912	6.59919	4.13399e-11	1.18967e-09
CNAG_00574	4836.65	-0.0566708	0.123255	-0.459786	0.64567	0.746452
CNAG_00575	5031.31	0.193023	0.464587	0.415472	0.677796	0.771751
CNAG_00576	2737.54	-0.0999255	0.103276	-0.967556	0.333266	0.451325
CNAG_00577	1778.74	0.0166592	0.107425	0.155077	0.876761	0.918775
CNAG_00580	10924.5	-0.620143	0.169732	-3.65366	0.000258528	0.00108655
CNAG_00581	47163.8	0.859692	0.146577	5.86511	4.48835e-09	7.46977e-08
CNAG_00582	4827.95	-0.630168	0.0862774	-7.30397	2.7939e-13	1.33079e-11
CNAG_00583	13776.7	0.151926	0.0997906	1.52244	0.127898	0.207806
CNAG_00584	23312.2	-0.0162572	0.0782854	-0.207666	0.83549	0.889963
CNAG_00585	2942.5	-0.868424	0.194021	-4.47592	7.60813e-06	5.16008e-05
CNAG_00586	1362.32	0.134774	0.210537	0.640142	0.52208	0.637919
CNAG_00587	1266.86	0.31252	0.285272	1.09551	0.273291	0.385801
CNAG_00588	10210.2	0.982721	0.469695	2.09225	0.0364158	0.0734162
CNAG_00589	2336.89	0.423932	0.117095	3.62041	0.00029414	0.00121406
CNAG_00590	5617.28	-0.487865	0.171625	-2.84263	0.00447431	0.0124107
CNAG_00591	553.726	-0.059535	0.19554	-0.304465	0.760774	0.837467
CNAG_00592	2243.25	0.180719	0.0936977	1.92874	0.053763	0.101663
CNAG_00593	4643.71	-0.266387	0.0943022	-2.82482	0.00473067	0.013015
CNAG_00594	13647.5	0.0410523	0.148632	0.276201	0.782394	0.851323
CNAG_00595	807.508	0.603452	0.369664	1.63244	0.102587	0.174017
CNAG_00596	729.371	0.483331	0.164296	2.94183	0.00326281	0.00944739
CNAG_00597	43834.6	0.105463	0.156069	0.675744	0.499203	0.616051
CNAG_00598	611.934	0.204015	0.242908	0.839884	0.400974	0.520562
CNAG_00599	4993.64	-0.17815	0.0734618	-2.42507	0.0153056	0.0354337
CNAG_00600	13208	-0.0340461	0.120943	-0.281505	0.778323	0.848335
CNAG_00601	8093.46	-0.206625	0.140965	-1.46578	0.142707	0.227497
CNAG_00602	16483.6	-0.308712	0.0779128	-3.96228	7.42383e-05	0.000369764
CNAG_00603	7003.21	-0.476031	0.170686	-2.78892	0.00528839	0.0143236
CNAG_00604	3921.23	-0.511707	0.123566	-4.14115	3.45567e-05	0.00019043
CNAG_00605	8867.61	-0.190869	0.1431	-1.33382	0.182263	0.278554
CNAG_00606	3188.25	0.24208	0.0836117	2.89529	0.00378805	0.0107298
CNAG_00607	7716.7	-0.323832	0.157199	-2.06001	0.0393975	0.0784355
CNAG_00608	2917.14	-0.184337	0.0886123	-2.08026	0.0375014	0.0751298
CNAG_00609	7505.56	-0.507086	0.130756	-3.8781	0.000105274	0.000497155
CNAG_00612	2280.14	-0.0445141	0.129067	-0.344891	0.730177	0.814277
CNAG_00613	3615.03	-0.657294	0.119598	-5.49587	3.88795e-08	4.98042e-07
CNAG_00614	756.843	0.0133008	0.240627	0.0552754	0.955919	0.978468
CNAG_00615	2219.91	0.316098	0.119303	2.64954	0.0080602	0.0204666
CNAG_00619	1895.67	0.199786	0.103005	1.93957	0.0524321	0.0995093
CNAG_00622	6388.53	0.0237885	0.0621044	0.38304	0.70169	0.791454
CNAG_00623	3230.33	0.280335	0.0715747	3.91667	8.978e-05	0.000433875
CNAG_00624	2593.87	-0.0403041	0.0755227	-0.533669	0.593571	0.702012
CNAG_00625	6316.02	0.664471	0.126566	5.24999	1.52104e-07	1.68309e-06
CNAG_00626	25175.9	-0.195642	0.114321	-1.71135	0.087017	0.15174
CNAG_00627	939.457	0.331071	0.20786	1.59276	0.111214	0.185722
CNAG_00628	1176.35	0.000124962	0.104631	0.00119431	0.999047	1
CNAG_00632	5050.7	0.318387	0.0936137	3.40107	0.000671217	0.00247247
CNAG_00633	14616.4	-0.579098	0.147304	-3.93132	8.44804e-05	0.000412006
CNAG_00634	6922.42	-0.0169665	0.166586	-0.101849	0.918877	0.950531
CNAG_00635	13290.1	-0.0792987	0.164543	-0.481934	0.629853	0.732457
CNAG_00636	3827.06	-0.315469	0.157155	-2.00737	0.0447098	0.0869031
CNAG_00637	2521.7	1.35128	0.296814	4.55262	5.29828e-06	3.76928e-05
CNAG_00638	3268.42	0.688221	0.438408	1.56982	0.116457	0.192731
CNAG_00639	1062.48	0.402664	0.152181	2.64596	0.00814592	0.0206589
CNAG_00640	98336.5	-0.607041	0.102465	-5.92436	3.1352e-09	5.42475e-08
CNAG_00641	9288.15	-0.2975	0.130831	-2.27393	0.0229704	0.0496813
CNAG_00642	5746.99	-0.159286	0.142055	-1.1213	0.262159	0.373137
CNAG_00643	7267.82	-0.169103	0.160953	-1.05064	0.293426	0.407629
CNAG_00644	6904.19	0.443756	0.0595429	7.4527	9.14463e-14	4.85838e-12
CNAG_00645	3549.51	0.351442	0.0941966	3.73094	0.000190769	0.000835672
CNAG_00647	6023.89	-0.313692	0.138789	-2.26021	0.023808	0.0511723
CNAG_00648	2133.83	0.734207	0.271234	2.70691	0.00679121	0.0177166
CNAG_00649	14476.4	-0.218542	0.0590497	-3.70099	0.000214759	0.000923677
CNAG_00650	3896.97	-0.0609664	0.100004	-0.609641	0.5421	0.655614
CNAG_00651	1400.06	0.995724	0.137972	7.21687	5.31978e-13	2.34523e-11
CNAG_00652	5121.82	0.0467189	0.0858078	0.54446	0.586125	0.695861
CNAG_00653	4265.47	-0.213484	0.10022	-2.13015	0.0331594	0.0680635
CNAG_00654	3082	0.486915	0.282752	1.72205	0.0850598	0.149154
CNAG_00655	37431.3	-0.677126	0.110706	-6.11644	9.56917e-10	1.88383e-08
CNAG_00656	80206.1	-0.639766	0.0907966	-7.04615	1.83933e-12	6.9924e-11
CNAG_00657	0.169727	0.0323708	0.173327	0.186761	0.851848	0.901445
CNAG_00658	2030.84	0.292753	0.0784191	3.73319	0.000189072	0.000829451
CNAG_00659	843.796	0.328167	0.168371	1.94907	0.0512871	0.0976046
CNAG_00660	3731.56	0.0327863	0.147301	0.22258	0.823863	0.880827
CNAG_00661	4109.96	-0.302995	0.21524	-1.40771	0.159217	0.248417
CNAG_00662	5152.19	0.310147	0.158634	1.95511	0.0505704	0.0963955
CNAG_00663	3926.24	0.373327	0.212968	1.75297	0.0796065	0.14119
CNAG_00664	478.651	-0.127712	0.233493	-0.546963	0.584404	0.694315
CNAG_00665	8525.42	-0.0342636	0.0819431	-0.418139	0.675846	0.769741
CNAG_00666	14784.8	-0.383624	0.176029	-2.17932	0.0293078	0.0611538
CNAG_00667	2056.14	0.36223	0.0846854	4.27736	1.89119e-05	0.000114062
CNAG_00668	24104.8	0.286951	0.137253	2.09068	0.0365571	0.0736288
CNAG_00669	3510.22	-0.276945	0.121361	-2.28199	0.0224897	0.0487945
CNAG_00670	2468.05	-0.039856	0.135823	-0.293441	0.769185	0.84228
CNAG_00671	4973.88	0.0425245	0.0767794	0.553853	0.579679	0.690087
CNAG_00672	43188.5	-0.678756	0.0936568	-7.24727	4.25243e-13	1.93649e-11
CNAG_00673	3218.15	0.234868	0.109808	2.13889	0.0324446	0.0668243
CNAG_00674	10998.5	0.891001	0.134141	6.64228	3.08873e-11	9.11009e-10
CNAG_00675	5624.79	0.783935	0.147195	5.32584	1.00487e-07	1.15832e-06
CNAG_00676	1282.5	0.719025	0.150063	4.79148	1.65553e-06	1.39584e-05
CNAG_00677	1790.68	-0.396945	0.163487	-2.428	0.0151824	0.0351977
CNAG_00678	6946.82	0.457344	0.092282	4.95594	7.19806e-07	6.6548e-06
CNAG_00679	2832.76	1.51942	0.277126	5.48277	4.18714e-08	5.28204e-07
CNAG_00680	6510.9	-0.164767	0.260006	-0.633707	0.526272	0.641716
CNAG_00681	7154.01	-1.16088	0.259386	-4.47547	7.62428e-06	5.1639e-05
CNAG_00682	13668.5	0.61454	0.163611	3.7561	0.000172579	0.000765704
CNAG_00683	4998.64	0.164127	0.0991034	1.65612	0.0976978	0.167021
CNAG_00684	7501.11	-0.0972183	0.104833	-0.927362	0.353739	0.472183
CNAG_00685	4445.84	0.145323	0.0827369	1.75645	0.0790119	0.140315
CNAG_00686	30774.3	0.323596	0.197327	1.6399	0.101027	0.171933
CNAG_00687	6247.52	-1.20514	0.251819	-4.78572	1.70371e-06	1.42486e-05
CNAG_00688	2748.53	1.13226	0.155139	7.29836	2.91298e-13	1.37959e-11
CNAG_00689	1814.16	1.16165	0.162499	7.14864	8.76402e-13	3.65006e-11
CNAG_00690	3908.68	-0.101486	0.0541555	-1.87398	0.0609337	0.112929
CNAG_00691	3406.98	1.30071	0.250678	5.18878	2.1168e-07	2.23776e-06
CNAG_00692	2769.69	0.700289	0.136856	5.11697	3.10475e-07	3.14574e-06
CNAG_00693	3876.21	-0.0465661	0.117744	-0.395485	0.692485	0.784309
CNAG_00694	10882.9	-0.149331	0.0433395	-3.44561	0.00056978	0.00214847
CNAG_00695	1932.06	0.176811	0.0952421	1.85644	0.0633909	0.116622
CNAG_00696	5624.04	0.679966	0.217578	3.12516	0.00177711	0.00566924
CNAG_00697	8808.94	0.600536	0.114684	5.23643	1.63715e-07	1.79243e-06
CNAG_00698	5492.23	0.493236	0.116851	4.22106	2.4316e-05	0.000141624
CNAG_00699	22506.4	-0.187746	0.160943	-1.16654	0.243397	0.351625
CNAG_00700	21433.7	-0.584832	0.136318	-4.29021	1.785e-05	0.000108302
CNAG_00701	8913.43	-1.06604	0.16956	-6.28712	3.23405e-10	7.2639e-09
CNAG_00702	17589.5	-0.325304	0.158549	-2.05176	0.0401932	0.0797895
CNAG_00703	31098.9	-0.552346	0.10726	-5.14959	2.61051e-07	2.70788e-06
CNAG_00704	4965.92	0.0468894	0.122134	0.383917	0.70104	0.790937
CNAG_00705	5977.94	-0.142713	0.0639844	-2.23043	0.0257191	0.0547829
CNAG_00706	5992.19	-0.536329	0.154048	-3.48156	0.000498499	0.00191145
CNAG_00707	8295.95	-0.552523	0.102242	-5.40407	6.51467e-08	7.85741e-07
CNAG_00708	3329.27	-0.413905	0.109897	-3.7663	0.000165683	0.000738988
CNAG_00709	3013.23	-0.182815	0.150664	-1.21339	0.224979	0.329847
CNAG_00710	1522.3	0.375739	0.158172	2.37551	0.0175246	0.039684
CNAG_00711	4083.3	0.357758	0.138716	2.57907	0.00990661	0.0244072
CNAG_00712	2315.5	0.122417	0.0807158	1.51664	0.129358	0.209849
CNAG_00713	4126.18	0.203569	0.102985	1.97668	0.0480781	0.0924528
CNAG_00714	1382.9	-0.854226	0.167378	-5.10357	3.33304e-07	3.35246e-06
CNAG_00715	1698.01	0.498376	0.140978	3.53513	0.00040758	0.00160172
CNAG_00716	22839	0.596096	0.130741	4.55938	5.13053e-06	3.672e-05
CNAG_00717	3128.67	0.390759	0.222896	1.7531	0.0795849	0.141182
CNAG_00718	4762.21	-0.227088	0.132315	-1.71627	0.0861133	0.150603
CNAG_00719	13880.1	-0.707845	0.156899	-4.51148	6.43778e-06	4.47245e-05
CNAG_00720	7692.16	-0.844007	0.204782	-4.12149	3.76429e-05	0.000204772
CNAG_00721	13961	-0.0312128	0.0909882	-0.343042	0.731567	0.81484
CNAG_00722	2607.13	-0.406473	0.11055	-3.67684	0.000236145	0.00100162
CNAG_00723	456.775	0.554036	0.139819	3.96252	7.41639e-05	0.00036968
CNAG_00726	32.5111	0.0123488	0.430983	0.0286525	0.977142	0.991497
CNAG_00727	1884.65	0.433721	0.34852	1.24446	0.213329	0.316065
CNAG_00728	2201.82	-0.394382	0.125279	-3.14803	0.00164377	0.00529483
CNAG_00729	0	NA	NA	NA	NA	NA
CNAG_00730	18312.2	-0.485178	0.236241	-2.05374	0.0400008	0.0794838
CNAG_00732	5390.37	0.502968	0.398864	1.261	0.207308	0.308926
CNAG_00733	6935.23	-0.431959	0.149228	-2.89461	0.00379626	0.010742
CNAG_00734	4675.62	0.0360261	0.115728	0.311301	0.755572	0.833401
CNAG_00735	13636.7	1.1149	0.199783	5.58056	2.3975e-08	3.30624e-07
CNAG_00736	4450.16	0.248124	0.0675086	3.67544	0.000237439	0.00100659
CNAG_00737	3861.5	-0.628911	0.181806	-3.45925	0.000541687	0.00205657
CNAG_00738	115.967	0.836081	0.20174	4.14434	3.40792e-05	0.000188676
CNAG_00739	4116.68	0.0872293	0.0846725	1.0302	0.302918	0.418431
CNAG_00740	5873.84	-0.394467	0.19276	-2.04642	0.0407151	0.0806131
CNAG_00741	21191.5	-0.349522	0.0575465	-6.07373	1.24971e-09	2.39758e-08
CNAG_00742	6377.27	-0.547678	0.168165	-3.25679	0.00112679	0.00383683
CNAG_00743	6775.81	-0.671495	0.142316	-4.71833	2.37785e-06	1.90412e-05
CNAG_00744	5326.59	-0.0645663	0.119912	-0.538449	0.590267	0.699566
CNAG_00745	4399.27	0.451272	0.204564	2.20602	0.0273828	0.0577625
CNAG_00746	20760.8	0.130121	0.0719354	1.80886	0.0704735	0.127251
CNAG_00747	20553.6	-0.00360039	0.0751922	-0.0478825	0.96181	0.981879
CNAG_00748	1090.37	0.610798	0.119814	5.09791	3.43431e-07	3.44595e-06
CNAG_00749	239.746	-1.66598	0.357373	-4.66175	3.13531e-06	2.3818e-05
CNAG_00750	1961.95	0.345644	0.125144	2.76198	0.00574528	0.0153653
CNAG_00751	249.395	0.532882	0.218104	2.44324	0.014556	0.033945
CNAG_00752	651.031	0.103582	0.137203	0.754958	0.450274	0.570361
CNAG_00753	4856.04	0.122111	0.0752694	1.62232	0.104734	0.176825
CNAG_00754	10724.5	-0.239801	0.11841	-2.02518	0.0428493	0.0838769
CNAG_00755	2011.57	-0.625757	0.213653	-2.92885	0.00340221	0.00978739
CNAG_00756	1151.22	0.326343	0.112564	2.89917	0.00374156	0.0106199
CNAG_00757	3772.07	0.84165	0.13271	6.34203	2.26759e-10	5.33915e-09
CNAG_00758	3825.03	-0.974612	0.186535	-5.22483	1.74315e-07	1.88853e-06
CNAG_00759	400.281	0.0715327	0.134958	0.530037	0.596086	0.703956
CNAG_00760	4726.02	-0.162332	0.0821477	-1.9761	0.0481431	0.0925341
CNAG_00761	2596.37	-0.0109279	0.0884152	-0.123597	0.901634	0.936766
CNAG_00762	4981.73	-0.338659	0.142691	-2.37337	0.0176267	0.0398712
CNAG_00764	11211	-0.615912	0.168812	-3.64852	0.000263756	0.00110405
CNAG_00765	4875.49	-0.865609	0.128109	-6.7568	1.41068e-11	4.41197e-10
CNAG_00766	3618.22	0.466346	0.216786	2.15118	0.0314619	0.0650102
CNAG_00768	4399.75	0.344212	0.14936	2.30458	0.02119	0.0464487
CNAG_00769	5982.87	0.251437	0.110633	2.27271	0.0230435	0.0498004
CNAG_00770	6787.94	-0.731393	0.196592	-3.72036	0.000198943	0.000869181
CNAG_00771	21372.2	-0.619736	0.0933868	-6.63622	3.21828e-11	9.42512e-10
CNAG_00772	6107.94	0.275293	0.0653622	4.21181	2.53328e-05	0.00014703
CNAG_00773	1156.76	-0.0870526	0.148451	-0.586405	0.557603	0.670353
CNAG_00774	11582.1	-0.725103	0.127181	-5.70134	1.18867e-08	1.76553e-07
CNAG_00775	8936.72	-0.550894	0.157006	-3.50875	0.000450221	0.00174877
CNAG_00776	61285	-0.529919	0.224194	-2.36367	0.0180951	0.0407202
CNAG_00777	9259.16	0.259206	0.132363	1.95829	0.0501956	0.0958133
CNAG_00778	8641.33	0.642795	0.0925531	6.94515	3.7807e-12	1.32213e-10
CNAG_00779	34661.1	-0.635871	0.111035	-5.72678	1.02353e-08	1.55652e-07
CNAG_00780	4603.18	-1.25863	0.23141	-5.43897	5.35909e-08	6.65909e-07
CNAG_00781	1332.67	-0.406381	0.102509	-3.96437	7.35912e-05	0.000368056
CNAG_00782	2644.02	0.349661	0.0836208	4.18151	2.89578e-05	0.000164385
CNAG_00783	2128.52	-0.073463	0.0922459	-0.796382	0.42581	0.545832
CNAG_00784	56.8746	0.287042	0.230565	1.24495	0.21315	0.315908
CNAG_00785	68601.2	-0.57482	0.100339	-5.7288	1.01144e-08	1.54096e-07
CNAG_00786	1238.82	-0.532122	0.154571	-3.44259	0.000576179	0.00216865
CNAG_00787	2537.21	0.755481	0.114532	6.59623	4.21742e-11	1.20948e-09
CNAG_00788	26730	-0.557609	0.112598	-4.95219	7.33832e-07	6.75778e-06
CNAG_00789	281.537	0.0995972	0.29682	0.335547	0.737212	0.819586
CNAG_00790	2603.96	1.27004	0.260019	4.88441	1.03741e-06	9.15659e-06
CNAG_00791	15531.2	0.295012	0.205623	1.43472	0.151367	0.238141
CNAG_00792	5756.62	-0.299603	0.178236	-1.68093	0.0927755	0.160159
CNAG_00793	5068.58	-0.420546	0.131149	-3.20663	0.00134299	0.00446478
CNAG_00794	4753.13	0.247685	0.138163	1.7927	0.0730216	0.131138
CNAG_00795	3.70987	-0.433255	0.400492	-1.08181	0.279337	0.392798
CNAG_00796	6348.27	-0.543778	0.15951	-3.40906	0.000651875	0.00241086
CNAG_00797	10121	-0.302853	0.104431	-2.90003	0.0037313	0.0105944
CNAG_00798	1445.2	-0.355492	0.111188	-3.19723	0.00138756	0.00458536
CNAG_00799	75225.6	-0.242869	0.0851121	-2.85352	0.00432374	0.0120495
CNAG_00800	665.501	-0.284305	0.197974	-1.43607	0.150982	0.237756
CNAG_00801	312.406	-0.280098	0.252267	-1.11032	0.266859	0.378527
CNAG_00802	695.177	0.317409	0.232162	1.36719	0.171567	0.264647
CNAG_00803	4465.09	0.573118	0.1034	5.54272	2.97815e-08	3.95559e-07
CNAG_00804	2640.66	-0.184252	0.0884581	-2.08293	0.0372575	0.0747974
CNAG_00805	1847.77	0.423358	0.111624	3.79273	0.000149001	0.00067298
CNAG_00806	17498.9	-0.0530552	0.116925	-0.453756	0.650005	0.749581
CNAG_00807	3153.57	0.967513	0.290446	3.33113	0.000864953	0.00307275
CNAG_00808	5784.92	-0.314901	0.100192	-3.14298	0.00167239	0.00537031
CNAG_00809	36526.1	-0.509976	0.164935	-3.09198	0.00198825	0.00622069
CNAG_00810	2885.48	0.17213	0.0956139	1.80026	0.0718195	0.129288
CNAG_00811	4738.33	-0.382556	0.0760241	-5.03203	4.85316e-07	4.67462e-06
CNAG_00812	6649.3	-0.831179	0.200461	-4.14633	3.37845e-05	0.000187798
CNAG_00813	111.695	-0.355014	0.240624	-1.47539	0.140108	0.224303
CNAG_00814	5181.59	-0.104359	0.202907	-0.514318	0.60703	0.712918
CNAG_00815	50222	-1.571	0.181328	-8.66386	4.56061e-18	5.47802e-16
CNAG_00816	6250.31	0.780664	0.17781	4.39043	1.13128e-05	7.22346e-05
CNAG_00817	1468.71	-0.213573	0.168467	-1.26774	0.204891	0.305915
CNAG_00818	10353.3	-0.553473	0.18995	-2.91378	0.00357087	0.0102088
CNAG_00819	13382.4	-0.435517	0.109434	-3.97974	6.89916e-05	0.00034866
CNAG_00820	1393.83	-0.324196	0.201267	-1.61077	0.107229	0.18016
CNAG_00821	27973	-0.562022	0.0968659	-5.80206	6.55034e-09	1.05416e-07
CNAG_00822	14033.8	-0.576775	0.11584	-4.97908	6.38878e-07	5.97632e-06
CNAG_00823	2713.19	0.0509976	0.137163	0.371803	0.710039	0.798698
CNAG_00824	2776.34	0.413717	0.0900877	4.59239	4.38207e-06	3.18864e-05
CNAG_00825	3739.36	0.144516	0.0833682	1.73347	0.0830126	0.14626
CNAG_00826	1318.5	-1.13573	0.256516	-4.42754	9.53142e-06	6.22485e-05
CNAG_00827	88.3263	0.0127356	0.249543	0.0510356	0.959297	0.980594
CNAG_00828	927.22	0.12225	0.154961	0.788904	0.430168	0.549682
CNAG_00829	6181.36	0.243263	0.0837691	2.90396	0.0036847	0.0104872
CNAG_00830	1648.49	0.227417	0.0943472	2.41042	0.015934	0.0366929
CNAG_00831	3568.58	-0.105687	0.0836231	-1.26386	0.206282	0.30766
CNAG_00832	1076.23	0.937291	0.122049	7.67963	1.59548e-14	1.0664e-12
CNAG_00833	374.564	-0.116444	0.212706	-0.54744	0.584076	0.694025
CNAG_00834	1700.98	0.413232	0.450895	0.916472	0.359419	0.477842
CNAG_00835	1175.43	-0.0797982	0.0965324	-0.826647	0.408437	0.527771
CNAG_00836	1927.36	-0.512585	0.202439	-2.53204	0.01134	0.0274412
CNAG_00837	3266.33	-0.380809	0.175813	-2.16599	0.0303116	0.0628863
CNAG_00838	790.801	0.0957775	0.132187	0.724558	0.468723	0.587877
CNAG_00839	498.383	0.581968	0.17361	3.35215	0.000801869	0.00288325
CNAG_00840	113.987	0.417497	0.264586	1.57792	0.114583	0.190123
CNAG_00841	1169.92	-0.537497	0.179847	-2.98864	0.00280224	0.00834531
CNAG_00843	793.894	0.18585	0.165269	1.12453	0.260788	0.371824
CNAG_00844	128.641	0.0723547	0.246929	0.293018	0.769508	0.842383
CNAG_00845	7541.41	-0.392987	0.156816	-2.50604	0.0122093	0.029212
CNAG_00846	3555.77	-0.0564915	0.123197	-0.458547	0.646559	0.747272
CNAG_00847	1383.71	-0.118402	0.102943	-1.15017	0.250072	0.359327
CNAG_00848	78117.9	0.158561	0.465929	0.340311	0.733622	0.816362
CNAG_00849	372.111	-0.567592	0.228482	-2.48419	0.0129847	0.0308359
CNAG_00850	247.566	0.222592	0.285509	0.779632	0.435608	0.555304
CNAG_00851	412.55	0.636185	0.402739	1.57965	0.114188	0.18962
CNAG_00852	5195.4	-0.3938	0.0988614	-3.98336	6.79484e-05	0.000343598
CNAG_00853	2885.27	-0.300904	0.0811063	-3.71	0.000207262	0.000899365
CNAG_00854	6731.32	0.477567	0.0858994	5.55961	2.70374e-08	3.65557e-07
CNAG_00855	1997.92	0.28381	0.127909	2.21884	0.0264977	0.056167
CNAG_00858	2917.61	0.211016	0.111957	1.8848	0.0594574	0.110613
CNAG_00859	1866.87	0.0107209	0.0837627	0.127992	0.898156	0.934343
CNAG_00860	2556.35	0.256653	0.159901	1.60508	0.108476	0.181847
CNAG_00861	912.92	0.138261	0.134799	1.02568	0.305041	0.420733
CNAG_00862	1975.47	-0.00104017	0.0843808	-0.0123271	0.990165	0.997385
CNAG_00863	1288.32	0.117262	0.101939	1.15031	0.250017	0.359311
CNAG_00864	482.268	0.0321663	0.148271	0.216943	0.828253	0.884266
CNAG_00865	15.8035	0.24694	0.426905	0.578442	0.562966	0.675526
CNAG_00866	12679.7	-0.308772	0.207204	-1.49019	0.136175	0.219022
CNAG_00867	659.508	-0.64305	0.129385	-4.97004	6.69387e-07	6.21959e-06
CNAG_00868	0.100963	0.000725761	0.173327	0.00418724	0.996659	1
CNAG_00869	2309.66	0.139867	0.227368	0.615157	0.538451	0.652203
CNAG_00870	2749.78	-0.57022	0.271478	-2.10043	0.0356909	0.0721654
CNAG_00871	4818.66	0.332942	0.119345	2.78975	0.00527481	0.0142961
CNAG_00872	11209	0.148626	0.0622244	2.38854	0.0169154	0.0385257
CNAG_00873	20699.5	-0.125841	0.205094	-0.613577	0.539495	0.653035
CNAG_00874	17083.5	-0.534727	0.135794	-3.93778	8.22396e-05	0.000403553
CNAG_00875	1283.2	0.321969	0.0981001	3.28205	0.00103057	0.00356115
CNAG_00876	20633.5	-1.22585	0.166635	-7.35647	1.88835e-13	9.15241e-12
CNAG_00877	2044.49	0.307709	0.131937	2.33223	0.0196885	0.0437592
CNAG_00878	1080.54	0.206914	0.0761491	2.71722	0.00658335	0.0172831
CNAG_00879	28771.8	0.731022	0.171085	4.27287	1.92974e-05	0.00011598
CNAG_00883	13263.2	0.486049	0.154354	3.14893	0.00163869	0.00528052
CNAG_00884	6140.33	0.310183	0.115956	2.675	0.00747295	0.0192587
CNAG_00885	38.5186	0.635891	0.463408	1.37221	0.17	0.262571
CNAG_00886	53311.3	-0.671803	0.177079	-3.7938	0.000148358	0.00067044
CNAG_00887	84.6887	-1.18654	0.272285	-4.35771	1.31431e-05	8.23355e-05
CNAG_00888	3915.5	0.28606	0.108843	2.62819	0.00858394	0.0216088
CNAG_00889	663.637	0.353399	0.123942	2.85131	0.00435388	0.0121213
CNAG_00890	8327.04	0.549072	0.12423	4.41981	9.8786e-06	6.41644e-05
CNAG_00891	32964.4	-0.482959	0.129282	-3.73572	0.000187182	0.000821698
CNAG_00892	378.788	0.68255	0.234362	2.91237	0.00358695	0.0102336
CNAG_00893	4688.06	-0.0844178	0.177317	-0.476085	0.634014	0.736572
CNAG_00894	8612.27	-0.00745122	0.109631	-0.0679665	0.945812	0.971723
CNAG_00895	5834.82	0.121844	0.330839	0.368289	0.712658	0.800405
CNAG_00896	1240.16	1.16196	0.22296	5.21154	1.87275e-07	2.00794e-06
CNAG_00897	37709.7	-0.0941535	0.0830071	-1.13428	0.256676	0.367097
CNAG_00898	143.979	0.861725	0.38441	2.24168	0.0249819	0.0533773
CNAG_00899	6922.57	-0.403161	0.174522	-2.31009	0.020883	0.0459093
CNAG_00900	297.514	0.0403797	0.15979	0.252706	0.800496	0.864108
CNAG_00901	290.09	1.01759	0.387392	2.62676	0.00862021	0.0216884
CNAG_00902	1433.5	0.437567	0.195895	2.23368	0.0255043	0.0544092
CNAG_00903	4100	-0.077393	0.111808	-0.692194	0.488816	0.606573
CNAG_00904	854.397	-0.892299	0.283946	-3.14249	0.00167516	0.00537711
CNAG_00905	3276.91	0.18097	0.207649	0.871521	0.38347	0.502959
CNAG_00906	17317.5	-0.728984	0.17314	-4.21037	2.54953e-05	0.000147693
CNAG_00907	1184.33	0.893519	0.149067	5.99409	2.04624e-09	3.71912e-08
CNAG_00908	453.355	0.770974	0.195943	3.93468	8.33059e-05	0.000407579
CNAG_00909	1434.63	-0.20621	0.120848	-1.70635	0.0879429	0.15306
CNAG_00911	51.702	-0.54108	0.35985	-1.50363	0.132677	0.214353
CNAG_00914	16351.3	-0.575891	0.149502	-3.85205	0.000117132	0.000545082
CNAG_00915	1773.05	0.343784	0.126706	2.71323	0.00666305	0.0174426
CNAG_00916	2481.75	-0.138953	0.0761953	-1.82364	0.0682068	0.123671
CNAG_00917	3199.77	-0.102483	0.102934	-0.995619	0.319435	0.436374
CNAG_00919	21209	-0.964564	0.152701	-6.31668	2.67238e-10	6.13536e-09
CNAG_00920	2446.66	-1.09814	0.294518	-3.72859	0.000192554	0.000842648
CNAG_00921	3301.45	0.334324	0.183184	1.82507	0.0679899	0.123385
CNAG_00922	2598.61	-0.228345	0.081119	-2.81494	0.00487863	0.0133667
CNAG_00923	2023.59	-0.595717	0.131592	-4.52699	5.98307e-06	4.19831e-05
CNAG_00924	0.235	0	0.173327	0	1	1
CNAG_00925	1524.41	0.324831	0.0831019	3.90883	9.27436e-05	0.000446376
CNAG_00926	4253.72	0.272738	0.112572	2.42278	0.0154021	0.0356273
CNAG_00927	2516.37	-0.122194	0.0860912	-1.41936	0.155796	0.243997
CNAG_00928	3393.92	-0.411986	0.241647	-1.70491	0.0882116	0.153463
CNAG_00929	3636.35	0.129514	0.157354	0.823071	0.410467	0.529982
CNAG_00930	34462.9	-0.722391	0.135827	-5.31847	1.04646e-07	1.19463e-06
CNAG_00931	718.183	0.318299	0.15651	2.03372	0.0419794	0.0825456
CNAG_00932	4466.53	-0.339375	0.228047	-1.48818	0.136703	0.219744
CNAG_00933	1282.09	1.21604	0.203101	5.98737	2.13263e-09	3.85851e-08
CNAG_00934	3486.82	-0.961168	0.169464	-5.67182	1.41286e-08	2.06521e-07
CNAG_00935	24157.7	-0.460242	0.07524	-6.11698	9.53635e-10	1.88184e-08
CNAG_00936	2999.34	0.274732	0.13264	2.07126	0.0383344	0.076558
CNAG_00937	123.428	0.617827	0.206781	2.98784	0.00280957	0.00836414
CNAG_00938	2091.54	0.330417	0.161891	2.04099	0.0412521	0.0814818
CNAG_00939	35.2608	0.129565	0.427484	0.303087	0.761823	0.838289
CNAG_00940	7371.73	-0.301792	0.080025	-3.77122	0.000162449	0.000726653
CNAG_00941	530.77	-0.139187	0.132883	-1.04744	0.294898	0.409214
CNAG_00960	8594.84	0.087785	0.0946929	0.927049	0.353901	0.472324
CNAG_00961	3785.52	0.359416	0.441832	0.813469	0.415949	0.535226
CNAG_00964	2903.37	0.416097	0.120403	3.45587	0.000548525	0.00207873
CNAG_00966	3473.89	-0.179401	0.0797518	-2.24949	0.0244815	0.0524433
CNAG_00967	2280.99	0.678908	0.135162	5.02294	5.08868e-07	4.87009e-06
CNAG_00968	916.95	0.0885873	0.17039	0.51991	0.603126	0.709943
CNAG_00969	838.07	-0.106949	0.170721	-0.626457	0.531015	0.645789
CNAG_00970	7440.41	0.272676	0.106351	2.56392	0.0103496	0.0253291
CNAG_00971	925.806	0.57115	0.181847	3.14082	0.00168476	0.00540165
CNAG_00972	2965.63	0.650289	0.124031	5.24297	1.58008e-07	1.73914e-06
CNAG_00973	1904.61	-0.602806	0.123874	-4.8663	1.13708e-06	9.98318e-06
CNAG_00974	534.694	-0.0413634	0.146067	-0.283181	0.777038	0.847712
CNAG_00975	2153.68	0.677517	0.180548	3.75256	0.000175036	0.000775358
CNAG_00976	15378.9	-0.0595636	0.133039	-0.447715	0.654359	0.752822
CNAG_00977	4074.5	0.35969	0.103716	3.46801	0.000524326	0.00199615
CNAG_00978	3405.66	0.521691	0.132997	3.92258	8.76065e-05	0.000425356
CNAG_00979	143332	0.882586	0.100459	8.78551	1.55661e-18	1.9848e-16
CNAG_00980	450.258	-0.169957	0.345662	-0.491684	0.622943	0.726971
CNAG_00981	851.356	0.752277	0.296725	2.53526	0.0112362	0.0272139
CNAG_00982	2321.95	-0.0707422	0.132566	-0.533636	0.593594	0.702012
CNAG_00983	2920.76	0.686151	0.186171	3.6856	0.000228165	0.000973251
CNAG_00984	53977.5	0.474652	0.239246	1.98395	0.0472612	0.0910932
CNAG_00985	923.956	0.448922	0.162988	2.75433	0.00588128	0.0156885
CNAG_00986	1664.02	-0.369828	0.0876288	-4.22039	2.43879e-05	0.000141943
CNAG_00987	1922.99	0.427366	0.105082	4.06697	4.76287e-05	0.000251271
CNAG_00988	15892.2	-0.326134	0.136781	-2.38435	0.0171094	0.0388608
CNAG_00989	1020.01	0.00812338	0.140882	0.0576609	0.954019	0.977368
CNAG_00990	14712.4	-0.156401	0.0894425	-1.74862	0.0803568	0.142368
CNAG_00991	3847.48	-0.738859	0.155334	-4.75659	1.96891e-06	1.62371e-05
CNAG_00992	36929.5	-0.584574	0.0898526	-6.50593	7.72147e-11	2.07105e-09
CNAG_00993	2133.87	0.444409	0.17094	2.5998	0.00932792	0.0231744
CNAG_00994	3346.79	0.00853762	0.107047	0.0797559	0.936431	0.96414
CNAG_00995	13423.5	0.372632	0.464418	0.802364	0.422342	0.542021
CNAG_00996	10420.2	-0.0237779	0.0759966	-0.312881	0.754371	0.832971
CNAG_00997	1733.09	-0.0368747	0.192185	-0.191871	0.847843	0.89985
CNAG_00998	7749.34	0.239417	0.146405	1.63531	0.101984	0.173151
CNAG_00999	2287.6	0.723271	0.100779	7.17676	7.13808e-13	3.0495e-11
CNAG_01000	10813.7	-0.212517	0.0894685	-2.37533	0.0175332	0.0396927
CNAG_01001	913.862	-0.0151831	0.1654	-0.0917965	0.92686	0.957504
CNAG_01002	1733.15	0.172403	0.12356	1.39529	0.162927	0.253299
CNAG_01003	9059.75	-0.2276	0.0994748	-2.28802	0.0221366	0.048213
CNAG_01004	6117.37	-0.207869	0.133268	-1.55979	0.11881	0.195864
CNAG_01005	9560.76	0.170167	0.0853858	1.99291	0.046271	0.0894759
CNAG_01006	1080.55	0.210151	0.10397	2.02126	0.0432529	0.0844475
CNAG_01007	1445.8	0.293901	0.268608	1.09416	0.273884	0.386513
CNAG_01008	1274.05	0.31559	0.122	2.5868	0.0096871	0.0239447
CNAG_01009	7019.29	-0.197252	0.151936	-1.29826	0.194197	0.293372
CNAG_01010	5610.45	0.0523097	0.166045	0.315034	0.752736	0.832045
CNAG_01011	2190.78	-0.146467	0.0848718	-1.72575	0.0843933	0.148378
CNAG_01012	996.438	-0.154145	0.0917855	-1.6794	0.093074	0.160574
CNAG_01013	3063.52	-0.705265	0.105079	-6.71176	1.92293e-11	5.85927e-10
CNAG_01014	5848.65	-0.524582	0.0853527	-6.14605	7.9436e-10	1.60186e-08
CNAG_01015	4936.44	0.583794	0.0817611	7.14024	9.31652e-13	3.86076e-11
CNAG_01016	3764.97	0.460532	0.129101	3.56724	0.000360767	0.00144586
CNAG_01017	4295.03	0.23708	0.121757	1.94716	0.0515158	0.0979048
CNAG_01018	15895.4	-0.136599	0.0944555	-1.44617	0.148128	0.234158
CNAG_01019	13183.2	0.867742	0.158064	5.48982	4.02338e-08	5.11439e-07
CNAG_01020	2641.13	-0.0272921	0.121141	-0.225292	0.821752	0.879933
CNAG_01021	6772.17	-0.422655	0.100947	-4.1869	2.82792e-05	0.000161105
CNAG_01022	2313.99	0.195585	0.142673	1.37086	0.170418	0.263071
CNAG_01023	4733.5	-0.268929	0.225324	-1.19352	0.232665	0.338898
CNAG_01024	7550.64	0.10334	0.079339	1.30251	0.192741	0.291663
CNAG_01025	4655.21	0.617056	0.0809146	7.62602	2.42118e-14	1.53181e-12
CNAG_01026	2923.9	0.648951	0.190826	3.40075	0.000672011	0.00247429
CNAG_01027	5717.51	0.601779	0.122063	4.93008	8.21975e-07	7.50279e-06
CNAG_01028	697.177	0.64283	0.224985	2.85721	0.00427384	0.0119184
CNAG_01029	2505.17	0.107844	0.177329	0.608157	0.543084	0.656435
CNAG_01030	1139.51	-0.604613	0.1684	-3.59034	0.000330242	0.00133717
CNAG_01031	8040.93	0.263692	0.438646	0.601151	0.547739	0.660988
CNAG_01032	1120.63	0.360321	0.188183	1.91473	0.0555267	0.104521
CNAG_01033	1975.22	-0.0966732	0.0805802	-1.19971	0.23025	0.335912
CNAG_01034	1261.61	0.133508	0.120552	1.10747	0.268089	0.380011
CNAG_01035	8458.63	-0.301126	0.0778278	-3.86913	0.000109224	0.000514042
CNAG_01036	1322.28	0.265929	0.121811	2.18312	0.0290268	0.0606592
CNAG_01037	2199.65	0.49594	0.112646	4.40265	1.06937e-05	6.87583e-05
CNAG_01038	1934.74	0.0277334	0.128037	0.216604	0.828517	0.884434
CNAG_01039	8391.52	0.364204	0.127943	2.84661	0.00441869	0.0122852
CNAG_01040	1150.75	1.77095	0.212213	8.34515	7.11264e-17	7.3687e-15
CNAG_01041	588.902	0.539588	0.169241	3.18828	0.00143123	0.00469412
CNAG_01042	1504.19	-0.0205556	0.0783031	-0.262513	0.792926	0.859167
CNAG_01043	10440.8	0.930961	0.415796	2.23899	0.0251568	0.0536955
CNAG_01044	4673.57	0.381874	0.168046	2.27245	0.0230596	0.0498223
CNAG_01045	7118.73	-0.2032	0.0810309	-2.50768	0.0121526	0.0291269
CNAG_01046	6095.68	0.0607959	0.091228	0.666417	0.505145	0.621809
CNAG_01047	8434.72	-0.237739	0.255195	-0.931594	0.351546	0.470014
CNAG_01048	3432.97	0.298241	0.126308	2.36122	0.0182147	0.0409337
CNAG_01049	3811.66	-0.123854	0.110409	-1.12178	0.261956	0.372975
CNAG_01050	1424.6	0.813103	0.135745	5.98993	2.09927e-09	3.80717e-08
CNAG_01051	8572.85	-0.869644	0.182302	-4.77035	1.83906e-06	1.53034e-05
CNAG_01052	23213.5	0.132033	0.293582	0.449731	0.652904	0.751858
CNAG_01053	7023.54	-0.165723	0.157474	-1.05238	0.292625	0.407062
CNAG_01054	2683.06	0.327046	0.0701825	4.65993	3.16317e-06	2.39857e-05
CNAG_01055	18744.5	-0.0742468	0.0698933	-1.06229	0.288106	0.402261
CNAG_01056	221.779	-0.483254	0.132622	-3.64386	0.000268582	0.00112085
CNAG_01057	4135.1	0.0616564	0.0552192	1.11658	0.264176	0.375298
CNAG_01058	2352.66	-0.350334	0.115321	-3.03792	0.00238221	0.00725606
CNAG_01059	2772.93	0.489712	0.159047	3.07904	0.00207671	0.00646329
CNAG_01060	13028.4	-0.0318609	0.104005	-0.306339	0.759347	0.836236
CNAG_01061	1374.97	-0.118639	0.175129	-0.677434	0.49813	0.615185
CNAG_01062	7537.02	-0.245643	0.133583	-1.83887	0.0659343	0.120393
CNAG_01063	6445.49	0.321522	0.100601	3.19602	0.00139337	0.00459722
CNAG_01064	741.704	-0.200371	0.126218	-1.5875	0.1124	0.187251
CNAG_01065	659.854	0.614121	0.145317	4.22608	2.37797e-05	0.000138891
CNAG_01069	5451.63	0.201853	0.0904076	2.2327	0.0255686	0.0545042
CNAG_01070	383.878	0.309789	0.137745	2.249	0.0245125	0.052496
CNAG_01071	3650.57	0.335774	0.124307	2.70116	0.00690978	0.017975
CNAG_01072	1000.05	-0.0107834	0.115429	-0.0934197	0.92557	0.956619
CNAG_01073	1536.33	0.851533	0.162427	5.24255	1.5837e-07	1.74081e-06
CNAG_01074	213.199	0.855027	0.268736	3.18166	0.00146433	0.00478755
CNAG_01075	178.107	0.827482	0.201321	4.11025	3.95225e-05	0.000213373
CNAG_01076	297.463	0.843327	0.208917	4.03666	5.42168e-05	0.00028137
CNAG_01077	273.374	0.128518	0.166556	0.771622	0.440338	0.559915
CNAG_01078	424.994	0.143529	0.178276	0.805093	0.420766	0.540529
CNAG_01079	181.496	-0.365603	0.223376	-1.63672	0.101689	0.172817
CNAG_01080	1737.84	0.125396	0.104265	1.20267	0.229104	0.33464
CNAG_01081	2272.19	1.21746	0.255408	4.76671	1.87254e-06	1.55508e-05
CNAG_01082	5585.25	0.13992	0.168092	0.8324	0.405183	0.524793
CNAG_01083	9841.07	-0.0866102	0.0720285	-1.20244	0.229191	0.334661
CNAG_01084	2469.24	0.193752	0.0956244	2.02617	0.042747	0.0837558
CNAG_01085	572.819	0.614707	0.142946	4.30028	1.70582e-05	0.000104108
CNAG_01086	466.208	0.53309	0.179157	2.97554	0.00292469	0.00863549
CNAG_01087	4890.6	0.514758	0.103396	4.97852	6.40717e-07	5.98677e-06
CNAG_01088	5282.03	0.272262	0.0816213	3.33567	0.000850935	0.00303075
CNAG_01089	2050.73	0.14114	0.0909082	1.55256	0.120529	0.198124
CNAG_01090	10796.3	-0.102825	0.272524	-0.377308	0.705944	0.795603
CNAG_01091	12951.6	-0.396446	0.0820473	-4.83192	1.35219e-06	1.16134e-05
CNAG_01092	3790.5	-0.390345	0.0957578	-4.07638	4.57425e-05	0.000242711
CNAG_01093	1357.41	0.443933	0.0835591	5.3128	1.07953e-07	1.22806e-06
CNAG_01094	5324.2	-0.00954364	0.0778923	-0.122524	0.902484	0.937435
CNAG_01095	2431.27	0.369357	0.196243	1.88214	0.0598166	0.111156
CNAG_01096	1312.41	-0.208394	0.126285	-1.65019	0.0989049	0.168727
CNAG_01097	5680.09	0.241372	0.125461	1.92388	0.0543702	0.102694
CNAG_01098	10465.7	-0.417462	0.139654	-2.98925	0.0027966	0.00833149
CNAG_01099	6026.59	-0.111343	0.0910052	-1.22348	0.221148	0.325324
CNAG_01100	3253.9	0.113591	0.146088	0.777551	0.436834	0.556483
CNAG_01101	7522.49	-0.842085	0.223521	-3.76736	0.000164983	0.000736339
CNAG_01102	15970.1	0.601894	0.475472	1.26589	0.205553	0.306794
CNAG_01103	2535.14	0.0727651	0.0656407	1.10854	0.26763	0.379425
CNAG_01104	5450.55	-0.486442	0.135654	-3.58591	0.000335906	0.00135738
CNAG_01105	6263.02	-1.86046	0.292828	-6.3534	2.10601e-10	5.0157e-09
CNAG_01106	9718.7	0.269718	0.0736166	3.66382	0.000248484	0.00104806
CNAG_01107	3983.56	-0.150508	0.0806465	-1.86627	0.0620037	0.114446
CNAG_01108	1920.32	0.643919	0.127388	5.05478	4.30881e-07	4.2212e-06
CNAG_01109	7827.75	-0.142314	0.0642405	-2.21534	0.0267369	0.0565582
CNAG_01110	2326.86	0.146381	0.118392	1.23641	0.216307	0.319337
CNAG_01111	7963.97	-0.268009	0.0677672	-3.95484	7.6585e-05	0.000379627
CNAG_01112	8262.7	0.194766	0.220558	0.883063	0.377202	0.496388
CNAG_01113	2079.6	-0.4933	0.161463	-3.05518	0.00224923	0.00692399
CNAG_01114	752.349	0.24234	0.102127	2.37292	0.0176479	0.0398761
CNAG_01115	6988.46	0.0883121	0.14655	0.602609	0.546769	0.660201
CNAG_01116	1339.26	0.0861727	0.11136	0.773823	0.439036	0.558515
CNAG_01117	220378	-0.191469	0.11235	-1.70423	0.0883388	0.153552
CNAG_01118	1118.12	-0.694135	0.352864	-1.96715	0.0491664	0.0941087
CNAG_01119	15704.6	-0.774763	0.25457	-3.04342	0.00233908	0.00714569
CNAG_01120	23038.7	-0.157224	0.0623796	-2.52043	0.0117211	0.0282314
CNAG_01121	1366.91	0.220809	0.239902	0.920414	0.357357	0.475858
CNAG_01122	381.392	-0.816976	0.172505	-4.73596	2.18019e-06	1.76977e-05
CNAG_01123	5018.76	-0.524073	0.175198	-2.99131	0.00277785	0.00828159
CNAG_01124	1627.94	-0.161264	0.171725	-0.93908	0.34769	0.46591
CNAG_01125	8431.99	0.18066	0.149706	1.20676	0.227524	0.332754
CNAG_01126	12746.2	-0.104287	0.118424	-0.880624	0.378521	0.497695
CNAG_01127	3090.31	0.538172	0.0714753	7.52948	5.09427e-14	3.01581e-12
CNAG_01128	3690.4	0.775255	0.181678	4.26719	1.97953e-05	0.000118457
CNAG_01129	4589.63	0.4621	0.0997015	4.63483	3.57232e-06	2.68669e-05
CNAG_01130	14677.8	-0.616619	0.140804	-4.37926	1.19083e-05	7.56868e-05
CNAG_01131	3918.08	-0.670917	0.121546	-5.51984	3.39307e-08	4.43561e-07
CNAG_01132	5320.09	-0.424548	0.140158	-3.02907	0.00245304	0.00744173
CNAG_01133	1359.13	-0.592857	0.176693	-3.35528	0.000792834	0.00285817
CNAG_01134	3791.51	-0.855464	0.203264	-4.20864	2.5691e-05	0.000148692
CNAG_01135	4926.29	0.327423	0.0918173	3.56602	0.000362443	0.0014498
CNAG_01136	7432	-0.651977	0.117383	-5.55425	2.78805e-08	3.758e-07
CNAG_01137	12697.8	0.66684	0.202425	3.29426	0.000986824	0.00343358
CNAG_01138	11658.2	1.40034	0.16866	8.30274	1.01734e-16	1.01587e-14
CNAG_01139	424.232	-0.412113	0.148271	-2.77946	0.00544491	0.0146708
CNAG_01140	11489.2	-0.549151	0.170729	-3.2165	0.00129764	0.00432443
CNAG_01141	2458.79	-0.0373885	0.0822714	-0.454454	0.649502	0.749419
CNAG_01142	2877.02	0.459133	0.197756	2.32171	0.0202483	0.0446919
CNAG_01143	4577.67	-0.69116	0.143836	-4.80521	1.5459e-06	1.31275e-05
CNAG_01144	12453.5	-0.937067	0.190302	-4.92409	8.47525e-07	7.69363e-06
CNAG_01145	2202.73	-0.49787	0.185856	-2.6788	0.00738862	0.0190672
CNAG_01146	13125.5	-0.548145	0.188857	-2.90243	0.00370282	0.0105279
CNAG_01147	2619.09	0.404442	0.162952	2.48197	0.013066	0.0309845
CNAG_01148	26693.2	-0.763419	0.140728	-5.42478	5.80256e-08	7.08271e-07
CNAG_01149	9659.37	-0.772864	0.228083	-3.38852	0.000702699	0.00256337
CNAG_01150	96922.4	0.502776	0.104298	4.82057	1.43151e-06	1.22404e-05
CNAG_01151	2158.78	0.398375	0.119896	3.32268	0.000891559	0.00314972
CNAG_01152	61935.7	-0.699228	0.0935203	-7.47675	7.61807e-14	4.07345e-12
CNAG_01153	38614.4	-0.630205	0.0976033	-6.4568	1.06941e-10	2.77846e-09
CNAG_01154	1657.32	-0.476682	0.0985586	-4.83653	1.32123e-06	1.13948e-05
CNAG_01155	14806.4	-0.282142	0.19074	-1.4792	0.139087	0.222884
CNAG_01156	6627.74	-0.254244	0.0992934	-2.56054	0.0104511	0.0255578
CNAG_01157	3784.84	0.193426	0.103256	1.87325	0.0610333	0.113088
CNAG_01158	13154.4	-0.0687009	0.0774642	-0.886873	0.375147	0.494076
CNAG_01159	4833.63	-0.133029	0.0749191	-1.77564	0.0757926	0.13544
CNAG_01161	3550.87	-0.129352	0.0816498	-1.58422	0.113143	0.18815
CNAG_01162	1490.75	0.210877	0.137695	1.53148	0.12565	0.204715
CNAG_01163	11857.3	-0.992296	0.209417	-4.73837	2.15441e-06	1.754e-05
CNAG_01164	37651.5	-0.354572	0.0660656	-5.36697	8.00723e-08	9.48056e-07
CNAG_01165	2579.49	1.17689	0.190435	6.18001	6.40994e-10	1.33772e-08
CNAG_01166	1626.28	1.24475	0.178772	6.9628	3.33567e-12	1.17643e-10
CNAG_01167	7139.61	-0.585897	0.231767	-2.52796	0.0114727	0.0277137
CNAG_01168	30724.6	-0.466967	0.129898	-3.59488	0.000324542	0.00131982
CNAG_01169	2521.37	0.328914	0.117696	2.79462	0.00519611	0.0141198
CNAG_01170	47117.9	-0.427549	0.0982152	-4.35319	1.34172e-05	8.37993e-05
CNAG_01171	3247.49	-0.227219	0.130854	-1.73643	0.0824879	0.14546
CNAG_01172	5515.16	-0.301486	0.126287	-2.38732	0.0169718	0.0386223
CNAG_01173	4043.54	0.311105	0.0992313	3.13515	0.00171765	0.00549308
CNAG_01174	32923	-0.637317	0.168939	-3.77247	0.000161638	0.000723748
CNAG_01175	2586.4	-0.0098955	0.11781	-0.0839953	0.93306	0.961565
CNAG_01177	3842.72	0.0279298	0.0997135	0.2801	0.7794	0.849063
CNAG_01178	2517.02	-0.130958	0.118917	-1.10126	0.270786	0.382786
CNAG_01179	9824.61	-0.650007	0.147471	-4.40768	1.04482e-05	6.74414e-05
CNAG_01180	1755.97	0.410534	0.131695	3.1173	0.00182515	0.00579222
CNAG_01181	54392.1	-0.563934	0.101094	-5.57833	2.42832e-08	3.34318e-07
CNAG_01182	19950	-0.0692478	0.0413666	-1.674	0.0941303	0.162093
CNAG_01183	4650.95	-0.37675	0.0953811	-3.94995	7.81684e-05	0.00038609
CNAG_01184	3841.72	0.387767	0.218425	1.77529	0.0758502	0.135512
CNAG_01185	4581.13	0.0288493	0.0529792	0.54454	0.58607	0.695861
CNAG_01186	7821.53	0.227219	0.109133	2.08205	0.0373379	0.074907
CNAG_01187	8580.33	-0.24875	0.144163	-1.72547	0.084442	0.148429
CNAG_01188	3079.87	0.173811	0.161189	1.0783	0.280898	0.394681
CNAG_01189	26847.5	-0.779537	0.21252	-3.66806	0.000244398	0.00103187
CNAG_01190	3162.85	0.169896	0.086756	1.95832	0.0501928	0.0958133
CNAG_01191	2516.76	0.194223	0.113658	1.70885	0.087479	0.15238
CNAG_01192	851.729	0.666652	0.12416	5.36928	7.90535e-08	9.37333e-07
CNAG_01193	1305.28	1.07699	0.131479	8.19135	2.58308e-16	2.38102e-14
CNAG_01194	147.658	-0.198878	0.27701	-0.717948	0.472789	0.591201
CNAG_01195	7361.66	-0.00285795	0.127764	-0.022369	0.982154	0.994513
CNAG_01196	3348.78	0.301549	0.0996417	3.02633	0.00247541	0.00749769
CNAG_01197	5152.69	-0.649255	0.16521	-3.92989	8.49854e-05	0.000413842
CNAG_01198	3071.6	-0.0201346	0.115844	-0.173808	0.862017	0.908032
CNAG_01199	6174.59	0.0111305	0.0799785	0.139168	0.889317	0.928061
CNAG_01200	1331.39	-0.12996	0.0916369	-1.41821	0.15613	0.244337
CNAG_01201	1302.33	0.121577	0.123562	0.983935	0.325147	0.442717
CNAG_01202	2526.9	-0.213702	0.158775	-1.34594	0.178321	0.273487
CNAG_01203	5748.83	-0.601733	0.175323	-3.43214	0.000598834	0.00224347
CNAG_01204	35537.3	-0.274072	0.0616212	-4.44769	8.67983e-06	5.72758e-05
CNAG_01207	3986.09	0.559844	0.120404	4.6497	3.32423e-06	2.51133e-05
CNAG_01208	6355.64	0.161696	0.164858	0.980821	0.326681	0.444586
CNAG_01209	4951.05	0.327575	0.192162	1.70468	0.0882532	0.153503
CNAG_01210	80.8568	-0.178549	0.293367	-0.608621	0.542776	0.65624
CNAG_01211	7130.13	0.165961	0.104556	1.58729	0.112447	0.187292
CNAG_01212	2068.64	0.815187	0.257341	3.16772	0.00153638	0.00499156
CNAG_01213	4185.75	0.252742	0.0705591	3.58199	0.000340985	0.00137455
CNAG_01214	1079.65	0.278263	0.127066	2.18991	0.028531	0.0597888
CNAG_01215	1772.67	0.34926	0.167761	2.08189	0.0373522	0.074907
CNAG_01216	16716.4	0.177386	0.10281	1.72538	0.0844591	0.148429
CNAG_01217	4755.33	-0.0874053	0.0875336	-0.998534	0.31802	0.434806
CNAG_01220	1493.74	0.0507938	0.10716	0.474	0.6355	0.737575
CNAG_01221	1818.49	0.361886	0.16427	2.203	0.027595	0.0581214
CNAG_01222	8107.48	0.299889	0.132049	2.27104	0.0231448	0.0499801
CNAG_01223	2745.27	0.278148	0.1235	2.25221	0.024309	0.0521005
CNAG_01224	62001.1	-0.656442	0.104102	-6.30573	2.8684e-10	6.49544e-09
CNAG_01228	2577.52	-0.00389928	0.0964969	-0.0404083	0.967768	0.984739
CNAG_01229	2770.88	1.63309	0.167474	9.75126	1.82188e-22	5.59249e-20
CNAG_01230	23729.5	-0.189905	0.227949	-0.833106	0.404785	0.524457
CNAG_01231	5235.51	1.03209	0.163121	6.32712	2.49774e-10	5.79868e-09
CNAG_01232	22682.8	-0.225607	0.101032	-2.23302	0.0255475	0.0544732
CNAG_01233	10225.9	-0.678413	0.218784	-3.10084	0.00192976	0.00607437
CNAG_01234	4130.8	0.549027	0.20942	2.62166	0.00875029	0.0219565
CNAG_01235	14907	-0.187722	0.119581	-1.56983	0.116454	0.192731
CNAG_01236	14033	-0.510199	0.143751	-3.54919	0.000386416	0.00153235
CNAG_01237	1107.44	-0.0291578	0.122212	-0.238584	0.811429	0.872592
CNAG_01238	7896.27	-0.553134	0.132059	-4.18855	2.80748e-05	0.00016014
CNAG_01239	3590.16	0.731046	0.197154	3.708	0.000208906	0.000904605
CNAG_01240	2300.42	0.10812	0.071073	1.52125	0.128196	0.20825
CNAG_01241	2346.82	0.357738	0.122589	2.9182	0.00352063	0.0100756
CNAG_01242	7202.75	-0.564701	0.150712	-3.74688	0.000179049	0.000790181
CNAG_01243	7333.86	-0.280379	0.146967	-1.90777	0.0564205	0.105891
CNAG_01244	770.787	-1.19977	0.181261	-6.61904	3.61534e-11	1.05507e-09
CNAG_01245	5302.76	-0.268193	0.108646	-2.4685	0.0135679	0.0320008
CNAG_01246	3645.01	-0.875677	0.165214	-5.30026	1.15638e-07	1.30751e-06
CNAG_01247	1638.61	0.276588	0.14224	1.94452	0.0518334	0.0984858
CNAG_01248	5659.98	0.201692	0.161807	1.24649	0.212584	0.315434
CNAG_01249	3061.56	0.0579377	0.109462	0.529295	0.596601	0.704363
CNAG_01250	7063.29	-0.274629	0.122552	-2.24091	0.0250317	0.0534688
CNAG_01251	11909.7	0.184629	0.148761	1.24111	0.214566	0.317727
CNAG_01252	819.409	1.44247	0.316142	4.56273	5.04933e-06	3.62014e-05
CNAG_01253	5944.52	-0.15349	0.0855553	-1.79405	0.0728057	0.130779
CNAG_01254	1688.11	-0.289224	0.107239	-2.697	0.00699681	0.0181842
CNAG_01255	23506.4	0.169148	0.0583835	2.89719	0.00376525	0.0106798
CNAG_01256	1338.09	-0.107903	0.0971967	-1.11015	0.266936	0.37857
CNAG_01257	5541.66	0.0635536	0.119347	0.532512	0.594371	0.702732
CNAG_01258	14726.4	-0.555555	0.173801	-3.1965	0.00139104	0.0045919
CNAG_01261	14068.4	0.824605	0.242096	3.40611	0.000658955	0.0024327
CNAG_01262	2610.97	0.419679	0.104351	4.02181	5.77537e-05	0.000297306
CNAG_01263	21894.7	-1.04474	0.164219	-6.3619	1.99273e-10	4.78632e-09
CNAG_01264	9006.77	-0.811727	0.101028	-8.0347	9.38074e-16	7.63261e-14
CNAG_01265	884.307	0.797401	0.267069	2.98574	0.0028289	0.00840187
CNAG_01266	9928.88	0.0372817	0.0798227	0.467056	0.64046	0.741623
CNAG_01267	902.824	-0.058092	0.12688	-0.457851	0.647059	0.747578
CNAG_01268	99.2009	-0.114812	0.252582	-0.454552	0.649431	0.749419
CNAG_01270	18948.4	0.283669	0.0571951	4.95968	7.06108e-07	6.5388e-06
CNAG_01271	3778.18	-0.066937	0.0683987	-0.97863	0.327763	0.445693
CNAG_01272	98183.4	-0.881012	0.228692	-3.8524	0.000116966	0.000544919
CNAG_01273	10764	-0.55694	0.100608	-5.53574	3.09919e-08	4.09666e-07
CNAG_01274	22605.5	0.0160399	0.08787	0.182541	0.855158	0.904255
CNAG_01275	5895.37	-0.524609	0.174415	-3.00782	0.00263128	0.00790719
CNAG_01276	15766.3	-0.66946	0.19142	-3.49734	0.000469926	0.00181489
CNAG_01277	39080.2	0.478752	0.159596	2.99977	0.00270185	0.00808489
CNAG_01278	19873.8	-0.170918	0.146553	-1.16625	0.243512	0.351669
CNAG_01279	3601.8	0.235181	0.0962166	2.44429	0.0145138	0.0338751
CNAG_01281	3230.68	-0.199087	0.106475	-1.8698	0.0615111	0.113745
CNAG_01282	4676.43	0.161601	0.0895105	1.80538	0.0710152	0.128108
CNAG_01283	11079.3	-0.198381	0.163707	-1.2118	0.225587	0.330564
CNAG_01284	8672.19	-0.115526	0.0680914	-1.69663	0.089766	0.155482
CNAG_01285	4089.49	-0.590601	0.202259	-2.92002	0.00350011	0.0100273
CNAG_01286	860.646	0.130532	0.127334	1.02512	0.305307	0.421029
CNAG_01287	16335.9	0.671625	0.0792675	8.47289	2.39375e-17	2.681e-15
CNAG_01288	6585.65	-0.556374	0.151905	-3.66265	0.000249622	0.00105087
CNAG_01289	1340.03	-0.170433	0.0894508	-1.90532	0.0567381	0.10636
CNAG_01290	306.142	0.0901155	0.15668	0.575158	0.565185	0.6776
CNAG_01291	7733.77	-0.55408	0.120789	-4.58716	4.49316e-06	3.25803e-05
CNAG_01292	5904.58	-0.347533	0.155753	-2.23131	0.0256608	0.0546867
CNAG_01293	6780.38	0.104986	0.257823	0.407201	0.683861	0.776993
CNAG_01294	2718.9	-0.152148	0.0635156	-2.39543	0.0166007	0.037934
CNAG_01295	2111.85	0.294496	0.207526	1.41908	0.155876	0.244077
CNAG_01296	7916.19	-0.306751	0.164323	-1.86675	0.0619363	0.114352
CNAG_01297	5416.79	-0.183058	0.0771931	-2.37143	0.0177192	0.0400265
CNAG_01298	10643.3	-0.184577	0.125281	-1.4733	0.140671	0.225029
CNAG_01299	439.729	-0.426878	0.156685	-2.72443	0.00644121	0.0169529
CNAG_01300	20175.2	-0.575095	0.0978621	-5.87658	4.18817e-09	7.04088e-08
CNAG_01301	3092.63	0.115001	0.0688652	1.66994	0.0949305	0.163199
CNAG_01302	2528.68	-0.20097	0.0846854	-2.37313	0.0176379	0.0398712
CNAG_01303	3830.69	-0.131129	0.115835	-1.13203	0.25762	0.368072
CNAG_01304	4966.14	-0.308362	0.117043	-2.6346	0.00842364	0.0212851
CNAG_01305	8931.63	-0.482355	0.0925669	-5.21088	1.87949e-07	2.01255e-06
CNAG_01306	3184.1	-0.487158	0.17527	-2.77948	0.00544463	0.0146708
CNAG_01307	9609.44	0.0442953	0.116606	0.379871	0.704041	0.793782
CNAG_01308	5554.07	-0.404144	0.10088	-4.0062	6.17025e-05	0.000315673
CNAG_01309	3244.73	-0.0677953	0.0714474	-0.948884	0.34268	0.461102
CNAG_01310	4640.49	-0.327041	0.172453	-1.89641	0.0579065	0.108165
CNAG_01313	4684.47	0.72315	0.133936	5.39922	6.69302e-08	8.05105e-07
CNAG_01314	9941.35	0.55741	0.0949095	5.87307	4.27799e-09	7.17733e-08
CNAG_01315	3900.88	0.248773	0.101989	2.43921	0.0147194	0.0342776
CNAG_01316	4751.03	-0.784991	0.163653	-4.79669	1.61311e-06	1.36423e-05
CNAG_01317	2205.93	-0.269023	0.184773	-1.45596	0.145403	0.230509
CNAG_01318	7977.53	0.739469	0.103075	7.17412	7.27757e-13	3.09315e-11
CNAG_01319	2208.87	0.270456	0.0810619	3.33641	0.000848668	0.00302658
CNAG_01320	5327.3	-0.157596	0.0731048	-2.15576	0.0311024	0.0643959
CNAG_01321	13716.4	0.351318	0.102125	3.44007	0.000581573	0.00218598
CNAG_01322	5142.68	-0.0702546	0.0980738	-0.716344	0.473779	0.591635
CNAG_01323	14526.3	0.290609	0.0935269	3.10722	0.00188855	0.00597644
CNAG_01324	1828.4	-0.161422	0.116111	-1.39023	0.164458	0.255296
CNAG_01325	1621.62	-0.804678	0.224702	-3.58109	0.000342168	0.00137865
CNAG_01330	5122.03	0.00877698	0.132274	0.0663544	0.947096	0.97256
CNAG_01331	2830.74	0.0677475	0.161917	0.418409	0.675648	0.769622
CNAG_01332	37219.8	-0.589805	0.10341	-5.70354	1.17345e-08	1.74606e-07
CNAG_01333	2588.64	-1.07283	0.242498	-4.42409	9.68511e-06	6.31055e-05
CNAG_01334	9222.79	-0.770016	0.225316	-3.4175	0.000631996	0.00235309
CNAG_01335	8406.96	-0.670361	0.237665	-2.82062	0.00479316	0.0131629
CNAG_01336	488.409	0.324481	0.134689	2.40912	0.0159911	0.0367947
CNAG_01337	1513.81	0.78084	0.174812	4.46674	7.94197e-06	5.32549e-05
CNAG_01338	1960.04	0.822767	0.258039	3.18853	0.00142997	0.00469185
CNAG_01339	7023.28	0.0319386	0.0446705	0.714982	0.47462	0.592418
CNAG_01340	10311.6	0.242579	0.111702	2.17167	0.0298807	0.0621926
CNAG_01341	7412.68	0.484139	0.323271	1.49762	0.134231	0.216483
CNAG_01342	2955.62	-0.0801872	0.0878257	-0.913027	0.361229	0.479632
CNAG_01343	1472.76	0.498563	0.110906	4.49537	6.94478e-06	4.77662e-05
CNAG_01344	3449.68	-0.424173	0.127407	-3.32927	0.00087074	0.00308802
CNAG_01345	3069.47	-0.294753	0.0964787	-3.05511	0.0022498	0.00692399
CNAG_01346	1943.9	0.0943859	0.119587	0.789265	0.429957	0.549517
CNAG_01347	6299.69	0.758877	0.160416	4.73069	2.23755e-06	1.80925e-05
CNAG_01348	9222.88	0.0411955	0.21574	0.19095	0.848565	0.900385
CNAG_01349	49.7012	-0.0623934	0.24106	-0.258829	0.795767	0.861457
CNAG_01350	2464.84	0.198617	0.206672	0.961027	0.336539	0.454791
CNAG_01351	4350.85	0.0718255	0.06737	1.06613	0.286363	0.400773
CNAG_01352	4204.33	0.00603262	0.162123	0.03721	0.970318	0.986362
CNAG_01353	3056.46	-0.712618	0.19285	-3.69518	0.00021973	0.00094261
CNAG_01354	5281.04	-0.886639	0.132198	-6.70688	1.98825e-11	6.03612e-10
CNAG_01355	3791.52	0.301628	0.0949312	3.17733	0.00148639	0.00485006
CNAG_01356	4059.9	-0.26558	0.112408	-2.36264	0.0181451	0.0407883
CNAG_01357	2220.32	-0.0283207	0.0825966	-0.34288	0.731689	0.814866
CNAG_01358	156.188	0.488309	0.25918	1.88405	0.0595577	0.11075
CNAG_01359	6527.76	-0.418544	0.0769726	-5.43758	5.40092e-08	6.70102e-07
CNAG_01360	10504.3	0.043947	0.114901	0.382475	0.702109	0.791819
CNAG_01361	18330.8	-0.515672	0.124677	-4.13605	3.53337e-05	0.000194066
CNAG_01362	6927.18	0.149346	0.11345	1.31641	0.188037	0.285902
CNAG_01363	5913.45	-0.151536	0.0880059	-1.72189	0.0850893	0.149158
CNAG_01364	5809.57	-0.340459	0.0759299	-4.48386	7.33049e-06	4.9881e-05
CNAG_01365	2455.07	-0.36583	0.159154	-2.29859	0.0215284	0.0470413
CNAG_01367	6050.1	-0.108417	0.189566	-0.571925	0.567373	0.679241
CNAG_01368	119.242	-0.434842	0.201513	-2.15789	0.0309362	0.0640678
CNAG_01369	401.006	0.498877	0.235196	2.12111	0.0339125	0.0692966
CNAG_01370	409.678	0.102598	0.130793	0.784434	0.432786	0.552226
CNAG_01371	3423.5	0.0965883	0.108814	0.887647	0.374731	0.493633
CNAG_01372	3732.12	-0.062863	0.18869	-0.333155	0.739018	0.821153
CNAG_01373	5854.17	-0.0813053	0.125321	-0.648777	0.516482	0.632384
CNAG_01375	5540.7	0.386494	0.133809	2.8884	0.00387203	0.0109378
CNAG_01376	16863.8	-0.0607011	0.133966	-0.45311	0.65047	0.749909
CNAG_01377	7583.68	0.0780403	0.115759	0.674162	0.500208	0.617015
CNAG_01378	6576.8	0.288793	0.0868307	3.32593	0.000881246	0.00311994
CNAG_01379	3146.3	-0.297186	0.110612	-2.68674	0.00721525	0.0186933
CNAG_01380	3201.05	0.46787	0.120582	3.88008	0.000104422	0.000493697
CNAG_01381	3050.09	-0.056773	0.0713034	-0.796218	0.425905	0.545832
CNAG_01382	1476.03	0.562312	0.105491	5.33043	9.79827e-08	1.13419e-06
CNAG_01383	18.6048	0.242551	0.474366	0.511316	0.60913	0.714574
CNAG_01384	1566.4	0.683916	0.145382	4.70427	2.54781e-06	2.02263e-05
CNAG_01385	6523.81	-0.408115	0.069896	-5.83889	5.25505e-09	8.62453e-08
CNAG_01386	409.298	0.0929791	0.296938	0.313126	0.754185	0.832971
CNAG_01387	2142.73	0.865321	0.2669	3.24212	0.00118646	0.00400707
CNAG_01388	3551.55	0.214027	0.0836789	2.55771	0.0105362	0.025729
CNAG_01389	1905.31	-1.15184	0.242213	-4.75548	1.97974e-06	1.63102e-05
CNAG_01390	5640.21	-0.803984	0.15874	-5.06478	4.08872e-07	4.02462e-06
CNAG_01391	4173.65	-0.0342599	0.080542	-0.425367	0.670569	0.765472
CNAG_01392	1172.52	-0.163888	0.134961	-1.21433	0.22462	0.329438
CNAG_01395	6606.36	0.280686	0.0748795	3.7485	0.000177895	0.000786736
CNAG_01396	1625.33	0.360215	0.126907	2.83842	0.00453375	0.0125378
CNAG_01397	8892.48	-0.531316	0.117117	-4.53664	5.71577e-06	4.04546e-05
CNAG_01398	14085.6	-0.375873	0.147393	-2.55013	0.0107681	0.0262027
CNAG_01399	1865.98	0.435107	0.10763	4.04261	5.28604e-05	0.000274848
CNAG_01400	13515.1	-0.347106	0.0988229	-3.51241	0.000444064	0.00173106
CNAG_01401	526.217	-0.390755	0.148958	-2.62325	0.00870966	0.0218744
CNAG_01402	8769.55	0.461777	0.156575	2.94923	0.00318564	0.00925109
CNAG_01403	2741.47	0.1881	0.0935703	2.01025	0.0444043	0.0864106
CNAG_01404	27247.6	-0.533868	0.111666	-4.78094	1.74476e-06	1.45772e-05
CNAG_01405	5865.86	-0.157422	0.0977032	-1.61123	0.10713	0.1801
CNAG_01406	2334.63	0.374567	0.0918032	4.08011	4.50148e-05	0.000239616
CNAG_01408	3432.38	0.194901	0.167202	1.16566	0.243752	0.351947
CNAG_01411	1687.44	-0.247459	0.245749	-1.00696	0.313955	0.430305
CNAG_01412	8235.26	0.537413	0.147542	3.64245	0.000270056	0.00112587
CNAG_01413	17675.9	-0.261767	0.101446	-2.58036	0.00986987	0.024324
CNAG_01414	4893.39	0.369116	0.085619	4.31115	1.62411e-05	9.97822e-05
CNAG_01415	3285.15	0.200815	0.140067	1.43371	0.151655	0.238406
CNAG_01416	2268.31	0.0161556	0.100048	0.161478	0.871717	0.915689
CNAG_01417	4009.64	0.578568	0.415889	1.39116	0.164177	0.255003
CNAG_01418	1376.58	0.763761	0.291419	2.62084	0.00877138	0.0219961
CNAG_01419	3876.68	0.874303	0.25875	3.37895	0.000727625	0.00264151
CNAG_01420	4429.98	0.747311	0.182436	4.09629	4.19831e-05	0.000225069
CNAG_01421	20376	-0.857821	0.170435	-5.03314	4.82508e-07	4.65545e-06
CNAG_01422	4840.83	0.600417	0.235647	2.54795	0.0108359	0.0263443
CNAG_01423	4462.94	0.0466754	0.0761317	0.613088	0.539818	0.653236
CNAG_01424	2963.63	0.926311	0.141125	6.56377	5.24649e-11	1.45428e-09
CNAG_01425	657.383	-0.309119	0.154215	-2.00447	0.0450201	0.0873833
CNAG_01426	3915.98	0.338741	0.0799515	4.23684	2.26689e-05	0.000133154
CNAG_01428	54890.2	-0.456586	0.0601458	-7.59132	3.1667e-14	1.9883e-12
CNAG_01429	663.538	-0.504887	0.102835	-4.90967	9.12279e-07	8.19173e-06
CNAG_01430	3656.65	-0.393566	0.170546	-2.30768	0.0210169	0.0461303
CNAG_01431	1456.58	-0.136946	0.113587	-1.20564	0.227956	0.333209
CNAG_01432	8292.28	-0.438439	0.145501	-3.0133	0.00258422	0.00778786
CNAG_01435	15434.5	-0.249008	0.0775648	-3.21032	0.00132586	0.00441662
CNAG_01436	2699.79	0.0881081	0.0959804	0.91798	0.358629	0.477021
CNAG_01437	8732.93	-0.580284	0.143274	-4.05016	5.11824e-05	0.000267465
CNAG_01438	10019.4	-1.16807	0.217111	-5.38007	7.44589e-08	8.8666e-07
CNAG_01439	3904.57	-0.387113	0.0990049	-3.91004	9.22797e-05	0.000444401
CNAG_01440	990.388	-0.186163	0.123003	-1.51348	0.130157	0.210898
CNAG_01441	12478.6	-1.22629	0.173549	-7.06596	1.59505e-12	6.14872e-11
CNAG_01442	11222.5	-0.217153	0.126034	-1.72298	0.0848922	0.148939
CNAG_01443	1488.63	0.259557	0.136729	1.89833	0.0576521	0.107836
CNAG_01444	1601.19	0.0119233	0.110305	0.108095	0.913921	0.94694
CNAG_01445	1438.64	0.713009	0.113044	6.30737	2.83816e-10	6.44457e-09
CNAG_01446	83470.7	0.0520109	0.228663	0.227457	0.820069	0.878812
CNAG_01448	2473.14	-0.116298	0.116555	-0.997801	0.318376	0.435119
CNAG_01451	2519	-0.0871972	0.108952	-0.800327	0.423521	0.543366
CNAG_01452	1924.9	0.641528	0.157157	4.08207	4.46358e-05	0.000237827
CNAG_01454	13073.8	-0.381392	0.13734	-2.77698	0.0054866	0.0147687
CNAG_01455	19605.3	-0.378874	0.101386	-3.73695	0.000186265	0.000818537
CNAG_01456	214.943	1.01065	0.247177	4.08877	4.33671e-05	0.000231739
CNAG_01457	3545.22	0.248053	0.109704	2.26112	0.0237517	0.0510779
CNAG_01461	3044.9	0.015453	0.106288	0.145388	0.884404	0.924797
CNAG_01463	1417.77	0.73288	0.132153	5.54569	2.92801e-08	3.90789e-07
CNAG_01464	33262.1	0.898049	0.314301	2.85729	0.00427273	0.0119184
CNAG_01465	1945.57	-0.0136013	0.0970427	-0.140158	0.888535	0.927373
CNAG_01466	2700.01	-0.318493	0.200373	-1.5895	0.111947	0.186646
CNAG_01467	4969.95	-0.762611	0.13153	-5.79802	6.71036e-09	1.07482e-07
CNAG_01468	2080.24	-1.31838	0.313398	-4.20674	2.59081e-05	0.000149635
CNAG_01469	5870.47	-0.00890441	0.0720752	-0.123543	0.901677	0.936766
CNAG_01470	5749.68	0.816078	0.0926228	8.81077	1.24294e-18	1.63515e-16
CNAG_01471	2632.36	0.762213	0.123723	6.16065	7.24461e-10	1.48255e-08
CNAG_01472	3504.34	0.0881218	0.0690527	1.27615	0.201902	0.302528
CNAG_01473	1293.6	0.147482	0.11152	1.32247	0.186011	0.283549
CNAG_01474	2484.1	-0.632407	0.172285	-3.67071	0.00024188	0.00102228
CNAG_01475	17165.6	-0.219589	0.0553924	-3.96424	7.3629e-05	0.000368056
CNAG_01476	5941.42	0.602995	0.151577	3.97816	6.94514e-05	0.000350556
CNAG_01477	11756.7	-0.576209	0.185953	-3.09868	0.00194385	0.00610946
CNAG_01478	1594.27	0.397827	0.182773	2.17661	0.0295095	0.0615128
CNAG_01479	618.411	0.739908	0.212041	3.48946	0.000484001	0.00186577
CNAG_01480	39514.5	-0.621987	0.0960435	-6.4761	9.41231e-11	2.46865e-09
CNAG_01481	728.784	0.572428	0.254318	2.25083	0.0243961	0.0522737
CNAG_01482	5244.8	-0.0638389	0.0870285	-0.73354	0.463229	0.583028
CNAG_01483	2650.62	0.255859	0.0885005	2.89104	0.00383966	0.0108574
CNAG_01485	4972.96	0.065009	0.153293	0.424083	0.671505	0.766076
CNAG_01486	55825.2	-0.693382	0.0987523	-7.02143	2.1961e-12	8.13568e-11
CNAG_01487	913.344	-0.208452	0.164145	-1.26993	0.204111	0.305081
CNAG_01489	1013.39	2.23115	0.242234	9.21075	3.23849e-20	5.96458e-18
CNAG_01490	1245.95	-1.29167	0.144528	-8.93712	3.99442e-19	5.77329e-17
CNAG_01491	2088.06	0.341378	0.121026	2.82071	0.00479181	0.0131629
CNAG_01492	19738.9	-0.199062	0.105012	-1.89562	0.0580103	0.108335
CNAG_01493	1393.29	-0.725307	0.417608	-1.73681	0.0824199	0.145401
CNAG_01494	2345.16	0.0996295	0.0819378	1.21592	0.224017	0.328785
CNAG_01495	3897.31	0.12508	0.118359	1.05678	0.29061	0.404938
CNAG_01496	4369.84	-0.178728	0.0849938	-2.10283	0.0354803	0.0718273
CNAG_01497	870.865	-0.46647	0.148613	-3.13882	0.00169628	0.0054344
CNAG_01498	1844.79	-0.574756	0.124881	-4.60245	4.17557e-06	3.07346e-05
CNAG_01499	1209.7	0.122572	0.132732	0.923453	0.355771	0.474133
CNAG_01500	25.5001	-1.2419	0.413222	-3.00541	0.00265225	0.00795578
CNAG_01501	1039.56	0.278723	0.139817	1.99348	0.0462085	0.0894076
CNAG_01502	4408.06	0.845847	0.126938	6.66347	2.67437e-11	7.9731e-10
CNAG_01504	1530.78	0.406409	0.148692	2.73322	0.00627178	0.0165629
CNAG_01506	1319.99	0.462259	0.15249	3.0314	0.0024342	0.0073927
CNAG_01507	1176.4	-0.213627	0.119851	-1.78244	0.0746777	0.133736
CNAG_01508	4669.52	0.25193	0.107437	2.34491	0.0190315	0.0424813
CNAG_01509	2497.52	-0.213352	0.132187	-1.61401	0.106524	0.179426
CNAG_01510	7549.29	0.101216	0.0594645	1.70212	0.0887323	0.154092
CNAG_01511	371.014	0.168572	0.165428	1.01901	0.308199	0.423936
CNAG_01512	1910.23	-0.0950281	0.11263	-0.843718	0.398827	0.518425
CNAG_01513	941.594	0.295217	0.14249	2.07185	0.0382796	0.0764823
CNAG_01514	5.72303	-0.0103204	0.442117	-0.0233431	0.981377	0.994212
CNAG_01518	1277.46	0.3751	0.157168	2.38662	0.0170042	0.0386855
CNAG_01519	1373.44	0.768181	0.193583	3.96822	7.24121e-05	0.000363068
CNAG_01520	3147.5	-0.0797626	0.0856583	-0.931172	0.351765	0.470154
CNAG_01521	1080.52	0.852446	0.274683	3.10338	0.00191326	0.00604082
CNAG_01522	8351.69	-0.276457	0.0749696	-3.68759	0.000226388	0.000967166
CNAG_01523	11345.2	-0.116923	0.05629	-2.07716	0.0377872	0.0756474
CNAG_01524	2780.63	-0.185383	0.0715556	-2.59075	0.00957678	0.0236862
CNAG_01525	1057.26	0.62166	0.250786	2.47885	0.0131808	0.0312147
CNAG_01526	7271.54	0.496097	0.180313	2.7513	0.00593585	0.0158035
CNAG_01527	78.9089	0.0307328	0.215353	0.142709	0.88652	0.926192
CNAG_01528	4317.22	-0.632797	0.141507	-4.47185	7.75468e-06	5.22526e-05
CNAG_01529	1248.93	0.241409	0.20381	1.18448	0.236223	0.342934
CNAG_01530	12129.6	-0.38343	0.153312	-2.50098	0.012385	0.0295728
CNAG_01531	2909.63	-0.804119	0.236061	-3.40641	0.00065823	0.00243111
CNAG_01532	15249.2	1.7443	0.173946	10.0278	1.15004e-23	4.14415e-21
CNAG_01533	5765.28	1.42338	0.143807	9.89785	4.2531e-23	1.46874e-20
CNAG_01534	1321.36	0.303613	0.306717	0.989879	0.322233	0.439285
CNAG_01535	7178.55	-0.159157	0.134848	-1.18027	0.237892	0.345055
CNAG_01536	9535.7	-0.971171	0.2263	-4.29153	1.7745e-05	0.000107744
CNAG_01537	12871.9	0.00218416	0.107392	0.0203382	0.983774	0.99497
CNAG_01538	2272.43	-0.139065	0.140612	-0.988996	0.322665	0.439771
CNAG_01539	43103.5	-1.34373	0.209411	-6.41671	1.39252e-10	3.48678e-09
CNAG_01540	1734.06	0.398556	0.0952922	4.18246	2.88369e-05	0.000163811
CNAG_01541	475.98	0.429969	0.180677	2.37977	0.0173235	0.0392825
CNAG_01542	5154.04	-0.0435545	0.275174	-0.15828	0.874236	0.916825
CNAG_01543	2272.74	0.159651	0.136444	1.17008	0.241969	0.349867
CNAG_01544	8574.08	-0.299743	0.07686	-3.89986	9.6249e-05	0.000461372
CNAG_01545	2168.89	0.288258	0.0886224	3.25265	0.00114333	0.00387523
CNAG_01546	1573.73	-0.490773	0.135729	-3.61584	0.000299376	0.00123077
CNAG_01547	7592.45	0.443182	0.0770553	5.75148	8.84655e-09	1.37561e-07
CNAG_01548	8764.39	-0.190703	0.0638746	-2.98559	0.00283036	0.00840187
CNAG_01549	5866.88	-0.291771	0.0825555	-3.53424	0.000408947	0.00160557
CNAG_01550	2930.6	-0.661353	0.146745	-4.50681	6.58101e-06	4.55928e-05
CNAG_01551	19273.1	0.97658	0.165363	5.90568	3.51193e-09	6.01381e-08
CNAG_01552	4237.31	0.0273708	0.0909248	0.301027	0.763394	0.839015
CNAG_01553	11219.8	1.73664	0.18184	9.55038	1.2922e-21	3.45477e-19
CNAG_01554	3588.29	0.414978	0.0697361	5.95069	2.6701e-09	4.69021e-08
CNAG_01555	146.966	1.3309	0.179946	7.39607	1.40279e-13	7.08921e-12
CNAG_01556	3889.46	0.852273	0.125051	6.81539	9.40081e-12	3.03167e-10
CNAG_01557	16561.6	-0.120063	0.0856171	-1.40233	0.160817	0.250348
CNAG_01558	58483.2	0.164672	0.386305	0.426275	0.669908	0.765081
CNAG_01559	6959.06	-0.5957	0.184047	-3.23667	0.00120933	0.00407105
CNAG_01560	387.201	-0.036094	0.154724	-0.23328	0.815544	0.875266
CNAG_01561	4281.17	0.46567	0.148238	3.14138	0.00168156	0.00539348
CNAG_01562	425204	-0.854002	0.138168	-6.18091	6.3732e-10	1.33387e-08
CNAG_01563	4929.13	-0.0556127	0.09081	-0.612407	0.540268	0.65359
CNAG_01564	10288.5	-0.530094	0.136789	-3.87526	0.000106513	0.00050215
CNAG_01565	10740.2	-0.234116	0.15664	-1.49462	0.135015	0.217536
CNAG_01566	3307.53	-1.74345	0.270719	-6.44007	1.1942e-10	3.0548e-09
CNAG_01567	1510.22	0.93996	0.109053	8.61931	6.73599e-18	7.97542e-16
CNAG_01568	10949.3	-0.183892	0.0582207	-3.15853	0.00158565	0.00513353
CNAG_01569	1478.01	0.496288	0.112561	4.40905	1.03827e-05	6.71228e-05
CNAG_01570	114.492	0.142277	0.233955	0.608139	0.543095	0.656435
CNAG_01571	3453.65	0.171045	0.0914971	1.86941	0.0615662	0.113821
CNAG_01572	4054.66	-0.561971	0.139593	-4.02579	5.67843e-05	0.000293226
CNAG_01573	10232	-1.13544	0.196824	-5.76883	7.98235e-09	1.25536e-07
CNAG_01574	20352.6	-0.552172	0.145043	-3.80696	0.000140685	0.000641012
CNAG_01575	13120.6	0.225527	0.168243	1.34048	0.180088	0.275789
CNAG_01576	6687.49	0.0308965	0.122211	0.252812	0.800413	0.864108
CNAG_01577	99463.4	-1.26032	0.180183	-6.99469	2.65851e-12	9.53842e-11
CNAG_01578	3340.28	0.336232	0.174114	1.9311	0.0534706	0.101156
CNAG_01579	4392.01	0.342851	0.19035	1.80116	0.0716772	0.129059
CNAG_01580	6744.61	0.0944225	0.0665991	1.41778	0.156256	0.244488
CNAG_01581	255.991	-0.0501154	0.163599	-0.306331	0.759352	0.836236
CNAG_01582	525.96	-0.0977431	0.137915	-0.708722	0.478497	0.596358
CNAG_01583	4312.85	0.298956	0.0687006	4.35157	1.35164e-05	8.42916e-05
CNAG_01584	1457.39	0.782235	0.42693	1.83223	0.0669171	0.121758
CNAG_01585	1400.44	0.454428	0.485398	0.936196	0.349172	0.467443
CNAG_01586	28685.6	-0.402853	0.0854431	-4.71487	2.41868e-06	1.93121e-05
CNAG_01587	3759.35	-0.249765	0.103421	-2.41504	0.0157336	0.0362827
CNAG_01588	27667.5	0.316987	0.166907	1.89918	0.0575402	0.1077
CNAG_01590	2077.85	-0.138027	0.0812511	-1.69877	0.0893619	0.154847
CNAG_01591	4358.82	0.0435282	0.16981	0.256334	0.797693	0.862641
CNAG_01592	489.375	0.182725	0.199337	0.916664	0.359319	0.477785
CNAG_01593	11585.9	-0.528327	0.125539	-4.20846	2.57116e-05	0.000148707
CNAG_01594	28570.1	-0.120566	0.119604	-1.00804	0.313434	0.429805
CNAG_01595	1830.26	0.0112876	0.123208	0.091614	0.927005	0.957504
CNAG_01596	3643.28	-0.245771	0.106883	-2.29945	0.0214795	0.0469716
CNAG_01597	1225.42	0.277926	0.162156	1.71394	0.0865393	0.151157
CNAG_01598	6349.22	-0.368596	0.105429	-3.49615	0.000472029	0.00182124
CNAG_01599	3330.08	-0.35745	0.0789947	-4.52499	6.03989e-06	4.22436e-05
CNAG_01600	9738.75	-0.735992	0.143574	-5.12622	2.95622e-07	2.99891e-06
CNAG_01601	3934.85	1.88195	0.229752	8.19124	2.58557e-16	2.38102e-14
CNAG_01602	3347.29	1.27728	0.167457	7.62753	2.39295e-14	1.5256e-12
CNAG_01603	8936.71	-0.480744	0.0871109	-5.51876	3.41396e-08	4.44889e-07
CNAG_01604	1786.28	1.21969	0.286087	4.26337	2.0137e-05	0.000120329
CNAG_01605	2132.56	0.834758	0.247211	3.3767	0.000733619	0.00266067
CNAG_01606	30.1254	0.274619	0.419104	0.655253	0.512305	0.628941
CNAG_01607	2472.77	-0.125784	0.0671703	-1.87261	0.061122	0.113202
CNAG_01608	6407.88	-0.453692	0.143655	-3.15821	0.00158739	0.00513717
CNAG_01609	3677.93	0.187591	0.127605	1.4701	0.141535	0.226145
CNAG_01610	3362.86	0.577179	0.325748	1.77186	0.0764185	0.136382
CNAG_01611	9144.13	0.358451	0.117359	3.05432	0.00225571	0.00693961
CNAG_01612	482.258	0.158659	0.184543	0.859739	0.389933	0.509337
CNAG_01613	6727.69	0.277191	0.143518	1.9314	0.0534331	0.101136
CNAG_01614	2656.61	0.132131	0.0947125	1.39508	0.162992	0.253353
CNAG_01615	1687.93	0.733355	0.263201	2.78629	0.00533147	0.0144261
CNAG_01616	6856.01	-0.205317	0.110207	-1.86301	0.0624614	0.115168
CNAG_01619	2588.11	-0.0395278	0.100302	-0.394088	0.693516	0.785013
CNAG_01620	1719.7	-0.39341	0.205922	-1.91048	0.0560716	0.105331
CNAG_01621	33061.1	0.164136	0.289897	0.566187	0.571266	0.682719
CNAG_01622	931.465	0.134966	0.122457	1.10215	0.270395	0.382299
CNAG_01623	5424.89	-0.697683	0.156176	-4.46727	7.92227e-06	5.32089e-05
CNAG_01624	3257.41	0.157439	0.142515	1.10472	0.269282	0.38118
CNAG_01625	2445.5	-0.621387	0.149248	-4.16345	3.13474e-05	0.00017626
CNAG_01626	4238.6	0.147022	0.101025	1.45529	0.145588	0.230758
CNAG_01627	2785.43	0.0960771	0.0893594	1.07518	0.282296	0.396285
CNAG_01628	28474.1	-0.720855	0.0838179	-8.60025	7.95449e-18	9.28546e-16
CNAG_01629	2589.5	-0.486696	0.137078	-3.55051	0.000384479	0.0015254
CNAG_01630	4502.79	-0.058156	0.0784516	-0.741298	0.458513	0.578586
CNAG_01631	5061.65	-0.391934	0.112108	-3.49603	0.000472231	0.00182124
CNAG_01632	936.154	0.582277	0.242198	2.40413	0.0162108	0.0371867
CNAG_01633	2646.99	-0.00140108	0.137231	-0.0102096	0.991854	0.998557
CNAG_01634	11059.4	-0.257989	0.110709	-2.33033	0.0197885	0.0439462
CNAG_01635	2327.52	0.48953	0.143472	3.41202	0.00064483	0.00238907
CNAG_01636	2643.06	-0.296757	0.109584	-2.70802	0.0067686	0.0176631
CNAG_01637	5857.97	0.23947	0.0650811	3.67957	0.000233631	0.0009935
CNAG_01638	1981.31	-0.354383	0.131477	-2.69539	0.00703054	0.0182605
CNAG_01639	13104.7	-0.864375	0.195727	-4.41624	1.00433e-05	6.51047e-05
CNAG_01640	14285.8	0.267297	0.115122	2.32187	0.02024	0.0446855
CNAG_01641	18132.8	-0.431664	0.17366	-2.48569	0.0129301	0.0307327
CNAG_01642	7241.89	-0.0661812	0.094335	-0.701555	0.482957	0.600637
CNAG_01643	2127.37	0.304199	0.124459	2.44418	0.0145183	0.0338761
CNAG_01644	3446.74	0.0813509	0.0637128	1.27684	0.201659	0.302343
CNAG_01645	641.225	-0.399623	0.125078	-3.19499	0.00139834	0.00460813
CNAG_01646	2800.4	-0.33897	0.0854257	-3.96801	7.24764e-05	0.000363171
CNAG_01647	4247.85	0.114354	0.0605329	1.88912	0.0588752	0.109678
CNAG_01648	16379.6	0.278189	0.109891	2.53149	0.0113578	0.0274681
CNAG_01649	6694.93	0.0582504	0.0871302	0.668544	0.503786	0.620413
CNAG_01650	4822.94	-0.228473	0.0830019	-2.75262	0.00591197	0.0157501
CNAG_01651	686.2	0.0621833	0.134074	0.463797	0.642793	0.743749
CNAG_01652	6019.68	0.372679	0.0735075	5.06994	3.97934e-07	3.92161e-06
CNAG_01653	26315.3	-0.827069	0.297708	-2.77812	0.00546742	0.0147219
CNAG_01654	5183.27	-0.254918	0.0788845	-3.23153	0.00123131	0.00413496
CNAG_01655	10741.9	-0.368092	0.0887673	-4.14671	3.37294e-05	0.000187617
CNAG_01656	1578.8	-1.80895	0.214583	-8.43008	3.45441e-17	3.81736e-15
CNAG_01657	14602.6	-0.487756	0.0891727	-5.46979	4.50564e-08	5.64944e-07
CNAG_01658	4688.54	0.20154	0.125358	1.60771	0.107898	0.181134
CNAG_01659	1788.24	0.0980004	0.0932693	1.05073	0.293385	0.407629
CNAG_01660	2653.52	-0.0200744	0.0899817	-0.223094	0.823462	0.88074
CNAG_01663	2722.66	-0.794751	0.181534	-4.37797	1.19788e-05	7.60767e-05
CNAG_01664	9749.43	-0.706448	0.122163	-5.78282	7.34575e-09	1.16661e-07
CNAG_01665	2356.62	-0.334307	0.157731	-2.11948	0.0340501	0.0695092
CNAG_01666	1463.46	0.130298	0.132064	0.986625	0.323827	0.441137
CNAG_01667	3477.26	-0.323947	0.103934	-3.11685	0.00182795	0.00579795
CNAG_01668	172.628	-0.852125	0.164736	-5.17269	2.30751e-07	2.42084e-06
CNAG_01669	2450.99	-0.173007	0.0635501	-2.72237	0.00648158	0.0170483
CNAG_01670	746.385	0.111698	0.202084	0.55273	0.580448	0.690704
CNAG_01671	654.989	1.00479	0.180925	5.55364	2.79786e-08	3.76439e-07
CNAG_01672	32.9542	-0.0478834	0.335221	-0.142842	0.886415	0.926192
CNAG_01673	5246.37	-0.29066	0.139602	-2.08206	0.0373373	0.074907
CNAG_01674	234.791	0.183769	0.172812	1.0634	0.287599	0.401757
CNAG_01675	2283.45	0.376718	0.138622	2.7176	0.00657566	0.0172684
CNAG_01676	6566.68	-0.424046	0.146838	-2.88785	0.00387888	0.0109534
CNAG_01677	3720.93	0.00890826	0.0816673	0.10908	0.913139	0.946485
CNAG_01678	12325.5	-0.340737	0.129392	-2.63337	0.00845419	0.0213493
CNAG_01679	13670.4	-0.503218	0.132783	-3.78977	0.000150788	0.00067994
CNAG_01680	432.969	0.53589	0.13182	4.06533	4.79654e-05	0.000252565
CNAG_01681	44704.1	1.26679	0.187623	6.75177	1.46051e-11	4.53359e-10
CNAG_01682	20813.2	-0.231853	0.120809	-1.91917	0.0549626	0.103577
CNAG_01683	34342.7	-0.792226	0.17217	-4.60142	4.19613e-06	3.08322e-05
CNAG_01686	9892.08	0.613389	0.176269	3.47984	0.000501713	0.00192242
CNAG_01687	7783.54	-0.260809	0.128664	-2.02705	0.0426574	0.0836396
CNAG_01688	10461	-0.438901	0.122106	-3.59442	0.000325115	0.00132151
CNAG_01689	260.504	0.520703	0.162371	3.20687	0.00134189	0.00446291
CNAG_01690	1895.24	0.213417	0.289007	0.738449	0.460242	0.580238
CNAG_01691	2025.36	0.398022	0.338268	1.17665	0.239336	0.346665
CNAG_01692	4769.54	0.43147	0.161584	2.67025	0.00757947	0.0194847
CNAG_01693	2969.72	-0.0908399	0.087359	-1.03985	0.298411	0.413446
CNAG_01694	4724.59	0.0676833	0.192231	0.352094	0.724767	0.809443
CNAG_01695	753.048	-0.243738	0.119566	-2.03852	0.0414982	0.0818314
CNAG_01696	8591.76	-0.420362	0.124602	-3.37363	0.000741844	0.00268604
CNAG_01697	3314.44	-0.0673114	0.0697569	-0.964943	0.334573	0.452725
CNAG_01698	6946.66	-0.290957	0.0965764	-3.01271	0.00258925	0.00779503
CNAG_01699	2353.99	-0.11105	0.0875115	-1.26897	0.20445	0.305422
CNAG_01701	3241.26	-0.000654055	0.116152	-0.00563104	0.995507	1
CNAG_01702	3537.67	0.0435051	0.0986605	0.440957	0.659244	0.757075
CNAG_01703	2596.66	-0.101004	0.103757	-0.973467	0.330321	0.448426
CNAG_01704	46607.2	-0.63879	0.144079	-4.43359	9.26753e-06	6.06426e-05
CNAG_01706	577.298	0.0328755	0.132736	0.247675	0.804386	0.866824
CNAG_01707	7154.7	-0.0934063	0.166302	-0.561668	0.574342	0.685633
CNAG_01708	5328.15	-0.314223	0.140858	-2.23078	0.0256958	0.0547473
CNAG_01709	21094.6	-0.28936	0.0830489	-3.48421	0.000493585	0.00189742
CNAG_01710	974.743	-0.497048	0.176474	-2.81656	0.00485415	0.013304
CNAG_01711	6242.84	0.539106	0.162919	3.30904	0.000936162	0.00327518
CNAG_01712	5679	-0.358519	0.112821	-3.17776	0.00148417	0.00484475
CNAG_01713	30879.9	0.00494754	0.103555	0.0477769	0.961894	0.981879
CNAG_01714	797.761	-0.239327	0.216552	-1.10517	0.269086	0.381127
CNAG_01715	17232.7	-0.489685	0.182803	-2.67876	0.00738947	0.0190672
CNAG_01716	4179.35	-0.230251	0.0814449	-2.82708	0.00469744	0.0129387
CNAG_01717	3479.25	-0.216716	0.0958394	-2.26124	0.0237446	0.0510759
CNAG_01718	2820.29	0.280354	0.128747	2.17755	0.0294398	0.0614134
CNAG_01719	1615.72	-0.301373	0.0906084	-3.3261	0.000880699	0.00311933
CNAG_01720	1602.59	1.06842	0.151129	7.06956	1.55421e-12	6.04756e-11
CNAG_01721	6890.46	0.271588	0.0750357	3.61945	0.000295228	0.00121734
CNAG_01722	17220.1	0.347653	0.161506	2.15257	0.0313522	0.0648097
CNAG_01723	4882.06	-0.537114	0.110883	-4.844	1.27254e-06	1.10207e-05
CNAG_01725	318.533	-0.863973	0.223629	-3.86341	0.000111814	0.000524454
CNAG_01726	19309.5	-1.07249	0.211328	-5.07501	3.87476e-07	3.82765e-06
CNAG_01727	53058.4	-0.476759	0.137709	-3.46207	0.000536042	0.00203888
CNAG_01728	3486.38	0.484841	0.174651	2.77606	0.00550221	0.0148034
CNAG_01729	10489.6	-0.510087	0.191692	-2.66097	0.00779165	0.0199374
CNAG_01730	2746.45	-0.886589	0.222129	-3.99132	6.57073e-05	0.00033369
CNAG_01731	4499.08	-0.423988	0.152367	-2.78267	0.00539129	0.0145632
CNAG_01732	5051.81	0.228332	0.147862	1.54423	0.122532	0.200424
CNAG_01733	12862.5	-0.0320994	0.0609799	-0.526394	0.598615	0.705936
CNAG_01734	6539.76	0.0101288	0.127042	0.0797284	0.936453	0.96414
CNAG_01735	42513.3	-0.381765	0.186518	-2.0468	0.0406782	0.0805593
CNAG_01736	2099.05	0.193585	0.107606	1.79902	0.0720154	0.129611
CNAG_01737	21537.8	-0.0259877	0.101009	-0.257281	0.796962	0.862187
CNAG_01738	4208.69	0.0354404	0.120614	0.293833	0.768886	0.84228
CNAG_01739	1753	0.652791	0.131811	4.95249	7.32693e-07	6.75479e-06
CNAG_01740	9468.35	-0.510169	0.107088	-4.764	1.89795e-06	1.5746e-05
CNAG_01741	1963.44	0.808401	0.10803	7.48311	7.25828e-14	3.95767e-12
CNAG_01742	10166.9	0.926996	0.326615	2.83819	0.00453699	0.0125425
CNAG_01743	6162.67	0.442315	0.241685	1.83013	0.0672307	0.122248
CNAG_01744	36000.8	-0.54736	0.141931	-3.85652	0.000115013	0.000537633
CNAG_01745	33015	-0.44384	0.191131	-2.32218	0.0202233	0.0446605
CNAG_01746	2393.12	0.0395685	0.0931996	0.424556	0.67116	0.765984
CNAG_01749	3465.3	-0.521656	0.149612	-3.48673	0.000488967	0.00188403
CNAG_01750	14289.6	0.925843	0.307094	3.01485	0.00257108	0.00775722
CNAG_01751	7170.94	0.858527	0.335567	2.55843	0.0105145	0.025691
CNAG_01752	6304.58	0.211282	0.0584091	3.61728	0.000297713	0.00122575
CNAG_01753	8899.28	0.463354	0.24158	1.91801	0.0551097	0.103807
CNAG_01754	6401.55	-0.137685	0.137889	-0.998524	0.318025	0.434806
CNAG_01755	14226.8	-0.714499	0.158172	-4.51724	6.26519e-06	4.36719e-05
CNAG_01756	2464.54	-0.625059	0.153961	-4.05986	4.91028e-05	0.000258062
CNAG_01758	662.275	0.491781	0.148244	3.31738	0.000908649	0.0032015
CNAG_01759	462.16	0.185866	0.163903	1.134	0.256794	0.367203
CNAG_01760	3805.44	-0.45009	0.0893669	-5.03643	4.74305e-07	4.59771e-06
CNAG_01761	20569.4	-0.65665	0.194001	-3.38477	0.000712385	0.002593
CNAG_01763	1051.23	0.421177	0.0931554	4.52123	6.14803e-06	4.29056e-05
CNAG_01764	2578.81	0.572716	0.0959179	5.9709	2.35946e-09	4.21448e-08
CNAG_01765	5747.31	-0.273578	0.103112	-2.65322	0.00797284	0.0202947
CNAG_01768	10589.9	-0.697294	0.142713	-4.88599	1.02911e-06	9.12172e-06
CNAG_01769	3698.02	0.484561	0.076171	6.36148	1.99815e-10	4.78632e-09
CNAG_01770	9866.9	-0.357813	0.0711551	-5.02863	4.93993e-07	4.74416e-06
CNAG_01771	3497.04	-0.13938	0.0935548	-1.48982	0.136272	0.219093
CNAG_01772	6973.49	0.402361	0.070129	5.73744	9.61189e-09	1.48073e-07
CNAG_01773	2069.82	0.435597	0.111107	3.92053	8.83555e-05	0.00042824
CNAG_01776	644.308	0.260634	0.159243	1.6367	0.101692	0.172817
CNAG_01777	5079.09	0.554558	0.170325	3.25589	0.00113039	0.00384593
CNAG_01778	5722.26	0.424673	0.0923334	4.59934	4.23827e-06	3.10356e-05
CNAG_01779	5844.43	0.297351	0.078084	3.80809	0.000140046	0.000638448
CNAG_01780	9409.98	-0.456661	0.1083	-4.21663	2.4798e-05	0.000144127
CNAG_01781	5498.58	0.0798607	0.0906929	0.880561	0.378556	0.497695
CNAG_01787	1937.81	0.378648	0.0988656	3.82993	0.000128179	0.000590523
CNAG_01788	5137.01	-0.359442	0.0809773	-4.43879	9.04648e-06	5.9395e-05
CNAG_01789	5303.37	-0.16836	0.067895	-2.4797	0.0131491	0.031155
CNAG_01790	2142.51	-0.0184505	0.0745713	-0.24742	0.804583	0.866885
CNAG_01791	13673.1	-0.462086	0.147898	-3.12434	0.00178202	0.00567552
CNAG_01792	9347.46	-0.52729	0.166296	-3.17078	0.00152028	0.00494896
CNAG_01793	2728.73	-0.197426	0.100438	-1.96565	0.0493386	0.0944165
CNAG_01794	1119.65	0.544503	0.123586	4.40587	1.05362e-05	6.79565e-05
CNAG_01795	2029.16	0.829068	0.117268	7.06988	1.55063e-12	6.04756e-11
CNAG_01796	10342.1	1.14018	0.176083	6.47523	9.46698e-11	2.47515e-09
CNAG_01797	4653.45	-0.340562	0.060983	-5.58454	2.34319e-08	3.24755e-07
CNAG_01798	2256.07	-0.178115	0.0930915	-1.91333	0.0557052	0.104785
CNAG_01799	11691.1	0.415942	0.098041	4.24253	2.21012e-05	0.00013028
CNAG_01800	3324.26	0.414832	0.123916	3.34768	0.000814902	0.00292321
CNAG_01801	189.981	0.643231	0.139689	4.60473	4.13009e-06	3.04539e-05
CNAG_01802	6183.8	-0.363471	0.106387	-3.41651	0.000634302	0.00235851
CNAG_01803	7880.55	0.37095	0.410831	0.902926	0.366565	0.48439
CNAG_01806	254.276	-0.0667606	0.224155	-0.297832	0.765831	0.840579
CNAG_01807	3289.72	-0.411493	0.24179	-1.70186	0.0887816	0.154099
CNAG_01808	11676.1	-0.170381	0.0797769	-2.13572	0.0327022	0.0672879
CNAG_01809	3665.43	-0.170688	0.0756205	-2.25716	0.0239979	0.0515272
CNAG_01810	2602.51	-0.919423	0.18201	-5.0515	4.38365e-07	4.27935e-06
CNAG_01811	3989.95	-0.337096	0.123371	-2.73239	0.00628773	0.0165911
CNAG_01812	13410.8	-0.694401	0.144951	-4.7906	1.66284e-06	1.39915e-05
CNAG_01813	34858	0.0534667	0.0674347	0.792865	0.427856	0.547402
CNAG_01814	4916.24	-0.981945	0.165015	-5.95063	2.67106e-09	4.69021e-08
CNAG_01815	7357.56	-0.610795	0.0813437	-7.50882	5.96619e-14	3.44569e-12
CNAG_01816	545.803	-0.347137	0.172583	-2.01142	0.0442813	0.0862117
CNAG_01817	3508.41	0.17286	0.138042	1.25223	0.210487	0.31303
CNAG_01818	7560.33	-0.323242	0.0874296	-3.69717	0.000218017	0.000935744
CNAG_01819	1913.84	-0.657118	0.242361	-2.71131	0.00670172	0.0175217
CNAG_01820	52532.6	-0.370261	0.0756569	-4.89395	9.88298e-07	8.79808e-06
CNAG_01821	2739.84	0.444221	0.318082	1.39656	0.162545	0.252801
CNAG_01822	2859.55	-0.0372266	0.101224	-0.367764	0.713049	0.800563
CNAG_01823	6118.65	0.309099	0.115896	2.66704	0.00765227	0.0196414
CNAG_01824	9423.02	0.422339	0.10147	4.16221	3.15188e-05	0.000176984
CNAG_01825	1455.69	0.0102306	0.0806932	0.126784	0.899111	0.935036
CNAG_01826	2338.31	0.0318942	0.0662435	0.481469	0.630183	0.732635
CNAG_01827	575.574	-0.354782	0.205832	-1.72365	0.0847713	0.148771
CNAG_01828	3680.9	-0.268109	0.105867	-2.53251	0.0113249	0.0274126
CNAG_01832	1490.73	0.0192507	0.0798224	0.241169	0.809424	0.870895
CNAG_01833	11034.6	-0.387195	0.112278	-3.44855	0.000563608	0.00212646
CNAG_01834	2187.52	0.316167	0.130816	2.41687	0.0156545	0.0361304
CNAG_01835	6807.98	0.365357	0.139725	2.61482	0.0089274	0.0223198
CNAG_01836	631.498	0.121003	0.137265	0.88153	0.378031	0.497184
CNAG_01837	7314.93	0.366686	0.0864156	4.24329	2.20269e-05	0.000130013
CNAG_01839	4845.28	0.578448	0.0908121	6.36973	1.89364e-10	4.60248e-09
CNAG_01840	57441.9	-0.650038	0.12722	-5.10957	3.22889e-07	3.25956e-06
CNAG_01841	1762.71	-1.67924	0.234202	-7.17005	7.49678e-13	3.17007e-11
CNAG_01842	8992.86	-0.457371	0.206215	-2.21793	0.0265595	0.0562548
CNAG_01843	7245.3	-0.48659	0.084766	-5.74039	9.44575e-09	1.46057e-07
CNAG_01844	2414.57	-0.426564	0.164003	-2.60095	0.00929657	0.023113
CNAG_01845	15034.2	-0.114109	0.103111	-1.10666	0.268439	0.380312
CNAG_01846	6420.53	1.21781	0.331763	3.67073	0.00024186	0.00102228
CNAG_01847	1780.22	-0.392521	0.345161	-1.13721	0.25545	0.365976
CNAG_01848	7556.54	0.120054	0.107166	1.12026	0.262604	0.373706
CNAG_01849	209.016	-0.616056	0.188255	-3.27246	0.00106616	0.00365533
CNAG_01850	11850.5	-0.159341	0.128647	-1.2386	0.215494	0.318758
CNAG_01851	14.723	-0.873055	0.382643	-2.28164	0.0225105	0.0488267
CNAG_01852	6401.41	-0.25889	0.117271	-2.20763	0.0272703	0.0575692
CNAG_01853	2053.09	0.3518	0.122496	2.87193	0.00407979	0.0114466
CNAG_01854	82574.1	-0.180416	0.0786863	-2.29285	0.0218568	0.0476708
CNAG_01855	3240.51	0.222205	0.154741	1.43598	0.151007	0.237756
CNAG_01856	4194.44	-0.386036	0.126419	-3.05363	0.00226088	0.0069452
CNAG_01857	0.0497056	-0.0309193	0.173327	-0.178387	0.858419	0.905163
CNAG_01858	838.656	0.393314	0.1589	2.47523	0.0133149	0.0314757
CNAG_01859	4177.75	0.13809	0.0963067	1.43386	0.151612	0.238406
CNAG_01860	1348.3	-0.138786	0.161191	-0.861004	0.389236	0.508751
CNAG_01861	3152.34	-0.248268	0.0986071	-2.51775	0.0118108	0.028398
CNAG_01862	298.896	0.494134	0.176789	2.79506	0.00518908	0.0141053
CNAG_01863	7135.45	0.177866	0.116471	1.52713	0.126728	0.206147
CNAG_01864	3213.9	0.217689	0.0965851	2.25386	0.0242052	0.0518955
CNAG_01865	3928.56	1.70023	0.166822	10.1918	2.15645e-24	8.84009e-22
CNAG_01866	3652.88	-0.187178	0.156093	-1.19915	0.23047	0.336173
CNAG_01867	4641.24	-0.0191866	0.132434	-0.144877	0.884808	0.924986
CNAG_01868	2599.12	0.00396539	0.091857	0.0431692	0.965567	0.98407
CNAG_01869	3259.06	-0.601834	0.140886	-4.27177	1.93928e-05	0.000116469
CNAG_01870	7623.31	0.147518	0.0987138	1.4944	0.135072	0.217585
CNAG_01871	3098.91	0.425167	0.0754534	5.63483	1.75235e-08	2.51707e-07
CNAG_01872	666.281	0.462101	0.100108	4.61601	3.91187e-06	2.91299e-05
CNAG_01873	10.4598	-0.265507	0.451221	-0.588419	0.556251	0.668825
CNAG_01874	2780.53	0.446227	0.0910433	4.90126	9.52228e-07	8.51355e-06
CNAG_01875	2930.69	0.628001	0.138743	4.52637	6.00045e-06	4.20387e-05
CNAG_01876	5211.65	-0.202551	0.0918971	-2.2041	0.027517	0.0580012
CNAG_01877	28612.4	-0.704785	0.157734	-4.46819	7.88838e-06	5.30243e-05
CNAG_01878	2085.63	-0.317663	0.11031	-2.87972	0.00398027	0.0111939
CNAG_01879	8027	1.46752	0.174336	8.41777	3.83722e-17	4.18459e-15
CNAG_01880	3186.44	0.158935	0.0959185	1.65698	0.0975241	0.166759
CNAG_01881	6284.49	-0.537863	0.116161	-4.63033	3.65079e-06	2.73578e-05
CNAG_01882	950.064	0.276291	0.168758	1.6372	0.101589	0.172711
CNAG_01883	841.253	-0.312668	0.137546	-2.27318	0.0230153	0.0497523
CNAG_01884	109794	-0.720997	0.095936	-7.5154	5.67369e-14	3.335e-12
CNAG_01885	4174.35	-0.342223	0.133122	-2.57075	0.0101478	0.0249051
CNAG_01886	1860.13	0.194793	0.0971138	2.00582	0.044875	0.0871424
CNAG_01889	2042.84	-0.00775386	0.193717	-0.0400268	0.968072	0.984826
CNAG_01890	82856.2	-0.695996	0.149354	-4.66006	3.16122e-06	2.39857e-05
CNAG_01891	1942.29	-0.396581	0.180998	-2.19108	0.0284457	0.0596706
CNAG_01892	9150.6	0.0813268	0.183622	0.442904	0.657835	0.756191
CNAG_01893	9224.33	0.688037	0.209679	3.28139	0.00103297	0.00356719
CNAG_01894	7378.29	-0.436884	0.0622379	-7.01959	2.22523e-12	8.19676e-11
CNAG_01895	213.049	0.32735	0.233689	1.4008	0.161275	0.250966
CNAG_01896	61552.2	-0.308643	0.14607	-2.11298	0.0346026	0.070377
CNAG_01897	10506.3	-0.62677	0.115472	-5.42791	5.70164e-08	7.01115e-07
CNAG_01898	8746.18	-0.428064	0.153042	-2.79704	0.00515726	0.014028
CNAG_01899	1386.85	-0.0165983	0.0960813	-0.172753	0.862846	0.908558
CNAG_01900	2138.08	0.609191	0.165503	3.68085	0.000232454	0.000989513
CNAG_01901	34.4782	-0.0583578	0.385874	-0.151235	0.87979	0.921251
CNAG_01902	7743.48	0.0244226	0.0880261	0.277448	0.781436	0.850696
CNAG_01903	2455.85	-0.726635	0.243529	-2.98377	0.00284718	0.00844574
CNAG_01904	2649.95	-0.184566	0.119767	-1.54104	0.123308	0.201494
CNAG_01905	9261.31	0.236302	0.108062	2.18672	0.0287627	0.060244
CNAG_01906	1397.81	-0.106187	0.131221	-0.809223	0.418387	0.538112
CNAG_01907	4657	-1.32963	0.25039	-5.31023	1.09487e-07	1.24306e-06
CNAG_01908	879.732	0.430281	0.129979	3.3104	0.000931641	0.0032635
CNAG_01909	3225.98	-1.10795	0.251548	-4.40453	1.06011e-05	6.82689e-05
CNAG_01910	1300.13	0.196796	0.119262	1.65012	0.0989192	0.168727
CNAG_01911	2019.07	0.407696	0.125742	3.24231	0.00118563	0.00400592
CNAG_01912	11473.3	0.777376	0.210647	3.69042	0.000223888	0.000957019
CNAG_01913	922.406	0.491625	0.248208	1.9807	0.0476251	0.091688
CNAG_01914	2517.48	0.39569	0.12961	3.05294	0.00226611	0.00695354
CNAG_01915	30806.1	-1.38426	0.154808	-8.94177	3.82992e-19	5.66828e-17
CNAG_01916	17996.3	-1.48285	0.246774	-6.00895	1.86729e-09	3.43734e-08
CNAG_01917	1014.33	0.11632	0.162117	0.717508	0.473061	0.591451
CNAG_01918	2525.99	0.747814	0.159355	4.69275	2.69558e-06	2.10963e-05
CNAG_01919	9084.8	1.39135	0.181287	7.67483	1.65633e-14	1.0895e-12
CNAG_01920	45106.7	0.229642	0.060871	3.7726	0.000161558	0.000723748
CNAG_01921	149.488	-0.064659	0.253799	-0.254765	0.798905	0.863275
CNAG_01922	2753.24	-0.175023	0.130845	-1.33764	0.181014	0.277003
CNAG_01923	4460.02	0.330827	0.0655914	5.04375	4.56493e-07	4.44062e-06
CNAG_01924	1467.25	0.841296	0.349253	2.40884	0.0160031	0.0368037
CNAG_01925	1769.58	0.396406	0.143363	2.76506	0.00569129	0.0152455
CNAG_01926	829.278	0.541844	0.135773	3.99081	6.58472e-05	0.000334196
CNAG_01927	1134.3	0.382895	0.13335	2.87134	0.00408733	0.01146
CNAG_01928	2766.4	0.167461	0.0875521	1.9127	0.0557861	0.104897
CNAG_01929	2495.19	-0.368915	0.125716	-2.93451	0.00334071	0.00963053
CNAG_01930	6129.38	-0.358094	0.187294	-1.91193	0.0558851	0.105029
CNAG_01931	74.6133	0.0952296	0.263787	0.361009	0.718093	0.804304
CNAG_01933	21.1004	-0.177014	0.361744	-0.489335	0.624605	0.728493
CNAG_01934	425.753	0.779756	0.16615	4.69308	2.6912e-06	2.10963e-05
CNAG_01936	509.831	0.484205	0.275465	1.75777	0.0787863	0.140005
CNAG_01937	461.941	0.0790017	0.156072	0.506187	0.612726	0.717371
CNAG_01938	8117.96	0.19751	0.104104	1.89723	0.0577977	0.108011
CNAG_01939	12232	-0.98846	0.200512	-4.92968	8.23631e-07	7.50963e-06
CNAG_01940	4016.55	-0.279792	0.132518	-2.11135	0.0347422	0.0706436
CNAG_01941	6812.69	-0.762901	0.179573	-4.24842	2.15282e-05	0.000127356
CNAG_01942	976.646	0.51828	0.43072	1.20329	0.228865	0.334361
CNAG_01943	6336.39	-0.325852	0.0952161	-3.42224	0.00062108	0.0023187
CNAG_01944	25.3625	-0.0643636	0.415649	-0.154851	0.876939	0.918846
CNAG_01945	150.585	0.649675	0.357034	1.81965	0.0688129	0.124611
CNAG_01946	1744.82	0.278456	0.169713	1.64075	0.100849	0.171701
CNAG_01947	557.99	-0.291153	0.126488	-2.30181	0.0213458	0.046716
CNAG_01948	4405.83	-0.0903166	0.131433	-0.68717	0.491976	0.609491
CNAG_01949	2595.84	0.887926	0.139457	6.36701	1.92755e-10	4.65758e-09
CNAG_01950	4846.71	-0.177774	0.126495	-1.40539	0.159906	0.249304
CNAG_01951	37592.3	-0.671467	0.101517	-6.61434	3.73217e-11	1.08155e-09
CNAG_01952	1110.58	-0.259735	0.153272	-1.6946	0.0901522	0.156085
CNAG_01953	1819.03	0.358721	0.0747315	4.80013	1.58559e-06	1.3437e-05
CNAG_01954	313.707	0.218857	0.185505	1.17979	0.238085	0.345215
CNAG_01955	17.2829	-1.37393	0.425386	-3.22985	0.00123854	0.00415253
CNAG_01956	1565.13	-0.0035154	0.0772092	-0.0455308	0.963684	0.982917
CNAG_01957	6686.02	-0.0741278	0.0833898	-0.888931	0.37404	0.49301
CNAG_01958	8021.09	0.176206	0.0783905	2.2478	0.0245889	0.0526189
CNAG_01959	7463.94	-1.75834	0.266794	-6.59063	4.37977e-11	1.24741e-09
CNAG_01960	1745.19	0.33727	0.172753	1.95233	0.0508989	0.0969103
CNAG_01961	13338.7	0.457674	0.137563	3.32701	0.000877828	0.00311049
CNAG_01962	354.088	0.69762	0.338438	2.06129	0.0392752	0.0782106
CNAG_01963	558.043	-0.0415811	0.173438	-0.239747	0.810527	0.871742
CNAG_01964	1818.1	-0.722241	0.118611	-6.08915	1.1351e-09	2.19294e-08
CNAG_01965	316.809	-0.227657	0.213784	-1.0649	0.286923	0.401151
CNAG_01968	530.071	0.387556	0.21591	1.79499	0.0726554	0.130565
CNAG_01969	849.056	-0.240917	0.114932	-2.09617	0.0360675	0.0728558
CNAG_01970	4343.7	0.865029	0.289939	2.98348	0.0028499	0.00845081
CNAG_01971	34.2425	-0.140814	0.346942	-0.405873	0.684836	0.777598
CNAG_01972	7315.32	-0.046763	0.122725	-0.38104	0.703173	0.792912
CNAG_01973	9030.9	0.134668	0.0543298	2.47871	0.013186	0.0312154
CNAG_01974	1440.94	-0.308172	0.155078	-1.9872	0.0468998	0.090544
CNAG_01975	7579.72	-1.00055	0.206055	-4.85571	1.19953e-06	1.0454e-05
CNAG_01976	36080.1	-0.561411	0.104792	-5.35741	8.44237e-08	9.8968e-07
CNAG_01977	207.195	0.501425	0.168718	2.97198	0.00295889	0.00872095
CNAG_01978	484.431	0.554491	0.142681	3.88622	0.000101816	0.000483425
CNAG_01979	3401.9	0.750012	0.186364	4.02444	5.71105e-05	0.000294544
CNAG_01980	380.003	1.58777	0.447646	3.54693	0.000389754	0.00153896
CNAG_01981	14768.7	-1.15111	0.123226	-9.34152	9.49622e-21	2.12715e-18
CNAG_01982	4737.17	-0.0987856	0.148163	-0.666735	0.504941	0.621651
CNAG_01983	27178.2	0.565944	0.191861	2.94976	0.0031802	0.00923851
CNAG_01984	108629	-0.213939	0.0776809	-2.75407	0.00588587	0.0156957
CNAG_01985	30831.8	0.485778	0.089712	5.41486	6.13364e-08	7.44299e-07
CNAG_01986	1824.85	0.469514	0.316401	1.48392	0.13783	0.221297
CNAG_01987	3178.69	0.385527	0.238956	1.61338	0.106663	0.179464
CNAG_01988	6061.71	-0.321563	0.146296	-2.19803	0.0279468	0.0587875
CNAG_01989	493.001	-0.561207	0.207205	-2.70847	0.00675946	0.0176504
CNAG_01990	62671.3	-0.644962	0.101653	-6.34477	2.22755e-10	5.27483e-09
CNAG_01991	22748.6	-0.0297692	0.105056	-0.283366	0.776897	0.847672
CNAG_01992	987.954	0.574789	0.155896	3.68701	0.000226908	0.000968889
CNAG_01993	8355.89	2.32729	0.220889	10.536	5.89478e-26	2.87388e-23
CNAG_01994	429.552	-0.12218	0.13222	-0.924064	0.355453	0.473861
CNAG_01995	834.241	-2.58415	0.378111	-6.83436	8.23713e-12	2.67723e-10
CNAG_01996	3383.38	0.02691	0.142159	0.189294	0.849862	0.901184
CNAG_01997	3682.62	-0.155327	0.0816298	-1.90282	0.0570638	0.106856
CNAG_01999	1590.16	-0.0143191	0.123544	-0.115903	0.90773	0.941917
CNAG_02000	2993.47	0.17594	0.231921	0.758621	0.44808	0.568102
CNAG_02001	6143.69	0.358439	0.103911	3.44947	0.000561689	0.00212094
CNAG_02002	5865.47	-0.447403	0.101168	-4.42237	9.76242e-06	6.34596e-05
CNAG_02004	7347.2	0.0714291	0.249971	0.285749	0.77507	0.846237
CNAG_02005	121.343	-0.987604	0.364192	-2.71177	0.00669258	0.0175034
CNAG_02006	1060.45	0.0603465	0.281661	0.214252	0.83035	0.885935
CNAG_02007	11535.8	-0.283794	0.063183	-4.49162	7.0685e-06	4.84238e-05
CNAG_02008	50363	-0.346031	0.136899	-2.52763	0.0114836	0.0277319
CNAG_02009	2480.7	0.703324	0.134849	5.21563	1.83191e-07	1.96924e-06
CNAG_02010	1270.62	-0.0568366	0.0889381	-0.639059	0.522785	0.638309
CNAG_02011	2397.38	-0.380842	0.139442	-2.73119	0.00631064	0.016641
CNAG_02012	2039.73	-0.0449017	0.0903916	-0.496746	0.619368	0.723411
CNAG_02013	680.185	0.21675	0.250118	0.866589	0.386167	0.505846
CNAG_02016	65.8017	-0.0424154	0.237618	-0.178502	0.858329	0.905163
CNAG_02017	180.433	0.441237	0.202366	2.18039	0.0292282	0.0610185
CNAG_02018	1072.19	0.264426	0.080837	3.2711	0.00107132	0.00367056
CNAG_02020	3280.84	-0.070142	0.0584058	-1.20094	0.229773	0.335334
CNAG_02021	1620.21	0.177034	0.115493	1.53286	0.125309	0.204442
CNAG_02022	3067.64	-0.0234058	0.0761566	-0.307337	0.758587	0.835948
CNAG_02023	535.108	0.568005	0.456168	1.24517	0.21307	0.315908
CNAG_02024	6805.18	-0.442923	0.226794	-1.95298	0.0508223	0.0968089
CNAG_02025	5552.18	-0.271785	0.131601	-2.06521	0.0389029	0.0776094
CNAG_02026	662.18	-0.145372	0.11965	-1.21498	0.224375	0.329137
CNAG_02027	4154.98	-0.260333	0.168405	-1.54587	0.122135	0.199888
CNAG_02028	2635.11	0.77709	0.143688	5.40816	6.36739e-08	7.71534e-07
CNAG_02029	954.273	0.577582	0.345368	1.67237	0.0944517	0.162545
CNAG_02030	36361.3	0.0204342	0.165488	0.123479	0.901728	0.936766
CNAG_02031	19.1442	-0.0888487	0.43977	-0.202034	0.83989	0.893468
CNAG_02032	5084.42	0.112343	0.117875	0.953068	0.340555	0.458723
CNAG_02033	4082.89	-0.223466	0.0874558	-2.55519	0.010613	0.0258935
CNAG_02034	1910.04	-0.276417	0.147088	-1.87926	0.0602087	0.11171
CNAG_02035	42334.3	-0.0502013	0.146176	-0.34343	0.731275	0.81484
CNAG_02036	2601.94	-0.65336	0.272839	-2.39468	0.0166351	0.0379916
CNAG_02037	5924.41	-0.364472	0.0749907	-4.86023	1.17251e-06	1.02508e-05
CNAG_02038	4085.81	0.270492	0.161659	1.67322	0.0942836	0.162323
CNAG_02039	295.789	-0.148889	0.366547	-0.406194	0.6846	0.777493
CNAG_02040	3248.54	0.491629	0.163893	2.99969	0.00270257	0.00808489
CNAG_02041	7579.28	0.468549	0.473362	0.989833	0.322256	0.439285
CNAG_02043	231.151	0.719945	0.232493	3.09663	0.00195736	0.00614028
CNAG_02044	3219.14	0.840961	0.192858	4.36051	1.29757e-05	8.15337e-05
CNAG_02045	494.994	0.738413	0.21363	3.4565	0.00054724	0.00207575
CNAG_02046	12699.3	0.259757	0.105669	2.45821	0.0139633	0.0327469
CNAG_02047	1361.63	0.514808	0.405754	1.26877	0.204524	0.305477
CNAG_02048	3899.89	0.566647	0.132037	4.29157	1.77414e-05	0.000107744
CNAG_02049	149.115	2.34741	0.301163	7.7945	6.46653e-15	4.62022e-13
CNAG_02050	2971.24	0.0826131	0.0995067	0.830226	0.406411	0.525891
CNAG_02051	4425.93	-1.49834	0.266737	-5.61727	1.93993e-08	2.7484e-07
CNAG_02052	251.856	-0.825348	0.206466	-3.99751	6.40126e-05	0.000326083
CNAG_02053	488.952	0.0638662	0.217671	0.293408	0.769211	0.84228
CNAG_02054	3475.32	-0.41645	0.11662	-3.571	0.000355617	0.00142798
CNAG_02055	3815.9	-0.13366	0.149486	-0.894135	0.37125	0.489955
CNAG_02056	518.773	1.07347	0.186948	5.7421	9.35109e-09	1.44863e-07
CNAG_02057	1609.95	0.588523	0.192443	3.05817	0.00222697	0.00686648
CNAG_02058	424.244	0.272783	0.268434	1.0162	0.309534	0.425442
CNAG_02059	3493.2	-0.185729	0.0912932	-2.03443	0.0419085	0.0824834
CNAG_02060	5882.15	-1.22392	0.297782	-4.11013	3.95441e-05	0.000213373
CNAG_02061	1560.39	-0.0332235	0.0669153	-0.496501	0.619541	0.723511
CNAG_02062	3220.81	-0.401738	0.184819	-2.17369	0.0297287	0.0619075
CNAG_02063	9937.29	0.513812	0.179667	2.8598	0.00423914	0.0118469
CNAG_02064	11267.5	-0.741429	0.176964	-4.18972	2.793e-05	0.000159424
CNAG_02065	1964.44	-0.256128	0.0764377	-3.3508	0.000805772	0.00289352
CNAG_02066	613.719	-0.0976744	0.1126	-0.867448	0.385696	0.50532
CNAG_02067	5939.69	-0.17153	0.105133	-1.63156	0.102771	0.174293
CNAG_02068	4389.74	-0.0899174	0.0882463	-1.01894	0.308233	0.423936
CNAG_02069	596.999	0.468142	0.435002	1.07618	0.281845	0.395921
CNAG_02070	15976.2	0.312428	0.479299	0.651843	0.514502	0.630798
CNAG_02071	30014.7	-0.513477	0.177308	-2.89596	0.00378004	0.0107108
CNAG_02072	2568.6	0.485779	0.337113	1.441	0.149585	0.235954
CNAG_02073	5030.43	-1.05137	0.130194	-8.07538	6.72678e-16	5.63147e-14
CNAG_02074	4793.62	-0.162419	0.0731164	-2.22138	0.0263254	0.0558589
CNAG_02075	2011.4	-0.499447	0.127253	-3.92484	8.67886e-05	0.000422014
CNAG_02076	3447.25	0.572435	0.0728607	7.85657	3.94797e-15	2.97461e-13
CNAG_02077	1446.72	0.0402752	0.0681689	0.590814	0.554645	0.667571
CNAG_02078	4747.46	0.797439	0.124021	6.4299	1.27692e-10	3.21675e-09
CNAG_02079	26937.5	0.0724974	0.12984	0.55836	0.576598	0.687505
CNAG_02080	2763.01	-0.0287265	0.0780926	-0.367852	0.712984	0.800563
CNAG_02081	8638.14	-0.0153941	0.0738611	-0.20842	0.834901	0.889709
CNAG_02082	867.658	-0.106185	0.127999	-0.829579	0.406777	0.526248
CNAG_02083	18555.8	-2.1372	0.193571	-11.0409	2.42519e-28	1.34e-25
CNAG_02084	6692.38	-0.419052	0.116318	-3.60264	0.000315008	0.0012861
CNAG_02085	2524.35	-0.332281	0.118412	-2.80613	0.00501399	0.0136697
CNAG_02086	7074.95	-0.889744	0.183315	-4.85363	1.21221e-06	1.05392e-05
CNAG_02087	1005.02	-0.0764213	0.124192	-0.615347	0.538325	0.652191
CNAG_02088	4854.67	-0.0150432	0.138614	-0.108526	0.913579	0.946704
CNAG_02089	2955.42	0.325409	0.142322	2.28643	0.0222293	0.0483306
CNAG_02090	2363.04	0.12108	0.122176	0.991026	0.321673	0.43882
CNAG_02091	40375.2	-0.201453	0.0682118	-2.95335	0.00314345	0.00915422
CNAG_02092	3179.83	0.899724	0.122167	7.3647	1.7755e-13	8.70729e-12
CNAG_02093	3074.62	-0.264376	0.110255	-2.39786	0.0164911	0.037725
CNAG_02094	4597.59	0.372916	0.16221	2.29898	0.0215063	0.0470053
CNAG_02095	10806.2	-0.0783419	0.169471	-0.462274	0.643885	0.744804
CNAG_02096	405.008	0.801449	0.204594	3.91726	8.95606e-05	0.000433068
CNAG_02097	1461.54	-0.15218	0.112234	-1.35592	0.175126	0.269484
CNAG_02099	58196.3	-0.339088	0.195164	-1.73745	0.0823077	0.145296
CNAG_02100	45234.7	-0.597972	0.175817	-3.40111	0.000671133	0.00247247
CNAG_02101	3651.24	-0.480622	0.122077	-3.93704	8.24945e-05	0.000404565
CNAG_02102	363.726	0.106215	0.240955	0.440808	0.659352	0.757094
CNAG_02103	4489.75	0.167684	0.159571	1.05084	0.293331	0.407629
CNAG_02104	3013.49	0.115079	0.156367	0.735956	0.461757	0.581883
CNAG_02105	581.281	0.273838	0.181015	1.51279	0.130333	0.211058
CNAG_02106	4376.69	-0.478491	0.09156	-5.22599	1.73226e-07	1.88317e-06
CNAG_02107	2595.5	0.978618	0.190659	5.13282	2.85437e-07	2.92423e-06
CNAG_02108	2089.9	0.267186	0.117952	2.26521	0.0234997	0.0506411
CNAG_02109	6599.61	0.131706	0.120564	1.09242	0.27465	0.387385
CNAG_02110	6980.29	-0.134724	0.0724774	-1.85884	0.0630499	0.116072
CNAG_02111	2425.49	-0.146341	0.0846643	-1.72849	0.0839004	0.147668
CNAG_02112	1457.31	0.58894	0.208883	2.81947	0.00481031	0.0132013
CNAG_02113	2465.83	0.0649371	0.0946454	0.68611	0.492644	0.610178
CNAG_02114	8725.64	0.163275	0.111749	1.46109	0.143992	0.228972
CNAG_02115	2786.08	0.0349786	0.0770018	0.454257	0.649644	0.749478
CNAG_02116	995.52	0.883598	0.235544	3.7513	0.000175918	0.000778853
CNAG_02117	2401.93	0.0748055	0.11394	0.656534	0.51148	0.628115
CNAG_02118	8876.22	1.80046	0.37711	4.77435	1.80291e-06	1.50327e-05
CNAG_02119	1928.71	-0.305955	0.0971383	-3.14968	0.00163448	0.00527309
CNAG_02120	7459.77	-0.607	0.14881	-4.07901	4.52275e-05	0.00024044
CNAG_02121	1447.45	1.10047	0.310242	3.54713	0.000389448	0.00153849
CNAG_02122	2986.35	-0.133122	0.122445	-1.0872	0.276949	0.390366
CNAG_02123	2498.15	0.05141	0.125299	0.410298	0.681588	0.775043
CNAG_02124	1461.35	0.537388	0.20138	2.66853	0.00761837	0.0195604
CNAG_02125	918.293	-0.751311	0.131206	-5.7262	1.02707e-08	1.55905e-07
CNAG_02126	1685.69	0.380067	0.128686	2.95344	0.00314252	0.00915422
CNAG_02127	2208.47	-0.262228	0.0856144	-3.06289	0.0021921	0.00676904
CNAG_02128	12705.2	-0.519337	0.0872211	-5.95426	2.61253e-09	4.61678e-08
CNAG_02129	26503.2	0.412939	0.466747	0.884718	0.376309	0.49537
CNAG_02130	13125.2	0.000631166	0.0843384	0.00748372	0.994029	0.999941
CNAG_02131	1636.45	0.550464	0.221553	2.48457	0.0129708	0.0308206
CNAG_02132	999.109	-0.0570966	0.253681	-0.225072	0.821923	0.880002
CNAG_02133	17635.4	0.208873	0.175305	1.19149	0.233462	0.33982
CNAG_02134	7670.47	-0.487368	0.134975	-3.61081	0.000305242	0.00125178
CNAG_02135	1133.36	0.210683	0.120033	1.75521	0.0792237	0.140631
CNAG_02136	2449.76	-0.427901	0.119123	-3.59209	0.000328042	0.00133079
CNAG_02137	4740.8	-0.233119	0.153552	-1.51818	0.12897	0.209343
CNAG_02138	7035.97	-1.02772	0.234481	-4.38296	1.17079e-05	7.45847e-05
CNAG_02139	6635.13	0.153309	0.182433	0.84036	0.400706	0.520297
CNAG_02140	6069.71	0.238217	0.0632513	3.76619	0.000165755	0.000738988
CNAG_02141	1636.23	-1.18063	0.292024	-4.04291	5.2791e-05	0.000274659
CNAG_02143	2243.75	-0.622384	0.189346	-3.28702	0.00101254	0.00351127
CNAG_02144	76043.8	-0.68217	0.0923196	-7.38922	1.47696e-13	7.41881e-12
CNAG_02145	2931.44	-0.470454	0.0954993	-4.92626	8.38171e-07	7.61861e-06
CNAG_02146	8.91503	-0.857029	0.429941	-1.99337	0.0462214	0.0894076
CNAG_02147	670.19	1.36077	0.126688	10.7411	6.52433e-27	3.37961e-24
CNAG_02148	2591.21	0.347156	0.108576	3.19736	0.00138689	0.00458499
CNAG_02149	805.671	0.142593	0.289313	0.492867	0.622107	0.7262
CNAG_02150	1561.15	0.708836	0.150674	4.70445	2.54556e-06	2.02263e-05
CNAG_02151	3389.85	0.0972744	0.110351	0.881501	0.378047	0.497184
CNAG_02152	6534.43	-0.0407446	0.0950128	-0.428833	0.668045	0.764217
CNAG_02153	5395.44	0.200549	0.122242	1.64059	0.100883	0.171722
CNAG_02154	2694.66	-0.0991295	0.191149	-0.518597	0.604042	0.710199
CNAG_02155	1061.45	-0.0646568	0.242548	-0.266573	0.789798	0.857123
CNAG_02156	5335.53	0.580982	0.214159	2.71285	0.00667068	0.0174516
CNAG_02157	1413.35	0.0230969	0.123336	0.187267	0.851451	0.901445
CNAG_02159	4420.89	-0.571379	0.137381	-4.15907	3.19549e-05	0.000178827
CNAG_02160	243.469	0.653095	0.175745	3.71615	0.000202281	0.000880518
CNAG_02161	6650.38	-0.23736	0.121145	-1.95931	0.0500769	0.0956748
CNAG_02162	3660.76	-0.338731	0.121226	-2.7942	0.00520285	0.014129
CNAG_02163	1553.71	-0.174814	0.125741	-1.39027	0.164448	0.255296
CNAG_02164	11651.9	0.376334	0.153176	2.45688	0.0140151	0.0328499
CNAG_02165	3429.5	0.917917	0.199254	4.60678	4.08958e-06	3.0209e-05
CNAG_02166	17364.4	-0.189511	0.094818	-1.99868	0.0456431	0.0884475
CNAG_02167	1939.68	0.372838	0.136745	2.72652	0.00640058	0.0168674
CNAG_02168	8092.19	0.00705989	0.163178	0.0432649	0.96549	0.98407
CNAG_02169	524.217	0.762875	0.211769	3.6024	0.000315293	0.00128663
CNAG_02170	390.387	0.277921	0.202605	1.37174	0.170145	0.262747
CNAG_02171	3131.61	-0.368467	0.145007	-2.54102	0.0110528	0.0268324
CNAG_02172	5830.43	0.294519	0.129555	2.27332	0.0230071	0.0497478
CNAG_02173	1149.99	0.116817	0.100101	1.16699	0.243215	0.351423
CNAG_02174	6987.3	0.142587	0.0677239	2.10542	0.0352551	0.0715286
CNAG_02175	5687.87	0.291755	0.0941155	3.09997	0.0019354	0.00608982
CNAG_02176	32907.1	0.188173	0.111607	1.68604	0.0917889	0.158654
CNAG_02177	14918.1	-0.117653	0.0601432	-1.95621	0.0504405	0.0961916
CNAG_02178	4335.48	-0.278007	0.1091	-2.54818	0.0108285	0.0263342
CNAG_02179	4708.25	0.823222	0.204627	4.02304	5.74527e-05	0.00029594
CNAG_02180	7322.72	0.0184022	0.101838	0.1807	0.856603	0.905163
CNAG_02181	3848.42	-0.299924	0.0840531	-3.56827	0.000359349	0.00144157
CNAG_02182	18516.2	0.461629	0.238332	1.93692	0.0527556	0.100009
CNAG_02183	9299.15	0.179026	0.192337	0.930795	0.35196	0.470187
CNAG_02184	89.1256	-1.14542	0.291404	-3.93069	8.47016e-05	0.000412703
CNAG_02185	4273.28	-0.666285	0.147167	-4.52742	5.97084e-06	4.19732e-05
CNAG_02186	860.548	-1.01016	0.287284	-3.51622	0.000437734	0.00171048
CNAG_02187	2459.81	-0.0162605	0.140196	-0.115984	0.907665	0.941917
CNAG_02188	2861.16	1.0668	0.184435	5.78417	7.28722e-09	1.16147e-07
CNAG_02189	51170.6	0.681291	0.094326	7.22273	5.09554e-13	2.25839e-11
CNAG_02190	1763.34	0.265421	0.165299	1.6057	0.108339	0.181654
CNAG_02191	1625.73	-0.0222946	0.118326	-0.188417	0.850549	0.901445
CNAG_02192	423.471	-0.136523	0.155691	-0.876885	0.380549	0.49984
CNAG_02193	2396.32	-1.49276	0.275528	-5.41781	6.03346e-08	7.33216e-07
CNAG_02194	4947.78	-1.04062	0.233306	-4.46033	8.18319e-06	5.46392e-05
CNAG_02195	3271.91	-1.39687	0.268594	-5.20068	1.98565e-07	2.11531e-06
CNAG_02196	7983.76	-0.891197	0.140611	-6.33803	2.32729e-10	5.44875e-09
CNAG_02197	5267.85	-0.483764	0.0779373	-6.20708	5.39768e-10	1.15299e-08
CNAG_02198	370.714	-0.59352	0.198891	-2.98414	0.00284374	0.00843858
CNAG_02199	1121.75	0.308513	0.129559	2.38125	0.017254	0.0391569
CNAG_02200	4587.67	0.549592	0.110256	4.98467	6.20661e-07	5.81904e-06
CNAG_02201	1881.54	0.756606	0.232451	3.25491	0.00113427	0.00385597
CNAG_02202	6695.52	-0.745381	0.105686	-7.05282	1.75333e-12	6.69659e-11
CNAG_02203	1993.22	1.10696	0.143552	7.71118	1.24663e-14	8.55003e-13
CNAG_02204	3380.89	-0.568739	0.102792	-5.53289	3.14999e-08	4.15719e-07
CNAG_02205	1409.88	0.524084	0.230845	2.27029	0.02319	0.0500648
CNAG_02206	142.138	0.227996	0.329462	0.692027	0.48892	0.606612
CNAG_02207	1576.27	0.810361	0.1201	6.74741	1.50506e-11	4.65445e-10
CNAG_02208	31608.4	-1.55767	0.255309	-6.10113	1.05324e-09	2.05394e-08
CNAG_02209	22609.4	-0.676306	0.139224	-4.85767	1.18774e-06	1.03621e-05
CNAG_02210	1359.97	0.444364	0.242293	1.83399	0.0666549	0.121435
CNAG_02211	707.494	0.900396	0.437671	2.05725	0.0396625	0.0788493
CNAG_02212	32270.4	-0.484652	0.115364	-4.20107	2.6566e-05	0.000152902
CNAG_02213	4142.7	0.472808	0.122003	3.87537	0.000106461	0.00050215
CNAG_02214	1609.32	0.135712	0.133638	1.01552	0.309856	0.425744
CNAG_02215	1856.73	-0.153158	0.0919274	-1.66608	0.0956976	0.164314
CNAG_02216	5787.83	0.022141	0.196075	0.112921	0.910093	0.943682
[truncated: 6,339 more rows]
