# Supplementary material for: Cryptococcus neoformans adapts to the host environment through TOR-mediated remodeling of phospholipid asymmetry
Source: Nat Commun. 2023 Oct 18;14:6587. doi: 10.1038/s41467-023-42318-y (PMC10584969; doi:10.1038/s41467-023-42318-y)
Supplement: Supplementary file 10 — Supplementary Data 7 [file 41467_2023_42318_MOESM10_ESM.xlsx]

## Sheet: Strains
Strain	Genotype	Source
H99	clincal isolate	J. Perfect lab
A1-35-8	environmental isolate	(3) Litvintseva AP, Mitchell TG. 2009. Most environmental isolates of Cryptococcus neoformans var. grubii (Serotype A) are not lethal for mice. Infect Immun. 77:3188-95.
A1-38-2	environmental isolate	(3) Litvintseva AP, Mitchell TG. 2009. Most environmental isolates of Cryptococcus neoformans var. grubii (Serotype A) are not lethal for mice. Infect Immun. 77:3188-95.
A1-84-14	environmental isolate	(3) Litvintseva AP, Mitchell TG. 2009. Most environmental isolates of Cryptococcus neoformans var. grubii (Serotype A) are not lethal for mice. Infect Immun. 77:3188-95.
A2-102-5	environmental isolate	(3) Litvintseva AP, Mitchell TG. 2009. Most environmental isolates of Cryptococcus neoformans var. grubii (Serotype A) are not lethal for mice. Infect Immun. 77:3188-95.
A7-35-23	environmental isolate	(3) Litvintseva AP, Mitchell TG. 2009. Most environmental isolates of Cryptococcus neoformans var. grubii (Serotype A) are not lethal for mice. Infect Immun. 77:3188-95.
C23	clincal isolate	(3) Litvintseva AP, Mitchell TG. 2009. Most environmental isolates of Cryptococcus neoformans var. grubii (Serotype A) are not lethal for mice. Infect Immun. 77:3188-95.
Protein kinase knockout collection	various	FGSC, (11) Lee KT, So YS, Yang DH, Jung KW, Choi J, Lee DG, Kwon H, Jang J, Wang LL, Cha S, Meyers GL, Jeong E, Jin JH, Lee Y, Hong J, Bang S, Ji JH, Park G, Byun HJ, Park SW, Park YM, Adedoyin G, Kim T, Averette AF, Choi JS, Heitman J, Cheong E, Lee YH, Bahn YS. 2016. Systematic functional analysis of kinases in the fungal pathogen Cryptococcus neoformans. Nat Commun. 7:12766.
Transcription factor knockout collection	various	FGSC, (12) Jung KW, Yang DH, Maeng S, Lee KT, So YS, Hong J, Choi J, Byun HJ, Kim H, Bang S, Song MH, Lee JW, Kim MS, Kim SY, Ji JH, Park G, Kwon H, Cha S, Meyers GL, Wang LL, Jang J, Janbon G, Adedoyin G, Kim T, Averette AK, Heitman J, Cheong E, Lee YH, Lee YW, Bahn YS. 2015. Systematic functional profiling of transcription factors networks in Cryptococcus neoformans. Nat Commun. 6:6757.
rim101Δ-GFP	RIM101Δ::PRIM101-GFP-RIM101	J.A. Alspaugh lab, TOC106, O’Meara TR, Xu W, Selvig KM, O’Meara MJ, Mitchell AP, Alspaugh JA. 2014. The 922 Cryptococcus neoformans Rim101 transcription factor directly regulates genes required 923 for adaptation to the host. Mol Cell Biol 34:673–84.
rim13Δ	RIM13Δ::NEO	J.A. Alspaugh lab, KS33, (26) Ost KS, O'Meara TR, Huda N, Esher SK, Alspaugh JA. 2015. The Cryptococcus neoformans alkaline response pathway: identification of a novel rim pathway activator. PLoS Genet. 11:e1005159.
rim20Δ	RIM20Δ::NAT1	J.A. Alspaugh lab, TOC17, (21) O'Meara TR, Norton D, Price MS, Hay C, Clements MF, Nichols CB, Alspaugh JA. 2010. Interaction of Cryptococcus neoformans Rim101 and protein kinase A regulates capsule. PLoS Pathog. 6:e1000776.
H99-mNeonGreen	SH1::NAT-mNeonGreen	This study
ark1Δ	ARK1Δ::NAT1	This study
bck1Δ	BCK1Δ::NAT1	This study
bwc2Δ	BWC2Δ::NAT1	This study
fpk1Δ	FPK1Δ::NAT1	FGSC, protein kinase knockout collection, Plate 3 well C4, (11) Lee KT, So YS, Yang DH, Jung KW, Choi J, Lee DG, Kwon H, Jang J, Wang LL, Cha S, Meyers GL, Jeong E, Jin JH, Lee Y, Hong J, Bang S, Ji JH, Park G, Byun HJ, Park SW, Park YM, Adedoyin G, Kim T, Averette AF, Choi JS, Heitman J, Cheong E, Lee YH, Bahn YS. 2016. Systematic functional analysis of kinases in the fungal pathogen Cryptococcu…
gat201Δ	GAT201Δ::HygB	This study
gat204Δ	GAT204Δ::NAT1	This study
mpk1Δ	MPK1Δ::NAT1	This study
rim101Δ	RIM101Δ::NAT1	This study
sch9Δ	SCH9Δ::NAT1	This study
ssn3Δ	SSN3Δ::NAT1	This study
swe102Δ	SWE102Δ::NAT1	This study
vps15Δ	VPS15Δ::NAT1	This study
ypk1Δ	YPK1Δ::NAT1	This study
PH3:PDR9	PDR9::NAT1-PH3-PDR9	This study
H99 PDR9-mNeonGreen	PDR9-mNeonGreen-CBP-2XFLAG-HYG	This study
PH3:PDR9-mNeonGreen	PDR9::NAT1-PH3-PDR9-mNeonGreen-CBP-2XFLAG-HYG	This study
cdc50Δ (clones 11 & 21)	CDC50Δ::NEO	J. Kronstad lab, (35) Hu G, Caza M, Bakkeren E, Kretschmer M, Bairwa G, Reiner E, Kronstad J. 2016. A P4-ATPase subunit of the Cdc50 family play a role in iron acquisition and virulence in Cryptococcus neoformans. Cell. Microbiol. 19: e12718.
PCTR4:CHO1	cho1Δ::NEO PCTR4-CHO1-NAT	C. Xue lab, (36) Konarzewska P, Wang Y, Han GS, Goh KJ, Gao YG, Carman GM, Xue C. 2019. Phosphatidylserine synthesis is essential for viability of the human fungal pathogen Cryptococcus neoformans. J Biol Chem. 294:2329-2339.
