# Supplementary material for: Cryptococcus neoformans adapts to the host environment through TOR-mediated remodeling of phospholipid asymmetry
Source: Nat Commun. 2023 Oct 18;14:6587. doi: 10.1038/s41467-023-42318-y (PMC10584969; doi:10.1038/s41467-023-42318-y)
Supplement: Supplementary file 11 — Supplementary Data 8 [file 41467_2023_42318_MOESM11_ESM.xlsx]

## Sheet: Primers
Primer name	Info	Sequence	Gene	CNAG	Application	Source
LCR031	Integration check from 5' resistance marker end	ATCCTGCATGCTTATGTGAGTCC	-	-	Confirmation following CRISPR to generate knockout	This study
AJ60	Integration check from 3' resistance marker end	ctgtcgggcgtacacaaatc	-	-	Confirmation following CRISPR to generate knockout	This study
LCR075	SH1.1 FOR	AAGCTCGCGTCCTTAAGCATgttttagagctagaaatagcaag	Safe Haven1	between 00777 & 00778	CRISPR to generate knockout - sgRNA	This study
LCR076	SH1.1 REV	ATGCTTAAGGACGCGAGCTTacagtataccctgccggtg	Safe Haven1	between 00777 & 00778	CRISPR to generate knockout - sgRNA	This study
LCR077	SH1.2 FOR	agtgctgtggtgaaagagatgttttagagctagaaatagcaag	Safe Haven1	between 00777 & 00778	CRISPR to generate knockout - sgRNA	This study
LCR078	SH1.2 REV	tagagaaagtggtgtcgtgaacagtataccctgccggtg	Safe Haven1	between 00777 & 00778	CRISPR to generate knockout - sgRNA	This study
LCR095	YPK1 L1	CGACTATGGGTTCGTTACTGG	YPK1	04678	Split marker amplification	(11) Lee KT, So YS, Yang DH, Jung KW, Choi J, Lee DG, Kwon H, Jang J, Wang LL, Cha S, Meyers GL, Jeong E, Jin JH, Lee Y, Hong J, Bang S, Ji JH, Park G, Byun HJ, Park SW, Park YM, Adedoyin G, Kim T, Averette AF, Choi JS, Heitman J, Cheong E, Lee YH, Bahn YS. 2016. Systematic functional analysis of kinases in the fungal pathogen Cryptococcus neoformans. Nat Commun. 7:12766.
LCR096	YPK1 R2	GCACCGTGGAGGTAGTAATG	YPK1	04678	Split marker amplification	(11) Lee KT, So YS, Yang DH, Jung KW, Choi J, Lee DG, Kwon H, Jang J, Wang LL, Cha S, Meyers GL, Jeong E, Jin JH, Lee Y, Hong J, Bang S, Ji JH, Park G, Byun HJ, Park SW, Park YM, Adedoyin G, Kim T, Averette AF, Choi JS, Heitman J, Cheong E, Lee YH, Bahn YS. 2016. Systematic functional analysis of kinases in the fungal pathogen Cryptococcus neoformans. Nat Commun. 7:12766.
LCR097	VPS15 L1	AGGACCTTCATCAGGACGAC	VPS15	02680	Split marker amplification	(11) Lee KT, So YS, Yang DH, Jung KW, Choi J, Lee DG, Kwon H, Jang J, Wang LL, Cha S, Meyers GL, Jeong E, Jin JH, Lee Y, Hong J, Bang S, Ji JH, Park G, Byun HJ, Park SW, Park YM, Adedoyin G, Kim T, Averette AF, Choi JS, Heitman J, Cheong E, Lee YH, Bahn YS. 2016. Systematic functional analysis of kinases in the fungal pathogen Cryptococcus neoformans. Nat Commun. 7:12766.
LCR098	VPS15 R2	CTGCGAATCTCGTCTAAGG	VPS15	02680	Split marker amplification	(11) Lee KT, So YS, Yang DH, Jung KW, Choi J, Lee DG, Kwon H, Jang J, Wang LL, Cha S, Meyers GL, Jeong E, Jin JH, Lee Y, Hong J, Bang S, Ji JH, Park G, Byun HJ, Park SW, Park YM, Adedoyin G, Kim T, Averette AF, Choi JS, Heitman J, Cheong E, Lee YH, Bahn YS. 2016. Systematic functional analysis of kinases in the fungal pathogen Cryptococcus neoformans. Nat Commun. 7:12766.
LCR101	SSN3 L1	CGGAGTCTACATTGCTCAGAG	SSN3	06086	Split marker amplification	(11) Lee KT, So YS, Yang DH, Jung KW, Choi J, Lee DG, Kwon H, Jang J, Wang LL, Cha S, Meyers GL, Jeong E, Jin JH, Lee Y, Hong J, Bang S, Ji JH, Park G, Byun HJ, Park SW, Park YM, Adedoyin G, Kim T, Averette AF, Choi JS, Heitman J, Cheong E, Lee YH, Bahn YS. 2016. Systematic functional analysis of kinases in the fungal pathogen Cryptococcus neoformans. Nat Commun. 7:12766.
LCR102	SSN3 R2	CCACTTGTTTTGCTTGTGC	SSN3	06086	Split marker amplification	(11) Lee KT, So YS, Yang DH, Jung KW, Choi J, Lee DG, Kwon H, Jang J, Wang LL, Cha S, Meyers GL, Jeong E, Jin JH, Lee Y, Hong J, Bang S, Ji JH, Park G, Byun HJ, Park SW, Park YM, Adedoyin G, Kim T, Averette AF, Choi JS, Heitman J, Cheong E, Lee YH, Bahn YS. 2016. Systematic functional analysis of kinases in the fungal pathogen Cryptococcus neoformans. Nat Commun. 7:12766.
LCR131	SCH9.1 FOR	GAAGGAACAAGGGTGGTTGGgttttagagctagaaatagcaag	SCH9	06301	CRISPR to generate knockout - sgRNA	This study
LCR132	SCH9.1 REV	CCAACCACCCTTGTTCCTTCacagtataccctgccggtg	SCH9	06301	CRISPR to generate knockout - sgRNA	This study
LCR133	SCH9.2 FOR	AGTGTGCAAGAAAACTTCCGgttttagagctagaaatagcaag	SCH9	06301	CRISPR to generate knockout - sgRNA	This study
LCR134	SCH9.2 REV	CGGAAGTTTTCTTGCACACTacagtataccctgccggtg	SCH9	06301	CRISPR to generate knockout - sgRNA	This study
LCR135	YPK1.1 FOR	CCACCCTGAAGATGCAGTCAgttttagagctagaaatagcaag	YPK1	04678	CRISPR to generate knockout - sgRNA	This study
LCR136	YPK1.1 REV	TGACTGCATCTTCAGGGTGGacagtataccctgccggtg	YPK1	04678	CRISPR to generate knockout - sgRNA	This study
LCR137	YPK1.2 FOR	TTGGTGGCGTCGTCGGGTCGgttttagagctagaaatagcaag	YPK1	04678	CRISPR to generate knockout - sgRNA	This study
LCR138	YPK1.2 REV	CGACCCGACGACGCCACCAAacagtataccctgccggtg	YPK1	04678	CRISPR to generate knockout - sgRNA	This study
LCR139	VPS15.1 FOR	GGTGTGTGTTGGCAGAAATGgttttagagctagaaatagcaag	VPS15	02680	CRISPR to generate knockout - sgRNA	This study
LCR140	VPS15.1 REV	CATTTCTGCCAACACACACCacagtataccctgccggtg	VPS15	02680	CRISPR to generate knockout - sgRNA	This study
LCR141	VPS15.2 FOR	TTTCTGACGTAGCAGAGCACgttttagagctagaaatagcaag	VPS15	02680	CRISPR to generate knockout - sgRNA	This study
LCR142	VPS15.2 REV	GTGCTCTGCTACGTCAGAAAacagtataccctgccggtg	VPS15	02680	CRISPR to generate knockout - sgRNA	This study
LCR143	ARK1.1 FOR	CCTCTGAGGCTGCACAGTGGgttttagagctagaaatagcaag	ARK1	03843	CRISPR to generate knockout - sgRNA	This study
LCR144	ARK1.1 REV	CCACTGTGCAGCCTCAGAGGacagtataccctgccggtg	ARK1	03843	CRISPR to generate knockout - sgRNA	This study
LCR145	ARK1.2 FOR	TCAGTCCAAGTCCAGAACAGgttttagagctagaaatagcaag	ARK1	03843	CRISPR to generate knockout - sgRNA	This study
LCR146	ARK1.2 REV	CTGTTCTGGACTTGGACTGAacagtataccctgccggtg	ARK1	03843	CRISPR to generate knockout - sgRNA	This study
LCR147	SSN3.1 FOR	TAACGGCAAGGGATGCATTGgttttagagctagaaatagcaag	SSN3	06086	CRISPR to generate knockout - sgRNA	This study
LCR148	SSN3.1 REV	CAATGCATCCCTTGCCGTTAacagtataccctgccggtg	SSN3	06086	CRISPR to generate knockout - sgRNA	This study
LCR149	SSN3.2 FOR	CCTGGGCGCATACACATTTCgttttagagctagaaatagcaag	SSN3	06086	CRISPR to generate knockout - sgRNA	This study
LCR150	SSN3.2 REV	GAAATGTGTATGCGCCCAGGacagtataccctgccggtg	SSN3	06086	CRISPR to generate knockout - sgRNA	This study
LCR175	BCK1.1 FOR	ATGCGGAAAAGGGTTACTTGgttttagagctagaaatagcaag	BCK1	04755	CRISPR to generate knockout - sgRNA	This study
LCR176	BCK1.1 REV	CAAGTAACCCTTTTCCGCATacagtataccctgccggtg	BCK1	04755	CRISPR to generate knockout - sgRNA	This study
LCR177	BCK1.2 FOR	AAAGGTCCTGATCCGGCCTGgttttagagctagaaatagcaag	BCK1	04755	CRISPR to generate knockout - sgRNA	This study
LCR178	BCK1.2 REV	CAGGCCGGATCAGGACCTTTacagtataccctgccggtg	BCK1	04755	CRISPR to generate knockout - sgRNA	This study
LCR183	MPK1.1 FOR	AGCCGCCACGCGCTTGACAGgttttagagctagaaatagcaag	MPK1	04514	CRISPR to generate knockout - sgRNA	This study
LCR184	MPK1.1 REV	CTGTCAAGCGCGTGGCGGCTacagtataccctgccggtg	MPK1	04514	CRISPR to generate knockout - sgRNA	This study
LCR185	MPK1.2 FOR	AGTCGAAGGGGACTTCACAAgttttagagctagaaatagcaag	MPK1	04514	CRISPR to generate knockout - sgRNA	This study
LCR186	MPK1.2 REV	TTGTGAAGTCCCCTTCGACTacagtataccctgccggtg	MPK1	04514	CRISPR to generate knockout - sgRNA	This study
AJ120	GAT201.1 FOR	gcaatcccctcctgttctttGTTTTAGAGCTAGAAATAGCAAGTT	GAT201	01551	CRISPR to generate knockout - sgRNA	This study
AJ121	GAT201.1 REV	aaagaacaggaggggattgcAACAGTATACCCTGCCGGTG	GAT201	01551	CRISPR to generate knockout - sgRNA	This study
AJ122	GAT201.2 FOR	gaagcggcgacggcggcgttGTTTTAGAGCTAGAAATAGCAAGTT	GAT201	01551	CRISPR to generate knockout - sgRNA	This study
AJ123	GAT201.2 REV	aacgccgccgtcgccgcttcAACAGTATACCCTGCCGGTG	GAT201	01551	CRISPR to generate knockout - sgRNA	This study
LCR195	GAT204.1 FOR	AAAGGAGCAGGTGCTACTGGgttttagagctagaaatagcaag	GAT204	06762	CRISPR to generate knockout - sgRNA	This study
LCR196	GAT204.1 REV	CCAGTAGCACCTGCTCCTTTacagtataccctgccggtg	GAT204	06762	CRISPR to generate knockout - sgRNA	This study
LCR197	GAT204.2 FOR	GCTCTTTCCCAGATCTGCCGgttttagagctagaaatagcaag	GAT204	06762	CRISPR to generate knockout - sgRNA	This study
LCR198	GAT204.2 REV	CGGCAGATCTGGGAAAGAGCacagtataccctgccggtg	GAT204	06762	CRISPR to generate knockout - sgRNA	This study
LCR199	RIM101.1 FOR	ACTGGTTGGCCGAAGTGTTGgttttagagctagaaatagcaag	RIM101	05431	CRISPR to generate knockout - sgRNA	This study
LCR200	RIM101.1 REV	CAACACTTCGGCCAACCAGTacagtataccctgccggtg	RIM101	05431	CRISPR to generate knockout - sgRNA	This study
LCR201	RIM101.2 FOR	GGATTGAAGTGGTTGCTTAGgttttagagctagaaatagcaag	RIM101	05431	CRISPR to generate knockout - sgRNA	This study
LCR202	RIM101.2 REV	CTAAGCAACCACTTCAATCCacagtataccctgccggtg	RIM101	05431	CRISPR to generate knockout - sgRNA	This study
LCR203	BWC2.1 FOR	GAAGGGCCCGATACCCTTGGgttttagagctagaaatagcaag	BWC2	02435	CRISPR to generate knockout - sgRNA	This study
LCR204	BWC2.1 REV	CCAAGGGTATCGGGCCCTTCacagtataccctgccggtg	BWC2	02435	CRISPR to generate knockout - sgRNA	This study
LCR205	BWC2.2 FOR	GATCGCGAATCGTCGACTAAgttttagagctagaaatagcaag	BWC2	02435	CRISPR to generate knockout - sgRNA	This study
LCR206	BWC2.2 REV	TTAGTCGACGATTCGCGATCacagtataccctgccggtg	BWC2	02435	CRISPR to generate knockout - sgRNA	This study
LCR225	ACT1 F qRT-PCR	CCGAGCGAAAGTACAGTGTC	ACT1	00483	qRT-PCR	This study
LCR226	ACT1 R qRT-PCR	GACGATTGAGGGACCAGAC	ACT1	00483	qRT-PCR	This study
LCR263	MPK1 SAH Repair 5'	CTTGATCACTCATACGGCTTACATTATCAACTATACGGCATAGGTTTACCtgaatagagtcacttttgc	MPK1	04514	Short arm homology repair complex	This study
LCR264	MPK1 SAH Repair 3'	CCGTTCATCTATGCTTTCCGATAACAGTTACAGACTCGACAAATATGATTgagccatgaagatcctgagg	MPK1	04514	Short arm homology repair complex	This study
LCR265	ARK1 SAH Repair 5'	TACAATCACCCAGCACACCTCAACGGCCAAGAATTCGGAAAGAAACGTTTtgaatagagtcacttttgc	ARK1	03843	Short arm homology repair complex	This study
LCR266	ARK1 SAH Repair 3'	GTGTGCATGTAACAGTGCAGCTCCCCTTGCTCTCCCAAGCATACCGATCGgagccatgaagatcctgagg	ARK1	03843	Short arm homology repair complex	This study
LCR267	SCH9 SAH Repair 5'	CAGGACTGTCGCGCCCTTCAGCATCTTTCATCATCCCTCACCATCCAAGCtgaatagagtcacttttgc	SCH9	06301	Short arm homology repair complex	This study
LCR268	SCH9 SAH Repair 3'	ATTTTTTGCTTGCTTATTGTCTTCTCGAAAGAGCCTGAAAGTTGACCATCgagccatgaagatcctgagg	SCH9	06301	Short arm homology repair complex	This study
LCR269	BCK1 SAH Repair 5'	CATACTTTTCCCAGCAGATGCCCCTTTCTCGAGCACATACCAATGCCAAAtgaatagagtcacttttgc	BCK1	04755	Short arm homology repair complex	This study
LCR270	BCK1 SAH Repair 3'	TTTTCACCACCATAATTGTATTCCTACTTCCACATAATCTGGTCAACCCAgagccatgaagatcctgagg	BCK1	04755	Short arm homology repair complex	This study
AJ124	GAT201 SAH Repair 5'	tttttcactttcccaggcacggctctcccagagtcatgttctgaccgaaatgcagaattcgccctgctgcgagg	GAT201	01551	Short arm homology repair complex	This study
AJ125	GAT201 SAH Repair 3'	gtaacgcacttgctaagccactgccaaagcttccccccaccacgcctaacggtttatctgtattaacacggaag	GAT201	01551	Short arm homology repair complex	This study
LCR275	GAT204 SAH Repair 5'	TCACTCCTCAAAAACAATATCTCAACTATCAGTTTCCTTTTTCCCCAACAtgaatagagtcacttttgc	GAT204	06762	Short arm homology repair complex	This study
LCR276	GAT204 SAH Repair 3'	AAATGGGACCCTAAACACCTGAACTTGCATCTATCGACTCGTTACAACACgagccatgaagatcctgagg	GAT204	06762	Short arm homology repair complex	This study
LCR277	RIM101 SAH Repair 5'	CTCATCCCATGAACACTACATGGGCACACCGAGCAAGAATTGGCTGCCCTtgaatagagtcacttttgc	RIM101	05431	Short arm homology repair complex	This study
LCR278	RIM101 SAH Repair 3'	ATTGCACTTTTTCCCACACTCGACTCTTAGAAGTTAACAGCAAGGCCAAGgagccatgaagatcctgagg	RIM101	05431	Short arm homology repair complex	This study
LCR279	BWC2 SAH Repair 5'	TACTGATAAATCGATTTTTTGTTTTGCTCAATTCACCTATAGCACGGCCAtgaatagagtcacttttgc	BWC2	02435	Short arm homology repair complex	This study
LCR280	BWC2 SAH Repair 3'	TCAGAATTCTTATGCAACCGTAGCCCAGCGATCAGTCCAAAGTACTACTCgagccatgaagatcctgagg	BWC2	02435	Short arm homology repair complex	This study
LCR283	SWE102 SAH Repair 5'	GCCGCACGTTCTTTCAACCACGCTCCTTGCCCACTGACAGCCCAGCCACGtgaatagagtcacttttgc	SWE102	03369	Short arm homology repair complex	This study
LCR284	SWE102 SAH Repair 3'	GATCTACGCTATATTTTTCCGACGCCTTTGCTTCTTCTGCTTTTATTATTgagccatgaagatcctgagg	SWE102	03369	Short arm homology repair complex	This study
LCR291	ARK1 5' KO Confirmation Primer	TGGTGTCAATATGGCTATGAAAGC	ARK1	03843	Knockout 5' flank confirmation (pair with LCR031)	This study
LCR292	ARK1 3' KO Confirmation Primer	ACAGGACGTGTTGCTTTACC	ARK1	03843	Knockout 3' flank confirmation (pair with LCR323)	This study
AJ127	GAT201 5' KO Confirmation Primer	ccggattagtgtgcggcggcggctc	GAT201	01551	Knockout 5' flank confirmation (pair with KA68)	This study
AJ128	GAT201 3' KO Confirmation Primer	aacaaatgctcacaacggtagacct	GAT201	01551	Knockout 3' flank confirmation (pair with AJ60)	This study
LCR293	GAT204 5' KO Confirmation Primer	AAAAATATTTAGGCGGCAAGCG	GAT204	06762	Knockout 5' flank confirmation (pair with LCR031)	This study
LCR294	GAT204 3' KO Confirmation Primer	ACTCAGATGCCTTTTCTTTCTTCC	GAT204	06762	Knockout 3' flank confirmation (pair with LCR323)	This study
LCR299	SSN3 5' KO Confirmation Primer	TCACTCTCAACCACTCTGTTCC	SSN3	06086	Knockout 5' flank confirmation (pair with LCR031)	This study
LCR300	SSN3 3' KO Confirmation Primer	GTCTCGAGTTCCTAGAGGTCG	SSN3	06086	Knockout 3' flank confirmation (pair with LCR323)	This study
LCR301	MPK1 5' KO Confirmation Primer	TACTGACGAGGAAGTTGTGGC	MPK1	04514	Knockout 5' flank confirmation (pair with LCR031)	This study
LCR302	MPK1 3' KO Confirmation Primer	AGAGCCATTAGGACATCTCACG	MPK1	04514	Knockout 3' flank confirmation (pair with LCR323)	This study
LCR303	SCH9 5' KO Confirmation Primer	TCACTGACACTGACTGCAGC	SCH9	06301	Knockout 5' flank confirmation (pair with LCR031)	This study
LCR304	SCH9 3' KO Confirmation Primer	CCTACTGTGTAACCTGATAGTCACC	SCH9	06301	Knockout 3' flank confirmation (pair with LCR323)	This study
LCR305	BCK1 5' KO Confirmation Primer	TTGTCCGTCGGTTACCTGC	BCK1	04755	Knockout 5' flank confirmation (pair with LCR031)	This study
LCR306	BCK1 3' KO Confirmation Primer	TAGTAGTAGTCAGGGTGTGTTCG	BCK1	04755	Knockout 3' flank confirmation (pair with LCR323)	This study
LCR307	YPK1 5' KO Confirmation Primer	TCTATGAACCTGGATGAGGATAGGG	YPK1	04678	Knockout 5' flank confirmation (pair with LCR031)	This study
LCR308	YPK1 3' KO Confirmation Primer	ATACCACAGGATTCGTGACCG	YPK1	04678	Knockout 3' flank confirmation (pair with LCR323)	This study
LCR313	RIM101 5' KO Confirmation Primer	AGGATATGGAGCAGTTCTGGC	RIM101	05431	Knockout 5' flank confirmation (pair with LCR031)	This study
LCR314	RIM101 3' KO Confirmation Primer	ACAAATGGCACTGTTTCTATATGACC	RIM101	05431	Knockout 3' flank confirmation (pair with LCR323)	This study
LCR315	BWC2 5' KO Confirmation Primer	AGAGGATCAACCAAGGATCAACG	BWC2	02435	Knockout 5' flank confirmation (pair with LCR031)	This study
LCR316	BWC2 3' KO Confirmation Primer	AAAGACTCGGAAGGCGAGC	BWC2	02435	Knockout 3' flank confirmation (pair with LCR323)	This study
LCR319	VPS15 5' KO Confirmation Primer	TTGTTTCTTACCGCCCTCGA	VPS15	02680	Knockout 5' flank confirmation (pair with LCR031)	This study
LCR320	VPS15 3' KO Confirmation Primer	TGTCTCAGGCCTTGAGAGC	VPS15	02680	Knockout 3' flank confirmation (pair with LCR323)	This study
LCR323	Nat 3' end KO confirmation primer	acaataccatccttcccaccc	-	-	Confirmation following CRISPR to generate knockout	This study
KA68	Hyg 5' end KO confirmation primer	gcggtataggggatgtatgtggatg	-	-	Confirmation following CRISPR to generate knockout	This study
LCR338	SWE102 5' KO Confirmation Primer	TTTCGCTTCAGTCTGTCACG	SWE102	03369	Knockout 5' flank confirmation (pair with LCR031)	This study
LCR339	SWE102 3' KO Confirmation Primer	ATTAACCAAGACGGTTACATCACC	SWE102	03369	Knockout 3' flank confirmation (pair with LCR323)	This study
LCR352	ARK1 orf confirmation 5'	TGGTACTGCTAGGAGTGTTGG	ARK1	03843	Orf deletion confirmation	This study
LCR353	ARK1 orf confirmation 3'	TGCATATCACGGGAGAGAATGC	ARK1	03843	Orf deletion confirmation	This study
LCR354	GAT204 orf confirmation 5'	TAAAAAAGAGAAGGGACGCCC	GAT204	06762	Orf deletion confirmation	This study
LCR355	GAT204 orf confirmation 3'	TCATAGTGCATCTATTTTTCACAAACG	GAT204	06762	Orf deletion confirmation	This study
LCR356	VPS15 orf confirmation 5'	ATTTCGTTTGACTTTTGACGACC	VPS15	02680	Orf deletion confirmation	This study
LCR357	VPS15 orf confirmation 3'	ACAAAATCGACCGCATTATACCC	VPS15	02680	Orf deletion confirmation	This study
LCR358	BWC2 orf confirmation 5'	AGATTCGGGTTCCAGATCTAGC	BWC2	02435	Orf deletion confirmation	This study
LCR359	BWC2 orf confirmation 3'	AAGGACCCTTTCTCCATTCTGG	BWC2	02435	Orf deletion confirmation	This study
LCR364	SCH9 orf confirmation 5'	ACTTGTAATCGGTCACAAAATACAGC	SCH9	06301	Orf deletion confirmation	This study
LCR365	SCH9 orf confirmation 3'	TTGGCTTGGCTGAACGC	SCH9	06301	Orf deletion confirmation	This study
LCR366	MPK1 orf confirmation 5'	TCATTGCTTGTAGATGTCGCC	MPK1	04514	Orf deletion confirmation	This study
LCR367	MPK1 orf confirmation 3'	TTCGAGGATCAAATCCCTCATCC	MPK1	04514	Orf deletion confirmation	This study
LCR368	RIM101 orf confirmation 5'	ATGGCCAGATCAGCCTCG	RIM101	05431	Orf deletion confirmation	This study
LCR369	RIM101 orf confirmation 3'	TGGCATTGCTGCATAAGAAGC	RIM101	05431	Orf deletion confirmation	This study
LCR370	BCK1 orf confirmation 5'	TCGAGATTTTCATACAGTTGCTCG	BCK1	04755	Orf deletion confirmation	This study
LCR371	BCK1 orf confirmation 3'	ACTCTGATACTTTGTCAGTAGCTGG	BCK1	04755	Orf deletion confirmation	This study
LCR372	YPK1 orf confirmation 5'	ATGGCTAATGAATTTCACCACAGG	YPK1	04678	Orf deletion confirmation	This study
LCR373	YPK1 orf confirmation 3'	TATTTGTGGTGTCCGAGTTGG	YPK1	04678	Orf deletion confirmation	This study
LCR374	SSN3 orf confirmation 5'	AATGGCAAAGACTTCTTGCCG	SSN3	06086	Orf deletion confirmation	This study
LCR375	SSN3 orf confirmation 3'	TCGTGCCTTCACTCATAATGC	SSN3	06086	Orf deletion confirmation	This study
LCR382	SWE102 orf confirmation 5'	AGATCACAATGAGAACAATGGGC	SWE102	03369	Orf deletion confirmation	This study
LCR383	SWE102 orf confirmation 3'	TCATAAAACCAGTGCCTTTCAATGG	SWE102	03369	Orf deletion confirmation	This study
LCR395	ARK1.3 FOR	GTAGTGATTCAAGTCGGCACgttttagagctagaaatagcaag	ARK1	03843	CRISPR to generate knockout - sgRNA	This study
LCR396	ARK1.3 REV	GTGCCGACTTGAATCACTACacagtataccctgccggtg	ARK1	03843	CRISPR to generate knockout - sgRNA	This study
LCR399	SCH9.3 FOR	GTACTCCTTTCCCTTGTTGGgttttagagctagaaatagcaag	SCH9	06301	CRISPR to generate knockout - sgRNA	This study
LCR400	SCH9.3 REV	CCAACAAGGGAAAGGAGTACacagtataccctgccggtg	SCH9	06301	CRISPR to generate knockout - sgRNA	This study
LCR401	GAT204.3 FOR	GGTGGGGTTGGGCATGTGAGgttttagagctagaaatagcaag	GAT204	06762	CRISPR to generate knockout - sgRNA	This study
LCR402	GAT204.3 REV	CTCACATGCCCAACCCCACCacagtataccctgccggtg	GAT204	06762	CRISPR to generate knockout - sgRNA	This study
LCR443	CNAG_07799 SAH 5' repair to generate NAT-PH3 upstream	TGTGGCTTCCTGTGAGATTTGATCTCAAGACATCGCATCAAGACCGGAGAGGTTTATCTGTATTAACACG	PDR9	07799	Short arm homology repair complex	This study
LCR444	CNAG_07799 SAH 3' repair to generate NAT-PH3 upstream	TTTCCATCATTGTGAGGTGATGTGCTGTGGTCTCCGATGACCTCTGCCATTGTGATAAATGTACTGAGG	PDR9	07799	Short arm homology repair complex	This study
LCR451	CNAG_07799.1 FOR	ACTGCGGTGAGATGGATGAGgttttagagctagaaatagcaag	PDR9	07799	CRISPR to generate knockout - sgRNA	This study
LCR452	CNAG_07799.1 REV	CTCATCCATCTCACCGCAGTacagtataccctgccggtg	PDR9	07799	CRISPR to generate knockout - sgRNA	This study
LCR453	CNAG_07799.2 FOR	GTCTTGAGATCAAATCTCACgttttagagctagaaatagcaag	PDR9	07799	CRISPR to generate knockout - sgRNA	This study
LCR454	CNAG_07799.2 REV	GTGAGATTTGATCTCAAGACacagtataccctgccggtg	PDR9	07799	CRISPR to generate knockout - sgRNA	This study
LCR455	CNAG_07799 5' KO Confirmation Primer	ATGCAGCATAGAATTGGACACG	PDR9	07799	Orf deletion confirmation	This study
LCR459	CNAG_07799 integration check 3' end	AAGTCTTTAAGGAGGTATCGCTCC	PDR9	07799	Promoter knock-in confirmation (pair with LCR323)	This study
LCR460	CNAG_07799 integration check 5' end	TTAACGAAGCTCGATGCGG	PDR9	07799	Promoter knock-in confirmation (pair with LCR031)	This study
LCR461	CNAG_07799 qRT-PCR F	GGAGTCGCAGGACCTATTTATC	PDR9	07799	qRT-PCR	This study
LCR462	CNAG_07799 qRT-PCR R	CATCCAGTAGCGCCAGAAA	PDR9	07799	qRT-PCR	This study
LCR480	CNAG_07799 3' SAH tag with mNeon 5'	TTAGTAAATTGAGGAGTAAACGTTCCAAGAAGGCTCAGGGGTCAGGGTCAatggtctccaagggtgagga	PDR9	07799	Short arm homology repair complex	This study
LCR481	CNAG_07799 3' SAH tag with mNeon 3' end	TTGTAATATTTAGTTGTAAAAGGTTGTACAAGTGTTAATAGTTCTTTTCAagccatgaagatcctgaggattcaac	PDR9	07799	Short arm homology repair complex	This study
LCR482	CNAG_07799-3' tag.1 FOR	GAGGAGTAAACGTTCCAAGAgttttagagctagaaatagcaag	PDR9	07799	CRISPR to generate knockout - sgRNA	This study
LCR483	CNAG_07799-3' tag.1 REV	TCTTGGAACGTTTACTCCTCacagtataccctgccggtg	PDR9	07799	CRISPR to generate knockout - sgRNA	This study
