# Supplementary material for: Cryptococcus neoformans adapts to the host environment through TOR-mediated remodeling of phospholipid asymmetry
Source: Nat Commun. 2023 Oct 18;14:6587. doi: 10.1038/s41467-023-42318-y (PMC10584969; doi:10.1038/s41467-023-42318-y)
Supplement: Supplementary file 12 — Supplementary Data 9 [file 41467_2023_42318_MOESM12_ESM.txt]

LOCUS       NAT-PH3_plasmid         4923 bp ds-DNA     circular     13-APR-2023
DEFINITION  .
FEATURES             Location/Qualifiers
     CDS             complement(239..307)
                     /label="LacZ alpha"
                     /ApEinfo_revcolor="#84b0dc"
                     /ApEinfo_fwdcolor="#84b0dc"
     primer_bind     378..395
                     /label="M13-fwd"
                     /ApEinfo_revcolor="#85dae9"
                     /ApEinfo_fwdcolor="#85dae9"
     misc_feature    401..2690
                     /label="NAT-PH3"
                     /ApEinfo_revcolor="#75c6a9"
                     /ApEinfo_fwdcolor="#75c6a9"
     terminator      complement(452..719)
                     /label="terminator"
                     /ApEinfo_revcolor="#c6c9d1"
                     /ApEinfo_fwdcolor="#c6c9d1"
     CDS             complement(452..2134)
                     /label="NAT cassette"
                     /ApEinfo_revcolor="#993366"
                     /ApEinfo_fwdcolor="#993366"
     CDS             complement(720..1301)
                     /label="CDS"
                     /ApEinfo_revcolor="#993366"
                     /ApEinfo_fwdcolor="#993366"
     promoter        complement(1302..2134)
                     /label="promoter"
                     /ApEinfo_revcolor="#c6c9d1"
                     /ApEinfo_fwdcolor="#c6c9d1"
     misc_feature    2135..2633
                     /label="H3 promoter"
                     /ApEinfo_revcolor="#ffef86"
                     /ApEinfo_fwdcolor="#ffef86"
     CDS             2634..2683
                     /label="CNAG_06745 CDS"
                     /ApEinfo_revcolor="#d6b295"
                     /ApEinfo_fwdcolor="#d6b295"
     primer_bind     complement(2698..2718)
                     /label="M13-rev"
                     /ApEinfo_revcolor="#85dae9"
                     /ApEinfo_fwdcolor="#85dae9"
     misc_binding    complement(2724..2746)
                     /label="LacO"
                     /ApEinfo_revcolor="#84b0dc"
                     /ApEinfo_fwdcolor="#84b0dc"
     promoter        complement(2750..2780)
                     /label="lac promoter"
                     /ApEinfo_revcolor="#c7b0e3"
                     /ApEinfo_fwdcolor="#c7b0e3"
     rep_origin      complement(3086..3768)
                     /label="ColE1 origin"
                     /ApEinfo_revcolor="#9eafd2"
                     /ApEinfo_fwdcolor="#9eafd2"
     CDS             complement(3863..4723)
                     /label="AmpR"
                     /ApEinfo_revcolor="#f8d3a9"
                     /ApEinfo_fwdcolor="#f8d3a9"
     misc_feature    complement(4724..4829)
                     /label="AmpR promoter"
                     /ApEinfo_revcolor="#b4abac"
                     /ApEinfo_fwdcolor="#b4abac"
ORIGIN
        1 TCGCGCGTTT CGGTGATGAC GGTGAAAACC TCTGACACAT GCAGCTCCCG GAGACGGTCA
       61 CAGCTTGTCT GTAAGCGGAT GCCGGGAGCA GACAAGCCCG TCAGGGCGCG TCAGCGGGTG
      121 TTGGCGGGTG TCGGGGCTGG CTTAACTATG CGGCATCAGA GCAGATTGTA CTGAGAGTGC
      181 ACCATATGCG GTGTGAAATA CCGCACAGAT GCGTAAGGAG AAAATACCGC ATCAGGCGCC
      241 ATTCGCCATT CAGGCTGCGC AACTGTTGGG AAGGGCGATC GGTGCGGGCC TCTTCGCTAT
      301 TACGCCAGCT GGCGAAAGGG GGATGTGCTG CAAGGCGATT AAGTTGGGTA ACGCCAGGGT
      361 TTTCCCAGTC ACGACGTTGT AAAACGACGG CCAGTGAATT CGCTGGCAAT ATTTGGATAC
      421 ATGGATGTTT GTTTGATGGA CAGTGTTCTG GGGTTTATCT GTATTAACAC GGAAGAGATG
      481 TAGAAACTAG CTTCCTGGTT TCAGAGACAA GGAGCCATGA AGATCCTGAG GATTCAACGG
      541 CGTTGCTGAG GGTGGGAAGG ATGGTATTGT TGTCTGTAGA TAGATTAATG GGCATATAAT
      601 GTCAAAAAAG ATGATTGACA CGATGTCTGT CTCGAATTCG CAGTGTGCTA AAATTGTATC
      661 ACTTCTCTAA TATGTATATA TACACCCTCT AAGGAAAATT AACCCCTTAC CGCCTTCACG
      721 AATTCTTAGG GGCAGGGCAT GCTCATGTAG AGCGCCTGCT CGCCGTCCGA GGCGGTGCCG
      781 TCGTACAGGG CGGTGTCCAG GCCGCAGAGG GTGAACCCCA TCCGCCGGTA CGCGTGGATA
      841 GCCGGTGCGT TAACGTTGGT GACCTCCAGC CAGAGGTGCC CGGCGCCCCG CTCGCGGGCG
      901 AACTCCGTCG CGAGCCCCAT CAACGCGCGC CCGACCCCGT GCCCCCGGTG CTCCGGGGCG
      961 ACCTCGATGT CCTCGACGGT CAGCCGGCGG TTCCAGCCGG AGTACGAGAC GACCACGAAG
     1021 CCCGCCAGGT CGCCGTCGTC CCCGTACGCG ACGAACGTCC GGGAGTCCGG GTCGCCGTCC
     1081 TCCCCGTCGT CCGATTCGTC GTCCGATTCG TCGTCGGGGA ACACCTTGGT CAGGGGCGGG
     1141 TCCACCGGCA CCTCCCGCAG GGTGAAGCCG TCCCCGGTGG CGGTGACGCG GAAGACGGTG
     1201 TCGGTGGTGA AGGACCCATC CAGTGCCTCG ATGGCCTCGG CGTCCCCCGG GACACTGGTG
     1261 CGGTACCGGT AAGCCGTGTC GTCAAGAGTG GCGGCCGCCA TAGACATGTT GGGCGAGTTT
     1321 ACTAATGGAA AAAGACAATT AGCAAAGAGG CTGCATATTA GGAGACGCGG TGAAGATTGG
     1381 GGAGGACAAT AGGGTCCGTG CACCAAAAAG TCCTGACGGC AGCTCTGTTC AACGCACATC
     1441 CATCTCTTCC AGCTATGCGT GTGGCACCAG CACGGATGGA TTGTTGCACC AAAAGGACAA
     1501 GGCGAGATGG ATGCAGGTCG AGGCGATGCG GTGCTATCGG CCCTCGTTGT CGAACGCCAC
     1561 GTCGTCCTCT CGGCGACCGT CAATCCTGGA AGGAAATGAC CAAGCGTGCA CCCAGCATCC
     1621 AGCATCCAAC ATCCAGCACC CAGCACCTAG CACCCATGAT CCAATGGCCG GCATGCAGAT
     1681 CAGCGTGGGG AGAGCACCAT CTAGCAGCCC CTGGCAGGCC CAGCATTGTG CTCGGATGTG
     1741 CGATAGGCGG TGGGTGCGAT AAGGTGGATT AGTGGAGGAT GGAGGACTGA GTGGCGGGCA
     1801 AGGGAAGGGG GCGGGAAGAT GACTCACCTT GGGCAGTGGG TGGGGGATGC GGTATAGGGG
     1861 ATGTATGTGG ATGCTGGCGG AGGATAGAAG CTGTAAGCTG AGCTGGTGCC AACGGTGACG
     1921 CTGTGAGAGT GGTCTCGGCG ACCCTGACGG CGACTCGGCG TTACCCCGTG TGGCACACCG
     1981 GACGCGCGTC GAGTGACGTT GCTGCTATTG TTGTTACCAT CATCCTCTCC TCCGACAACC
     2041 ATACACTCAG TGCACACCAT GCCACTCGAA TCCTGCATGC TTATGTGAGT CCTCCCCTTC
     2101 CCGTGCGCCG CTCTCCAGCT CACATCCTCG CAGCTTATCG ATGAGAAGAC TCGAAAACTG
     2161 CCCCGGGATG GCCTAGATAA ATTGATATGC TGGCAATATT TGGATACATG GATGTTTGTT
     2221 TGATGGACAG TGTTCTGGGT GGGAAGAAGG GATGATGGAA AGATGGGATT ACAAGCCGCG
     2281 TATAATACAA ATCGGCGTTA TGGAAAATAC CGGTGCCTGG GAAAATTCAT TTTCACTTCG
     2341 ATTTATTTAC GAGGGAATTA CAGAGGGAGG AAATGATTTA TCCATTAAGT CACGTGACTT
     2401 TCTTTGAATA ATCGAATTAT GGATTTTCTA TAACGCCGTA ATGCCTATTC TCCGAGATAA
     2461 ACAAACACTC GCTCCTGGTG AACACGGCCT GCGGGAGGAT ATCTCGGCCA ATATATAAAC
     2521 CCTTGGCCCT CGAGATATTC CCACTTCTCA TCAGCAACCG CAAACAAGTC TTTTCCCACT
     2581 CTTATCTACT CTTCTTCCAA ACCAGCAACA ACCACCTCAG TACATTTATC ACAATGGCCC
     2641 GAACGAAGCA GACCGCCCGA AAGTCCACTG GTGGTAAGGC CCCAAGCTTG GCGTAATCAT
     2701 GGTCATAGCT GTTTCCTGTG TGAAATTGTT ATCCGCTCAC AATTCCACAC AACATACGAG
     2761 CCGGAAGCAT AAAGTGTAAA GCCTGGGGTG CCTAATGAGT GAGCTAACTC ACATTAATTG
     2821 CGTTGCGCTC ACTGCCCGCT TTCCAGTCGG GAAACCTGTC GTGCCAGCTG CATTAATGAA
     2881 TCGGCCAACG CGCGGGGAGA GGCGGTTTGC GTATTGGGCG CTCTTCCGCT TCCTCGCTCA
     2941 CTGACTCGCT GCGCTCGGTC GTTCGGCTGC GGCGAGCGGT ATCAGCTCAC TCAAAGGCGG
     3001 TAATACGGTT ATCCACAGAA TCAGGGGATA ACGCAGGAAA GAACATGTGA GCAAAAGGCC
     3061 AGCAAAAGGC CAGGAACCGT AAAAAGGCCG CGTTGCTGGC GTTTTTCCAT AGGCTCCGCC
     3121 CCCCTGACGA GCATCACAAA AATCGACGCT CAAGTCAGAG GTGGCGAAAC CCGACAGGAC
     3181 TATAAAGATA CCAGGCGTTT CCCCCTGGAA GCTCCCTCGT GCGCTCTCCT GTTCCGACCC
     3241 TGCCGCTTAC CGGATACCTG TCCGCCTTTC TCCCTTCGGG AAGCGTGGCG CTTTCTCATA
     3301 GCTCACGCTG TAGGTATCTC AGTTCGGTGT AGGTCGTTCG CTCCAAGCTG GGCTGTGTGC
     3361 ACGAACCCCC CGTTCAGCCC GACCGCTGCG CCTTATCCGG TAACTATCGT CTTGAGTCCA
     3421 ACCCGGTAAG ACACGACTTA TCGCCACTGG CAGCAGCCAC TGGTAACAGG ATTAGCAGAG
     3481 CGAGGTATGT AGGCGGTGCT ACAGAGTTCT TGAAGTGGTG GCCTAACTAC GGCTACACTA
     3541 GAAGAACAGT ATTTGGTATC TGCGCTCTGC TGAAGCCAGT TACCTTCGGA AAAAGAGTTG
     3601 GTAGCTCTTG ATCCGGCAAA CAAACCACCG CTGGTAGCGG TGGTTTTTTT GTTTGCAAGC
     3661 AGCAGATTAC GCGCAGAAAA AAAGGATCTC AAGAAGATCC TTTGATCTTT TCTACGGGGT
     3721 CTGACGCTCA GTGGAACGAA AACTCACGTT AAGGGATTTT GGTCATGAGA TTATCAAAAA
     3781 GGATCTTCAC CTAGATCCTT TTAAATTAAA AATGAAGTTT TAAATCAATC TAAAGTATAT
     3841 ATGAGTAAAC TTGGTCTGAC AGTTACCAAT GCTTAATCAG TGAGGCACCT ATCTCAGCGA
     3901 TCTGTCTATT TCGTTCATCC ATAGTTGCCT GACTCCCCGT CGTGTAGATA ACTACGATAC
     3961 GGGAGGGCTT ACCATCTGGC CCCAGTGCTG CAATGATACC GCGAGACTCA CGCTCACCGG
     4021 CTCCAGATTT ATCAGCAATA AACCAGCCAG CCGGAAGGGC CGAGCGCAGA AGTGGTCCTG
     4081 CAACTTTATC CGCCTCCATC CAGTCTATTA ATTGTTGCCG GGAAGCTAGA GTAAGTAGTT
     4141 CGCCAGTTAA TAGTTTGCGC AACGTTGTTG CCATTGCTAC AGGCATCGTG GTGTCACGCT
     4201 CGTCGTTTGG TATGGCTTCA TTCAGCTCCG GTTCCCAACG ATCAAGGCGA GTTACATGAT
     4261 CCCCCATGTT GTGCAAAAAA GCGGTTAGCT CCTTCGGTCC TCCGATCGTT GTCAGAAGTA
     4321 AGTTGGCCGC AGTGTTATCA CTCATGGTTA TGGCAGCACT GCATAATTCT CTTACTGTCA
     4381 TGCCATCCGT AAGATGCTTT TCTGTGACTG GTGAGTACTC AACCAAGTCA TTCTGAGAAT
     4441 AGTGTATGCG GCGACCGAGT TGCTCTTGCC CGGCGTCAAT ACGGGATAAT ACCGCGCCAC
     4501 ATAGCAGAAC TTTAAAAGTG CTCATCATTG GAAAACGTTC TTCGGGGCGA AAACTCTCAA
     4561 GGATCTTACC GCTGTTGAGA TCCAGTTCGA TGTAACCCAC TCGTGCACCC AACTGATCTT
     4621 CAGCATCTTT TACTTTCACC AGCGTTTCTG GGTGAGCAAA AACAGGAAGG CAAAATGCCG
     4681 CAAAAAAGGG AATAAGGGCG ACACGGAAAT GTTGAATACT CATACTCTTC CTTTTTCAAT
     4741 ATTATTGAAG CATTTATCAG GGTTATTGTC TCATGAGCGG ATACATATTT GAATGTATTT
     4801 AGAAAAATAA ACAAATAGGG GTTCCGCGCA CATTTCCCCG AAAAGTGCCA CCTGACGTCT
     4861 AAGAAACCAT TATTATCATG ACATTAACCT ATAAAAATAG GCGTATCACG AGGCCCTTTC
     4921 GTC
//
