# Supplementary material for: Cryptococcus neoformans adapts to the host environment through TOR-mediated remodeling of phospholipid asymmetry
Source: Nat Commun. 2023 Oct 18;14:6587. doi: 10.1038/s41467-023-42318-y (PMC10584969; doi:10.1038/s41467-023-42318-y)
Supplement: Supplementary file 14 — Source Data [file 41467_2023_42318_MOESM14_ESM.xlsx]

## Sheet: Figure 1d,e
Fig. 1d	Strain	24 hour CO2/Amb
	ypk1Δ	0.214403	0.218757	0.235803
	vps15Δ	0.207131	0.211188	0.212711
	sch9Δ	0.438167	0.383455	0.354301
	ssn3Δ	0.556117	0.601404	0.610068
	bck1Δ	1.76124	1.56547	1.58556
	mpk1Δ	2.36244	2.51548	2.52407
	ark1Δ	3.54041	4.04974	3.85151
Fig. 1e	Strain	24 hour CO2/Amb
	bwc2Δ	0.647346	0.655337	0.664628
	gat204Δ	1.60878	1.69357	1.76913
	gat201Δ	1.96254	1.96219	1.86193
	rim101Δ	2.21554	2.15928	2.13506

## Sheet: Figure 3d
Fig. 3d	Significantly different genes listed by CNAG number
	Down in Rapamycin/WT	Up in Rapamycin/WT	Down in H99 CO2/Amb	Up in H99 CO2/Amb
	CNAG_00021	CNAG_00036	CNAG_00015	CNAG_00002
	CNAG_00086	CNAG_00052	CNAG_00025	CNAG_00010
	CNAG_00104	CNAG_00054	CNAG_00036	CNAG_00011
	CNAG_00116	CNAG_00057	CNAG_00052	CNAG_00059
	CNAG_00142	CNAG_00091	CNAG_00054	CNAG_00063
	CNAG_00149	CNAG_00093	CNAG_00057	CNAG_00066
	CNAG_00166	CNAG_00130	CNAG_00079	CNAG_00068
	CNAG_00259	CNAG_00139	CNAG_00091	CNAG_00070
	CNAG_00292	CNAG_00247	CNAG_00093	CNAG_00085
	CNAG_00334	CNAG_00248	CNAG_00107	CNAG_00086
	CNAG_00358	CNAG_00264	CNAG_00115	CNAG_00095
	CNAG_00386	CNAG_00269	CNAG_00121	CNAG_00097
	CNAG_00394	CNAG_00275	CNAG_00122	CNAG_00099
	CNAG_00417	CNAG_00283	CNAG_00130	CNAG_00127
	CNAG_00429	CNAG_00301	CNAG_00139	CNAG_00128
	CNAG_00441	CNAG_00315	CNAG_00162	CNAG_00142
	CNAG_00449	CNAG_00371	CNAG_00237	CNAG_00165
	CNAG_00455	CNAG_00393	CNAG_00250	CNAG_00166
	CNAG_00513	CNAG_00456	CNAG_00269	CNAG_00191
	CNAG_00585	CNAG_00465	CNAG_00301	CNAG_00195
	CNAG_00603	CNAG_00485	CNAG_00315	CNAG_00259
	CNAG_00607	CNAG_00490	CNAG_00337	CNAG_00262
	CNAG_00608	CNAG_00497	CNAG_00349	CNAG_00292
	CNAG_00613	CNAG_00521	CNAG_00360	CNAG_00299
	CNAG_00643	CNAG_00522	CNAG_00363	CNAG_00306
	CNAG_00706	CNAG_00524	CNAG_00373	CNAG_00331
	CNAG_00743	CNAG_00531	CNAG_00393	CNAG_00332
	CNAG_00762	CNAG_00537	CNAG_00396	CNAG_00358
	CNAG_00764	CNAG_00575	CNAG_00399	CNAG_00429
	CNAG_00775	CNAG_00581	CNAG_00400	CNAG_00433
	CNAG_00785	CNAG_00586	CNAG_00414	CNAG_00442
	CNAG_00786	CNAG_00587	CNAG_00450	CNAG_00449
	CNAG_00809	CNAG_00605	CNAG_00453	CNAG_00455
	CNAG_00815	CNAG_00637	CNAG_00454	CNAG_00456
	CNAG_00821	CNAG_00638	CNAG_00485	CNAG_00460
	CNAG_00822	CNAG_00686	CNAG_00516	CNAG_00504
	CNAG_00845	CNAG_00691	CNAG_00537	CNAG_00585
	CNAG_00846	CNAG_00696	CNAG_00539	CNAG_00603
	CNAG_00899	CNAG_00711	CNAG_00546	CNAG_00643
	CNAG_00904	CNAG_00717	CNAG_00559	CNAG_00670
	CNAG_00906	CNAG_00735	CNAG_00575	CNAG_00675
	CNAG_00930	CNAG_00766	CNAG_00587	CNAG_00680
	CNAG_00976	CNAG_00791	CNAG_00588	CNAG_00687
	CNAG_01049	CNAG_00800	CNAG_00598	CNAG_00688
	CNAG_01098	CNAG_00807	CNAG_00605	CNAG_00697
	CNAG_01104	CNAG_00826	CNAG_00639	CNAG_00706
	CNAG_01130	CNAG_00827	CNAG_00663	CNAG_00728
	CNAG_01132	CNAG_00834	CNAG_00664	CNAG_00755
	CNAG_01140	CNAG_00848	CNAG_00713	CNAG_00762
	CNAG_01146	CNAG_00851	CNAG_00727	CNAG_00764
	CNAG_01148	CNAG_00866	CNAG_00745	CNAG_00775
	CNAG_01168	CNAG_00870	CNAG_00749	CNAG_00780
	CNAG_01171	CNAG_00879	CNAG_00765	CNAG_00789
	CNAG_01179	CNAG_00920	CNAG_00766	CNAG_00809
	CNAG_01187	CNAG_00921	CNAG_00776	CNAG_00845
	CNAG_01189	CNAG_00932	CNAG_00777	CNAG_00846
	CNAG_01202	CNAG_00933	CNAG_00801	CNAG_00871
	CNAG_01236	CNAG_00961	CNAG_00815	CNAG_00883
	CNAG_01264	CNAG_00984	CNAG_00826	CNAG_00884
	CNAG_01273	CNAG_00995	CNAG_00834	CNAG_00899
	CNAG_01288	CNAG_01031	CNAG_00840	CNAG_00903
	CNAG_01300	CNAG_01043	CNAG_00848	CNAG_00906
	CNAG_01304	CNAG_01047	CNAG_00849	CNAG_00907
	CNAG_01310	CNAG_01052	CNAG_00866	CNAG_00928
	CNAG_01353	CNAG_01061	CNAG_00870	CNAG_00936
	CNAG_01354	CNAG_01078	CNAG_00885	CNAG_00975
	CNAG_01379	CNAG_01081	CNAG_00900	CNAG_00980
	CNAG_01390	CNAG_01090	CNAG_00901	CNAG_00983
	CNAG_01397	CNAG_01095	CNAG_00920	CNAG_01030
	CNAG_01400	CNAG_01097	CNAG_00921	CNAG_01040
	CNAG_01404	CNAG_01102	CNAG_00923	CNAG_01054
	CNAG_01416	CNAG_01108	CNAG_00961	CNAG_01070
	CNAG_01428	CNAG_01112	CNAG_00984	CNAG_01098
	CNAG_01432	CNAG_01118	CNAG_00995	CNAG_01104
	CNAG_01437	CNAG_01138	CNAG_01001	CNAG_01132
	CNAG_01564	CNAG_01239	CNAG_01031	CNAG_01134
	CNAG_01574	CNAG_01252	CNAG_01043	CNAG_01140
	CNAG_01593	CNAG_01261	CNAG_01047	CNAG_01143
	CNAG_01600	CNAG_01262	CNAG_01052	CNAG_01146
	CNAG_01623	CNAG_01272	CNAG_01078	CNAG_01149
	CNAG_01629	CNAG_01341	CNAG_01090	CNAG_01163
	CNAG_01639	CNAG_01348	CNAG_01102	CNAG_01165
	CNAG_01641	CNAG_01375	CNAG_01118	CNAG_01166
	CNAG_01665	CNAG_01380	CNAG_01119	CNAG_01179
	CNAG_01680	CNAG_01384	CNAG_01169	CNAG_01187
	CNAG_01681	CNAG_01417	CNAG_01184	CNAG_01189
	CNAG_01687	CNAG_01422	CNAG_01230	CNAG_01229
	CNAG_01696	CNAG_01446	CNAG_01238	CNAG_01231
	CNAG_01715	CNAG_01519	CNAG_01239	CNAG_01236
	CNAG_01729	CNAG_01521	CNAG_01252	CNAG_01244
	CNAG_01749	CNAG_01542	CNAG_01272	CNAG_01276
	CNAG_01755	CNAG_01560	CNAG_01341	CNAG_01283
	CNAG_01756	CNAG_01584	CNAG_01348	CNAG_01293
	CNAG_01791	CNAG_01585	CNAG_01382	CNAG_01304
	CNAG_01810	CNAG_01588	CNAG_01384	CNAG_01325
	CNAG_01812	CNAG_01594	CNAG_01446	CNAG_01349
	CNAG_01877	CNAG_01604	CNAG_01464	CNAG_01369
	CNAG_01885	CNAG_01605	CNAG_01466	CNAG_01379
	CNAG_01898	CNAG_01686	CNAG_01481	CNAG_01432
	CNAG_01946	CNAG_01691	CNAG_01491	CNAG_01437
	CNAG_01953	CNAG_01713	CNAG_01493	CNAG_01438
	CNAG_02060	CNAG_01735	CNAG_01518	CNAG_01468
	CNAG_02101	CNAG_01742	CNAG_01529	CNAG_01489
	CNAG_02122	CNAG_01743	CNAG_01534	CNAG_01532
	CNAG_02128	CNAG_01745	CNAG_01539	CNAG_01551
	CNAG_02155	CNAG_01751	CNAG_01542	CNAG_01553
	CNAG_02162	CNAG_01753	CNAG_01558	CNAG_01555
	CNAG_02185	CNAG_01821	CNAG_01562	CNAG_01556
	CNAG_02191	CNAG_01846	CNAG_01585	CNAG_01566
	CNAG_02204	CNAG_01892	CNAG_01603	CNAG_01573
	CNAG_02209	CNAG_01893	CNAG_01610	CNAG_01592
	CNAG_02220	CNAG_01896	CNAG_01615	CNAG_01601
	CNAG_02235	CNAG_01924	CNAG_01653	CNAG_01608
	CNAG_02301	CNAG_01942	CNAG_01668	CNAG_01623
	CNAG_02317	CNAG_01952	CNAG_01699	CNAG_01625
	CNAG_02328	CNAG_01954	CNAG_01714	CNAG_01641
	CNAG_02330	CNAG_01995	CNAG_01721	CNAG_01656
	CNAG_02338	CNAG_02000	CNAG_01737	CNAG_01665
	CNAG_02378	CNAG_02030	CNAG_01761	CNAG_01681
	CNAG_02382	CNAG_02047	CNAG_01803	CNAG_01687
	CNAG_02386	CNAG_02049	CNAG_01816	CNAG_01698
	CNAG_02412	CNAG_02050	CNAG_01821	CNAG_01715
	CNAG_02437	CNAG_02069	CNAG_01846	CNAG_01729
	CNAG_02502	CNAG_02070	CNAG_01847	CNAG_01749
	CNAG_02546	CNAG_02079	CNAG_01860	CNAG_01755
	CNAG_02583	CNAG_02129	CNAG_01912	CNAG_01796
	CNAG_02672	CNAG_02156	CNAG_01924	CNAG_01810
	CNAG_02691	CNAG_02165	CNAG_01926	CNAG_01812
	CNAG_02701	CNAG_02182	CNAG_01942	CNAG_01842
	CNAG_02714	CNAG_02225	CNAG_01945	CNAG_01844
	CNAG_02720	CNAG_02226	CNAG_01946	CNAG_01865
	CNAG_02740	CNAG_02230	CNAG_01947	CNAG_01879
	CNAG_02809	CNAG_02263	CNAG_01989	CNAG_01882
	CNAG_02810	CNAG_02264	CNAG_01995	CNAG_01898
	CNAG_02842	CNAG_02298	CNAG_02023	CNAG_01916
	CNAG_02867	CNAG_02312	CNAG_02029	CNAG_01917
	CNAG_02875	CNAG_02335	CNAG_02030	CNAG_01919
	CNAG_02880	CNAG_02351	CNAG_02039	CNAG_01975
	CNAG_02894	CNAG_02355	CNAG_02041	CNAG_01979
	CNAG_02917	CNAG_02360	CNAG_02045	CNAG_01980
	CNAG_02958	CNAG_02362	CNAG_02047	CNAG_01983
	CNAG_02960	CNAG_02407	CNAG_02049	CNAG_01992
	CNAG_02982	CNAG_02417	CNAG_02070	CNAG_01993
	CNAG_03001	CNAG_02427	CNAG_02102	CNAG_02024
	CNAG_03005	CNAG_02439	CNAG_02117	CNAG_02036
	CNAG_03055	CNAG_02444	CNAG_02121	CNAG_02040
	CNAG_03061	CNAG_02526	CNAG_02143	CNAG_02060
	CNAG_03064	CNAG_02542	CNAG_02146	CNAG_02085
	CNAG_03098	CNAG_02568	CNAG_02182	CNAG_02138
	CNAG_03124	CNAG_02585	CNAG_02194	CNAG_02160
	CNAG_03129	CNAG_02591	CNAG_02211	CNAG_02186
	CNAG_03159	CNAG_02592	CNAG_02216	CNAG_02193
	CNAG_03205	CNAG_02655	CNAG_02217	CNAG_02195
	CNAG_03215	CNAG_02673	CNAG_02226	CNAG_02198
	CNAG_03231	CNAG_02685	CNAG_02230	CNAG_02218
	CNAG_03246	CNAG_02690	CNAG_02264	CNAG_02220
	CNAG_03284	CNAG_02751	CNAG_02288	CNAG_02293
	CNAG_03293	CNAG_02768	CNAG_02298	CNAG_02328
	CNAG_03300	CNAG_02815	CNAG_02312	CNAG_02378
	CNAG_03301	CNAG_02834	CNAG_02327	CNAG_02385
	CNAG_03302	CNAG_02843	CNAG_02335	CNAG_02386
	CNAG_03310	CNAG_02851	CNAG_02344	CNAG_02393
	CNAG_03335	CNAG_02864	CNAG_02362	CNAG_02406
	CNAG_03342	CNAG_02865	CNAG_02397	CNAG_02412
	CNAG_03354	CNAG_02877	CNAG_02398	CNAG_02437
	CNAG_03414	CNAG_02934	CNAG_02414	CNAG_02454
	CNAG_03415	CNAG_02935	CNAG_02415	CNAG_02455
	CNAG_03426	CNAG_02942	CNAG_02418	CNAG_02479
	CNAG_03457	CNAG_02943	CNAG_02448	CNAG_02491
	CNAG_03476	CNAG_02966	CNAG_02460	CNAG_02502
	CNAG_03510	CNAG_02967	CNAG_02508	CNAG_02521
	CNAG_03511	CNAG_02969	CNAG_02526	CNAG_02522
	CNAG_03513	CNAG_02978	CNAG_02528	CNAG_02532
	CNAG_03521	CNAG_02986	CNAG_02542	CNAG_02561
	CNAG_03577	CNAG_02994	CNAG_02544	CNAG_02566
	CNAG_03602	CNAG_02996	CNAG_02572	CNAG_02574
	CNAG_03603	CNAG_03002	CNAG_02602	CNAG_02583
	CNAG_03624	CNAG_03007	CNAG_02673	CNAG_02600
	CNAG_03634	CNAG_03012	CNAG_02683	CNAG_02654
	CNAG_03636	CNAG_03040	CNAG_02685	CNAG_02672
	CNAG_03645	CNAG_03058	CNAG_02690	CNAG_02684
	CNAG_03675	CNAG_03069	CNAG_02722	CNAG_02735
	CNAG_03724	CNAG_03082	CNAG_02734	CNAG_02740
	CNAG_03762	CNAG_03083	CNAG_02751	CNAG_02773
	CNAG_03779	CNAG_03084	CNAG_02759	CNAG_02777
	CNAG_03789	CNAG_03110	CNAG_02768	CNAG_02781
	CNAG_03817	CNAG_03113	CNAG_02796	CNAG_02797
	CNAG_03820	CNAG_03114	CNAG_02814	CNAG_02802
	CNAG_03822	CNAG_03142	CNAG_02815	CNAG_02821
	CNAG_03878	CNAG_03143	CNAG_02834	CNAG_02829
	CNAG_03891	CNAG_03213	CNAG_02851	CNAG_02847
	CNAG_03892	CNAG_03232	CNAG_02864	CNAG_02848
	CNAG_03897	CNAG_03243	CNAG_02893	CNAG_02849
	CNAG_03912	CNAG_03266	CNAG_02925	CNAG_02852
	CNAG_03921	CNAG_03268	CNAG_02942	CNAG_02872
	CNAG_03944	CNAG_03385	CNAG_02943	CNAG_02884
	CNAG_03951	CNAG_03408	CNAG_02953	CNAG_02902
	CNAG_03954	CNAG_03412	CNAG_02986	CNAG_02930
	CNAG_03961	CNAG_03463	CNAG_02989	CNAG_02960
	CNAG_03964	CNAG_03475	CNAG_02993	CNAG_02982
	CNAG_03975	CNAG_03492	CNAG_03018	CNAG_02983
	CNAG_04037	CNAG_03495	CNAG_03019	CNAG_02997
	CNAG_04044	CNAG_03563	CNAG_03024	CNAG_03023
	CNAG_04053	CNAG_03564	CNAG_03040	CNAG_03057
	CNAG_04062	CNAG_03565	CNAG_03051	CNAG_03122
	CNAG_04068	CNAG_03566	CNAG_03058	CNAG_03123
	CNAG_04072	CNAG_03572	CNAG_03059	CNAG_03124
	CNAG_04114	CNAG_03627	CNAG_03068	CNAG_03129
	CNAG_04136	CNAG_03631	CNAG_03079	CNAG_03137
	CNAG_04147	CNAG_03666	CNAG_03141	CNAG_03159
	CNAG_04175	CNAG_03667	CNAG_03143	CNAG_03204
	CNAG_04192	CNAG_03677	CNAG_03146	CNAG_03205
	CNAG_04222	CNAG_03679	CNAG_03187	CNAG_03212
	CNAG_04236	CNAG_03688	CNAG_03333	CNAG_03229
	CNAG_04259	CNAG_03705	CNAG_03346	CNAG_03246
	CNAG_04287	CNAG_03728	CNAG_03355	CNAG_03284
	CNAG_04292	CNAG_03759	CNAG_03381	CNAG_03302
	CNAG_04298	CNAG_03765	CNAG_03436	CNAG_03310
	CNAG_04334	CNAG_03771	CNAG_03438	CNAG_03313
	CNAG_04348	CNAG_03785	CNAG_03452	CNAG_03341
	CNAG_04355	CNAG_03794	CNAG_03465	CNAG_03369
	CNAG_04356	CNAG_03806	CNAG_03492	CNAG_03401
	CNAG_04365	CNAG_03824	CNAG_03495	CNAG_03406
	CNAG_04367	CNAG_03858	CNAG_03525	CNAG_03442
	CNAG_04370	CNAG_03865	CNAG_03556	CNAG_03443
	CNAG_04376	CNAG_03873	CNAG_03563	CNAG_03474
	CNAG_04395	CNAG_03881	CNAG_03565	CNAG_03521
	CNAG_04513	CNAG_03937	CNAG_03566	CNAG_03526
	CNAG_04516	CNAG_03958	CNAG_03569	CNAG_03551
	CNAG_04517	CNAG_03974	CNAG_03572	CNAG_03552
	CNAG_04523	CNAG_03983	CNAG_03588	CNAG_03614
	CNAG_04571	CNAG_03991	CNAG_03638	CNAG_03624
	CNAG_04580	CNAG_03995	CNAG_03650	CNAG_03644
	CNAG_04694	CNAG_03999	CNAG_03759	CNAG_03645
	CNAG_04712	CNAG_04043	CNAG_03782	CNAG_03659
	CNAG_04729	CNAG_04067	CNAG_03794	CNAG_03675
	CNAG_04777	CNAG_04070	CNAG_03805	CNAG_03695
	CNAG_04802	CNAG_04076	CNAG_03824	CNAG_03696
	CNAG_04817	CNAG_04077	CNAG_03845	CNAG_03707
	CNAG_04899	CNAG_04083	CNAG_03856	CNAG_03716
	CNAG_04909	CNAG_04098	CNAG_03873	CNAG_03724
	CNAG_04976	CNAG_04103	CNAG_03882	CNAG_03731
	CNAG_05085	CNAG_04105	CNAG_03909	CNAG_03762
	CNAG_05086	CNAG_04106	CNAG_03910	CNAG_03789
	CNAG_05091	CNAG_04112	CNAG_03911	CNAG_03817
	CNAG_05101	CNAG_04142	CNAG_03920	CNAG_03820
	CNAG_05130	CNAG_04163	CNAG_03937	CNAG_03829
	CNAG_05144	CNAG_04185	CNAG_03958	CNAG_03835
	CNAG_05151	CNAG_04186	CNAG_03974	CNAG_03866
	CNAG_05199	CNAG_04206	CNAG_03983	CNAG_03878
	CNAG_05202	CNAG_04208	CNAG_03991	CNAG_03894
	CNAG_05228	CNAG_04209	CNAG_03997	CNAG_03897
	CNAG_05234	CNAG_04217	CNAG_04027	CNAG_03907
	CNAG_05239	CNAG_04248	CNAG_04043	CNAG_03921
	CNAG_05270	CNAG_04256	CNAG_04070	CNAG_03923
	CNAG_05360	CNAG_04265	CNAG_04080	CNAG_03951
	CNAG_05371	CNAG_04274	CNAG_04092	CNAG_03952
	CNAG_05401	CNAG_04307	CNAG_04093	CNAG_03954
	CNAG_05402	CNAG_04314	CNAG_04098	CNAG_03962
	CNAG_05425	CNAG_04322	CNAG_04105	CNAG_03964
	CNAG_05473	CNAG_04326	CNAG_04106	CNAG_03996
	CNAG_05571	CNAG_04345	CNAG_04108	CNAG_04026
	CNAG_05573	CNAG_04351	CNAG_04112	CNAG_04044
	CNAG_05597	CNAG_04361	CNAG_04142	CNAG_04052
	CNAG_05603	CNAG_04386	CNAG_04186	CNAG_04053
	CNAG_05627	CNAG_04388	CNAG_04197	CNAG_04059
	CNAG_05755	CNAG_04392	CNAG_04200	CNAG_04060
	CNAG_05757	CNAG_04443	CNAG_04206	CNAG_04062
	CNAG_05763	CNAG_04459	CNAG_04217	CNAG_04072
	CNAG_05789	CNAG_04469	CNAG_04256	CNAG_04079
	CNAG_05801	CNAG_04470	CNAG_04265	CNAG_04116
	CNAG_05844	CNAG_04474	CNAG_04307	CNAG_04153
	CNAG_05854	CNAG_04566	CNAG_04310	CNAG_04160
	CNAG_05884	CNAG_04587	CNAG_04314	CNAG_04169
	CNAG_05936	CNAG_04589	CNAG_04316	CNAG_04170
	CNAG_05976	CNAG_04621	CNAG_04317	CNAG_04175
	CNAG_05980	CNAG_04625	CNAG_04322	CNAG_04184
	CNAG_06002	CNAG_04631	CNAG_04324	CNAG_04213
	CNAG_06005	CNAG_04632	CNAG_04325	CNAG_04222
	CNAG_06007	CNAG_04657	CNAG_04342	CNAG_04223
	CNAG_06029	CNAG_04659	CNAG_04386	CNAG_04225
	CNAG_06033	CNAG_04688	CNAG_04443	CNAG_04231
	CNAG_06112	CNAG_04704	CNAG_04459	CNAG_04239
	CNAG_06126	CNAG_04735	CNAG_04523	CNAG_04243
	CNAG_06127	CNAG_04737	CNAG_04551	CNAG_04246
	CNAG_06150	CNAG_04744	CNAG_04585	CNAG_04247
	CNAG_06157	CNAG_04746	CNAG_04587	CNAG_04255
	CNAG_06206	CNAG_04758	CNAG_04621	CNAG_04261
	CNAG_06228	CNAG_04760	CNAG_04632	CNAG_04294
	CNAG_06231	CNAG_04789	CNAG_04657	CNAG_04296
	CNAG_06242	CNAG_04833	CNAG_04658	CNAG_04298
	CNAG_06248	CNAG_04862	CNAG_04659	CNAG_04333
	CNAG_06252	CNAG_04879	CNAG_04663	CNAG_04348
	CNAG_06273	CNAG_04886	CNAG_04675	CNAG_04355
	CNAG_06277	CNAG_04891	CNAG_04691	CNAG_04356
	CNAG_06318	CNAG_04903	CNAG_04744	CNAG_04365
	CNAG_06324	CNAG_04911	CNAG_04757	CNAG_04370
	CNAG_06340	CNAG_04938	CNAG_04758	CNAG_04376
	CNAG_06341	CNAG_04944	CNAG_04760	CNAG_04417
	CNAG_06350	CNAG_04981	CNAG_04792	CNAG_04449
	CNAG_06363	CNAG_05003	CNAG_04807	CNAG_04496
	CNAG_06367	CNAG_05077	CNAG_04857	CNAG_04517
	CNAG_06379	CNAG_05095	CNAG_04861	CNAG_04528
	CNAG_06412	CNAG_05097	CNAG_04879	CNAG_04546
	CNAG_06468	CNAG_05115	CNAG_04891	CNAG_04571
	CNAG_06472	CNAG_05119	CNAG_04903	CNAG_04576
	CNAG_06491	CNAG_05138	CNAG_04907	CNAG_04580
	CNAG_06535	CNAG_05167	CNAG_04920	CNAG_04603
	CNAG_06611	CNAG_05178	CNAG_04938	CNAG_04648
	CNAG_06641	CNAG_05180	CNAG_04944	CNAG_04653
	CNAG_06645	CNAG_05251	CNAG_04963	CNAG_04708
	CNAG_06684	CNAG_05260	CNAG_05031	CNAG_04712
	CNAG_06729	CNAG_05290	CNAG_05035	CNAG_04725
	CNAG_06741	CNAG_05292	CNAG_05075	CNAG_04729
	CNAG_06742	CNAG_05293	CNAG_05077	CNAG_04735
	CNAG_06748	CNAG_05299	CNAG_05119	CNAG_04736
	CNAG_06756	CNAG_05310	CNAG_05138	CNAG_04742
	CNAG_06758	CNAG_05345	CNAG_05167	CNAG_04756
	CNAG_06766	CNAG_05383	CNAG_05168	CNAG_04771
	CNAG_06774	CNAG_05387	CNAG_05169	CNAG_04782
	CNAG_06798	CNAG_05388	CNAG_05178	CNAG_04818
	CNAG_06865	CNAG_05410	CNAG_05184	CNAG_04843
	CNAG_06916	CNAG_05411	CNAG_05251	CNAG_04859
	CNAG_06919	CNAG_05521	CNAG_05278	CNAG_04899
	CNAG_06948	CNAG_05544	CNAG_05303	CNAG_04905
	CNAG_06997	CNAG_05590	CNAG_05305	CNAG_04919
	CNAG_07362	CNAG_05602	CNAG_05341	CNAG_04960
	CNAG_07373	CNAG_05607	CNAG_05377	CNAG_04982
	CNAG_07381	CNAG_05632	CNAG_05383	CNAG_05003
	CNAG_07409	CNAG_05639	CNAG_05387	CNAG_05004
	CNAG_07413	CNAG_05643	CNAG_05410	CNAG_05016
	CNAG_07439	CNAG_05652	CNAG_05449	CNAG_05022
	CNAG_07494	CNAG_05653	CNAG_05458	CNAG_05079
	CNAG_07502	CNAG_05654	CNAG_05496	CNAG_05086
	CNAG_07519	CNAG_05665	CNAG_05521	CNAG_05129
	CNAG_07535	CNAG_05682	CNAG_05531	CNAG_05145
	CNAG_07536	CNAG_05683	CNAG_05550	CNAG_05147
	CNAG_07537	CNAG_05684	CNAG_05599	CNAG_05151
	CNAG_07567	CNAG_05686	CNAG_05607	CNAG_05154
	CNAG_07572	CNAG_05739	CNAG_05641	CNAG_05161
	CNAG_07609	CNAG_05774	CNAG_05654	CNAG_05176
	CNAG_07630	CNAG_05871	CNAG_05662	CNAG_05177
	CNAG_07657	CNAG_05872	CNAG_05682	CNAG_05190
	CNAG_07672	CNAG_05891	CNAG_05683	CNAG_05193
	CNAG_07676	CNAG_05915	CNAG_05684	CNAG_05265
	CNAG_07695	CNAG_05939	CNAG_05686	CNAG_05266
	CNAG_07702	CNAG_05993	CNAG_05724	CNAG_05274
	CNAG_07735	CNAG_05994	CNAG_05836	CNAG_05281
	CNAG_07855	CNAG_06009	CNAG_05864	CNAG_05291
	CNAG_07864	CNAG_06021	CNAG_05874	CNAG_05345
	CNAG_07878	CNAG_06064	CNAG_05889	CNAG_05360
	CNAG_07884	CNAG_06074	CNAG_05890	CNAG_05371
	CNAG_07889	CNAG_06075	CNAG_05891	CNAG_05392
	CNAG_07951	CNAG_06109	CNAG_05907	CNAG_05393
	CNAG_07952	CNAG_06121	CNAG_05914	CNAG_05401
	CNAG_07953	CNAG_06169	CNAG_05915	CNAG_05402
	CNAG_07957	CNAG_06201	CNAG_05921	CNAG_05409
	CNAG_07966	CNAG_06204	CNAG_05993	CNAG_05438
	CNAG_07980	CNAG_06216	CNAG_05994	CNAG_05452
	CNAG_08014	CNAG_06220	CNAG_06065	CNAG_05459
		CNAG_06238	CNAG_06067	CNAG_05467
		CNAG_06267	CNAG_06075	CNAG_05468
		CNAG_06285	CNAG_06081	CNAG_05473
		CNAG_06286	CNAG_06085	CNAG_05476
		CNAG_06294	CNAG_06104	CNAG_05508
		CNAG_06313	CNAG_06139	CNAG_05519
		CNAG_06347	CNAG_06169	CNAG_05535
		CNAG_06355	CNAG_06170	CNAG_05537
		CNAG_06371	CNAG_06173	CNAG_05551
		CNAG_06372	CNAG_06190	CNAG_05558
		CNAG_06374	CNAG_06207	CNAG_05571
		CNAG_06396	CNAG_06215	CNAG_05603
		CNAG_06399	CNAG_06267	CNAG_05609
		CNAG_06432	CNAG_06290	CNAG_05627
		CNAG_06448	CNAG_06291	CNAG_05640
		CNAG_06453	CNAG_06296	CNAG_05655
		CNAG_06459	CNAG_06297	CNAG_05656
		CNAG_06494	CNAG_06298	CNAG_05666
		CNAG_06497	CNAG_06301	CNAG_05700
		CNAG_06498	CNAG_06302	CNAG_05742
		CNAG_06511	CNAG_06355	CNAG_05749
		CNAG_06512	CNAG_06370	CNAG_05755
		CNAG_06515	CNAG_06371	CNAG_05757
		CNAG_06541	CNAG_06372	CNAG_05778
		CNAG_06556	CNAG_06374	CNAG_05820
		CNAG_06574	CNAG_06388	CNAG_05835
		CNAG_06576	CNAG_06396	CNAG_05853
		CNAG_06577	CNAG_06404	CNAG_05854
		CNAG_06578	CNAG_06423	CNAG_05870
		CNAG_06602	CNAG_06431	CNAG_05901
		CNAG_06614	CNAG_06432	CNAG_05905
		CNAG_06638	CNAG_06453	CNAG_05936
		CNAG_06659	CNAG_06487	CNAG_05963
		CNAG_06666	CNAG_06499	CNAG_05968
		CNAG_06668	CNAG_06501	CNAG_05987
		CNAG_06672	CNAG_06507	CNAG_05988
		CNAG_06694	CNAG_06541	CNAG_05995
		CNAG_06759	CNAG_06551	CNAG_06002
		CNAG_06791	CNAG_06577	CNAG_06005
		CNAG_06800	CNAG_06602	CNAG_06007
		CNAG_06817	CNAG_06664	CNAG_06033
		CNAG_06868	CNAG_06668	CNAG_06034
		CNAG_06880	CNAG_06669	CNAG_06098
		CNAG_06905	CNAG_06759	CNAG_06099
		CNAG_06913	CNAG_06770	CNAG_06145
		CNAG_06923	CNAG_06781	CNAG_06182
		CNAG_06935	CNAG_06791	CNAG_06186
		CNAG_06963	CNAG_06795	CNAG_06188
		CNAG_06999	CNAG_06800	CNAG_06191
		CNAG_07308	CNAG_06817	CNAG_06194
		CNAG_07319	CNAG_06829	CNAG_06203
		CNAG_07347	CNAG_06835	CNAG_06205
		CNAG_07448	CNAG_06880	CNAG_06206
		CNAG_07512	CNAG_06897	CNAG_06229
		CNAG_07522	CNAG_06923	CNAG_06230
		CNAG_07538	CNAG_06963	CNAG_06241
		CNAG_07551	CNAG_06976	CNAG_06242
		CNAG_07559	CNAG_06977	CNAG_06252
		CNAG_07574	CNAG_07308	CNAG_06259
		CNAG_07600	CNAG_07316	CNAG_06277
		CNAG_07691	CNAG_07347	CNAG_06312
		CNAG_07745	CNAG_07348	CNAG_06324
		CNAG_07765	CNAG_07350	CNAG_06341
		CNAG_07766	CNAG_07365	CNAG_06345
		CNAG_07775	CNAG_07491	CNAG_06346
		CNAG_07802	CNAG_07527	CNAG_06348
		CNAG_07808	CNAG_07533	CNAG_06366
		CNAG_07826	CNAG_07547	CNAG_06367
		CNAG_07844	CNAG_07549	CNAG_06373
		CNAG_07862	CNAG_07574	CNAG_06379
		CNAG_07902	CNAG_07594	CNAG_06382
		CNAG_07939	CNAG_07638	CNAG_06383
		CNAG_07965	CNAG_07641	CNAG_06389
		CNAG_08005	CNAG_07684	CNAG_06408
			CNAG_07685	CNAG_06424
			CNAG_07729	CNAG_06468
			CNAG_07733	CNAG_06472
			CNAG_07745	CNAG_06517
			CNAG_07765	CNAG_06524
			CNAG_07784	CNAG_06530
			CNAG_07792	CNAG_06535
			CNAG_07796	CNAG_06573
			CNAG_07832	CNAG_06588
			CNAG_07841	CNAG_06591
			CNAG_07842	CNAG_06599
			CNAG_07844	CNAG_06606
			CNAG_07845	CNAG_06607
			CNAG_07856	CNAG_06608
			CNAG_07874	CNAG_06643
			CNAG_07877	CNAG_06651
			CNAG_07902	CNAG_06660
			CNAG_07927	CNAG_06708
			CNAG_07939	CNAG_06724
			CNAG_07965	CNAG_06725
			CNAG_07976	CNAG_06734
			CNAG_07981	CNAG_06741
			CNAG_08005	CNAG_06758
			CNAG_08011	CNAG_06766
			CNAG_12001	CNAG_06793
			CNAG_12033	CNAG_06798
			CNAG_12035	CNAG_06831
			CNAG_12051	CNAG_06865
			CNAG_12075	CNAG_06909
			CNAG_12097	CNAG_06913
			CNAG_12101	CNAG_06914
			CNAG_12110	CNAG_06916
			CNAG_12120	CNAG_06917
			CNAG_12126	CNAG_06929
			CNAG_12148	CNAG_06948
			CNAG_12176	CNAG_06954
			CNAG_12182	CNAG_06955
			CNAG_12187	CNAG_06956
			CNAG_12213	CNAG_06958
			CNAG_12237	CNAG_07041
			CNAG_12252	CNAG_07076
			CNAG_12315	CNAG_07124
			CNAG_12322	CNAG_07304
			CNAG_12324	CNAG_07311
			CNAG_12359	CNAG_07330
			CNAG_12365	CNAG_07358
			CNAG_12375	CNAG_07362
			CNAG_12386	CNAG_07367
			CNAG_12408	CNAG_07374
			CNAG_12420	CNAG_07380
			CNAG_12472	CNAG_07381
			CNAG_12474	CNAG_07413
			CNAG_12476	CNAG_07436
			CNAG_12494	CNAG_07464
			CNAG_12537	CNAG_07465
			CNAG_12540	CNAG_07466
			CNAG_12546	CNAG_07490
			CNAG_12557	CNAG_07494
			CNAG_12558	CNAG_07536
			CNAG_12576	CNAG_07548
			CNAG_12593	CNAG_07562
			CNAG_12601	CNAG_07572
			CNAG_12606	CNAG_07587
			CNAG_12655	CNAG_07609
			CNAG_12740	CNAG_07627
			CNAG_12756	CNAG_07657
			CNAG_12757	CNAG_07681
			CNAG_12762	CNAG_07687
			CNAG_12773	CNAG_07699
			CNAG_12806	CNAG_07700
			CNAG_12900	CNAG_07730
			CNAG_12906	CNAG_07731
			CNAG_12922	CNAG_07735
			CNAG_12928	CNAG_07742
			CNAG_12929	CNAG_07743
			CNAG_12933	CNAG_07759
			CNAG_12934	CNAG_07786
			CNAG_12937	CNAG_07787
			CNAG_12938	CNAG_07799
			CNAG_12967	CNAG_07811
			CNAG_12970	CNAG_07824
			CNAG_12995	CNAG_07836
			CNAG_13005	CNAG_07864
			CNAG_13013	CNAG_07878
			CNAG_13016	CNAG_07911
			CNAG_13017	CNAG_07917
			CNAG_13037	CNAG_07930
			CNAG_13048	CNAG_07931
			CNAG_13071	CNAG_07945
			CNAG_13083	CNAG_07946
			CNAG_13107	CNAG_07951
			CNAG_13121	CNAG_07964
			CNAG_13149	CNAG_07966
			CNAG_13155	CNAG_07979
				CNAG_07982
				CNAG_07990
				CNAG_08003
				CNAG_08014
				CNAG_08026
				CNAG_08029
				CNAG_09001
				CNAG_09002
				CNAG_09004
				CNAG_09005
				CNAG_09009
				CNAG_09010
				CNAG_09011
				CNAG_09012
				CNAG_10008
				CNAG_10012
				CNAG_10077
				CNAG_10088
				CNAG_10090
				CNAG_10122
				CNAG_10136
				CNAG_10503
				CNAG_12004
				CNAG_12010
				CNAG_12012
				CNAG_12015
				CNAG_12031
				CNAG_12041
				CNAG_12053
				CNAG_12055
				CNAG_12061
				CNAG_12088
				CNAG_12109
				CNAG_12123
				CNAG_12131
				CNAG_12134
				CNAG_12137
				CNAG_12143
				CNAG_12144
				CNAG_12145
				CNAG_12165
				CNAG_12171
				CNAG_12177
				CNAG_12179
				CNAG_12181
				CNAG_12184
				CNAG_12188
				CNAG_12192
				CNAG_12193
				CNAG_12206
				CNAG_12207
				CNAG_12225
				CNAG_12253
				CNAG_12258
				CNAG_12261
				CNAG_12270
				CNAG_12278
				CNAG_12282
				CNAG_12289
				CNAG_12292
				CNAG_12317
				CNAG_12330
				CNAG_12338
				CNAG_12341
				CNAG_12367
				CNAG_12372
				CNAG_12383
				CNAG_12430
				CNAG_12433
				CNAG_12444
				CNAG_12445
				CNAG_12450
				CNAG_12455
				CNAG_12466
				CNAG_12479
				CNAG_12480
				CNAG_12484
				CNAG_12485
				CNAG_12491
				CNAG_12509
				CNAG_12513
				CNAG_12539
				CNAG_12545
				CNAG_12551
				CNAG_12560
				CNAG_12563
				CNAG_12571
				CNAG_12582
				CNAG_12585
				CNAG_12592
				CNAG_12594
				CNAG_12610
				CNAG_12612
				CNAG_12614
				CNAG_12620
				CNAG_12643
				CNAG_12648
				CNAG_12661
				CNAG_12667
				CNAG_12674
				CNAG_12676
				CNAG_12686
				CNAG_12690
				CNAG_12693
				CNAG_12695
				CNAG_12701
				CNAG_12709
				CNAG_12721
				CNAG_12736
				CNAG_12738
				CNAG_12741
				CNAG_12755
				CNAG_12763
				CNAG_12766
				CNAG_12789
				CNAG_12792
				CNAG_12809
				CNAG_12841
				CNAG_12881
				CNAG_12883
				CNAG_12889
				CNAG_12897
				CNAG_12903
				CNAG_12925
				CNAG_12931
				CNAG_12946
				CNAG_12951
				CNAG_12953
				CNAG_12956
				CNAG_12971
				CNAG_12985
				CNAG_12989
				CNAG_12990
				CNAG_13053
				CNAG_13054
				CNAG_13064
				CNAG_13111
				CNAG_13112
				CNAG_13113
				CNAG_13119
				CNAG_13127
				CNAG_13137
				CNAG_13141
				CNAG_13144
				CNAG_13162
				CNAG_13163
				CNAG_13168
				CNAG_13180
				CNAG_13193

## Sheet: Figure 4a,c,d,e
Fig. 4a	H99					A7-35-23
kD
250
150
100
75
50
37
Fig. 4c	Strain	24 hour CO2/Amb
	H99	1.06544	1.09056	1.10359
	rim13Δ	4.29574	4.75355	4.62787
	rim20Δ	4.79842	5.27435	5.45856
	rim101Δ	2.63746	2.90283	2.86025
Fig. 4d
	kD
	250
	150
	100
	75
	50
	37
	25
	20
Fig. 4e	Significantly different genes listed by CNAG number
	Down in Rapamycin/WT	Up in RIM101/H99
	CNAG_00021	CNAG_00015
	CNAG_00086	CNAG_00021
	CNAG_00104	CNAG_00025
	CNAG_00116	CNAG_00059
	CNAG_00142	CNAG_00070
	CNAG_00149	CNAG_00077
	CNAG_00166	CNAG_00086
	CNAG_00259	CNAG_00091
	CNAG_00292	CNAG_00095
	CNAG_00334	CNAG_00099
	CNAG_00358	CNAG_00106
	CNAG_00386	CNAG_00107
	CNAG_00394	CNAG_00259
	CNAG_00417	CNAG_00268
	CNAG_00429	CNAG_00292
	CNAG_00441	CNAG_00301
	CNAG_00449	CNAG_00345
	CNAG_00455	CNAG_00351
	CNAG_00513	CNAG_00386
	CNAG_00585	CNAG_00391
	CNAG_00603	CNAG_00394
	CNAG_00607	CNAG_00399
	CNAG_00608	CNAG_00407
	CNAG_00613	CNAG_00429
	CNAG_00643	CNAG_00430
	CNAG_00706	CNAG_00449
	CNAG_00743	CNAG_00451
	CNAG_00762	CNAG_00474
	CNAG_00764	CNAG_00513
	CNAG_00775	CNAG_00559
	CNAG_00785	CNAG_00576
	CNAG_00786	CNAG_00580
	CNAG_00809	CNAG_00585
	CNAG_00815	CNAG_00586
	CNAG_00821	CNAG_00587
	CNAG_00822	CNAG_00588
	CNAG_00845	CNAG_00590
	CNAG_00846	CNAG_00603
	CNAG_00899	CNAG_00607
	CNAG_00904	CNAG_00609
	CNAG_00906	CNAG_00643
	CNAG_00930	CNAG_00743
	CNAG_00976	CNAG_00744
	CNAG_01049	CNAG_00749
	CNAG_01098	CNAG_00758
	CNAG_01104	CNAG_00764
	CNAG_01130	CNAG_00765
	CNAG_01132	CNAG_00775
	CNAG_01140	CNAG_00776
	CNAG_01146	CNAG_00786
	CNAG_01148	CNAG_00793
	CNAG_01168	CNAG_00815
	CNAG_01171	CNAG_00822
	CNAG_01179	CNAG_00826
	CNAG_01187	CNAG_00830
	CNAG_01189	CNAG_00834
	CNAG_01202	CNAG_00836
	CNAG_01236	CNAG_00838
	CNAG_01264	CNAG_00840
	CNAG_01273	CNAG_00845
	CNAG_01288	CNAG_00846
	CNAG_01300	CNAG_00848
	CNAG_01304	CNAG_00849
	CNAG_01310	CNAG_00866
	CNAG_01353	CNAG_00867
	CNAG_01354	CNAG_00874
	CNAG_01379	CNAG_00876
	CNAG_01390	CNAG_00885
	CNAG_01397	CNAG_00895
	CNAG_01400	CNAG_00899
	CNAG_01404	CNAG_00904
	CNAG_01416	CNAG_00905
	CNAG_01428	CNAG_00914
	CNAG_01432	CNAG_00919
	CNAG_01437	CNAG_00920
	CNAG_01564	CNAG_00932
	CNAG_01574	CNAG_00984
	CNAG_01593	CNAG_01047
	CNAG_01600	CNAG_01055
	CNAG_01623	CNAG_01090
	CNAG_01629	CNAG_01104
	CNAG_01639	CNAG_01124
	CNAG_01641	CNAG_01132
	CNAG_01665	CNAG_01136
	CNAG_01680	CNAG_01140
	CNAG_01681	CNAG_01146
	CNAG_01687	CNAG_01154
	CNAG_01696	CNAG_01174
	CNAG_01715	CNAG_01179
	CNAG_01729	CNAG_01202
	CNAG_01749	CNAG_01230
	CNAG_01755	CNAG_01239
	CNAG_01756	CNAG_01272
	CNAG_01791	CNAG_01288
	CNAG_01810	CNAG_01296
	CNAG_01812	CNAG_01305
	CNAG_01877	CNAG_01310
	CNAG_01885	CNAG_01341
	CNAG_01898	CNAG_01344
	CNAG_01946	CNAG_01353
	CNAG_01953	CNAG_01361
	CNAG_02060	CNAG_01397
	CNAG_02101	CNAG_01437
	CNAG_02122	CNAG_01446
	CNAG_02128	CNAG_01466
	CNAG_02155	CNAG_01467
	CNAG_02162	CNAG_01474
	CNAG_02185	CNAG_01477
	CNAG_02191	CNAG_01490
	CNAG_02204	CNAG_01498
	CNAG_02209	CNAG_01500
	CNAG_02220	CNAG_01528
	CNAG_02235	CNAG_01534
	CNAG_02301	CNAG_01539
	CNAG_02317	CNAG_01546
	CNAG_02328	CNAG_01562
	CNAG_02330	CNAG_01574
	CNAG_02338	CNAG_01577
	CNAG_02378	CNAG_01592
	CNAG_02382	CNAG_01593
	CNAG_02386	CNAG_01621
	CNAG_02412	CNAG_01623
	CNAG_02437	CNAG_01625
	CNAG_02502	CNAG_01634
	CNAG_02546	CNAG_01639
	CNAG_02583	CNAG_01668
	CNAG_02672	CNAG_01676
	CNAG_02691	CNAG_01698
	CNAG_02701	CNAG_01714
	CNAG_02714	CNAG_01715
	CNAG_02720	CNAG_01723
	CNAG_02740	CNAG_01725
	CNAG_02809	CNAG_01735
	CNAG_02810	CNAG_01755
	CNAG_02842	CNAG_01756
	CNAG_02867	CNAG_01761
	CNAG_02875	CNAG_01768
	CNAG_02880	CNAG_01791
	CNAG_02894	CNAG_01810
	CNAG_02917	CNAG_01844
	CNAG_02958	CNAG_01849
	CNAG_02960	CNAG_01854
	CNAG_02982	CNAG_01881
	CNAG_03001	CNAG_01885
	CNAG_03005	CNAG_01889
	CNAG_03055	CNAG_01898
	CNAG_03061	CNAG_01921
	CNAG_03064	CNAG_01928
	CNAG_03098	CNAG_01930
	CNAG_03124	CNAG_01939
	CNAG_03129	CNAG_01943
	CNAG_03159	CNAG_01955
	CNAG_03205	CNAG_02005
	CNAG_03215	CNAG_02030
	CNAG_03231	CNAG_02036
	CNAG_03246	CNAG_02062
	CNAG_03284	CNAG_02090
	CNAG_03293	CNAG_02101
	CNAG_03300	CNAG_02120
	CNAG_03301	CNAG_02141
	CNAG_03302	CNAG_02143
	CNAG_03310	CNAG_02171
	CNAG_03335	CNAG_02182
	CNAG_03342	CNAG_02217
	CNAG_03354	CNAG_02226
	CNAG_03414	CNAG_02230
	CNAG_03415	CNAG_02253
	CNAG_03426	CNAG_02259
	CNAG_03457	CNAG_02319
	CNAG_03476	CNAG_02328
	CNAG_03510	CNAG_02337
	CNAG_03511	CNAG_02347
	CNAG_03513	CNAG_02361
	CNAG_03521	CNAG_02363
	CNAG_03577	CNAG_02386
	CNAG_03602	CNAG_02389
	CNAG_03603	CNAG_02412
	CNAG_03624	CNAG_02432
	CNAG_03634	CNAG_02437
	CNAG_03636	CNAG_02454
	CNAG_03645	CNAG_02455
	CNAG_03675	CNAG_02488
	CNAG_03724	CNAG_02511
	CNAG_03762	CNAG_02520
	CNAG_03779	CNAG_02528
	CNAG_03789	CNAG_02539
	CNAG_03817	CNAG_02540
	CNAG_03820	CNAG_02570
	CNAG_03822	CNAG_02578
	CNAG_03878	CNAG_02591
	CNAG_03891	CNAG_02595
	CNAG_03892	CNAG_02598
	CNAG_03897	CNAG_02677
	CNAG_03912	CNAG_02683
	CNAG_03921	CNAG_02691
	CNAG_03944	CNAG_02692
	CNAG_03951	CNAG_02705
	CNAG_03954	CNAG_02740
	CNAG_03961	CNAG_02751
	CNAG_03964	CNAG_02773
	CNAG_03975	CNAG_02775
	CNAG_04037	CNAG_02782
	CNAG_04044	CNAG_02799
	CNAG_04053	CNAG_02804
	CNAG_04062	CNAG_02826
	CNAG_04068	CNAG_02857
	CNAG_04072	CNAG_02864
	CNAG_04114	CNAG_02875
	CNAG_04136	CNAG_02880
	CNAG_04147	CNAG_02905
	CNAG_04175	CNAG_02910
	CNAG_04192	CNAG_02942
	CNAG_04222	CNAG_02951
	CNAG_04236	CNAG_02958
	CNAG_04259	CNAG_02959
	CNAG_04287	CNAG_02982
	CNAG_04292	CNAG_02988
	CNAG_04298	CNAG_03005
	CNAG_04334	CNAG_03007
	CNAG_04348	CNAG_03028
	CNAG_04355	CNAG_03051
	CNAG_04356	CNAG_03058
	CNAG_04365	CNAG_03064
	CNAG_04367	CNAG_03090
	CNAG_04370	CNAG_03099
	CNAG_04376	CNAG_03105
	CNAG_04395	CNAG_03124
	CNAG_04513	CNAG_03129
	CNAG_04516	CNAG_03133
	CNAG_04517	CNAG_03143
	CNAG_04523	CNAG_03205
	CNAG_04571	CNAG_03215
	CNAG_04580	CNAG_03238
	CNAG_04694	CNAG_03246
	CNAG_04712	CNAG_03252
	CNAG_04729	CNAG_03284
	CNAG_04777	CNAG_03291
	CNAG_04802	CNAG_03293
	CNAG_04817	CNAG_03302
	CNAG_04899	CNAG_03310
	CNAG_04909	CNAG_03332
	CNAG_04976	CNAG_03335
	CNAG_05085	CNAG_03342
	CNAG_05086	CNAG_03385
	CNAG_05091	CNAG_03389
	CNAG_05101	CNAG_03390
	CNAG_05130	CNAG_03406
	CNAG_05144	CNAG_03438
	CNAG_05151	CNAG_03441
	CNAG_05199	CNAG_03464
	CNAG_05202	CNAG_03474
	CNAG_05228	CNAG_03485
	CNAG_05234	CNAG_03492
	CNAG_05239	CNAG_03498
	CNAG_05270	CNAG_03503
	CNAG_05360	CNAG_03513
	CNAG_05371	CNAG_03521
	CNAG_05401	CNAG_03526
	CNAG_05402	CNAG_03538
	CNAG_05425	CNAG_03552
	CNAG_05473	CNAG_03569
	CNAG_05571	CNAG_03578
	CNAG_05573	CNAG_03603
	CNAG_05597	CNAG_03624
	CNAG_05603	CNAG_03650
	CNAG_05627	CNAG_03671
	CNAG_05755	CNAG_03675
	CNAG_05757	CNAG_03724
	CNAG_05763	CNAG_03732
	CNAG_05789	CNAG_03733
	CNAG_05801	CNAG_03759
	CNAG_05844	CNAG_03762
	CNAG_05854	CNAG_03782
	CNAG_05884	CNAG_03817
	CNAG_05936	CNAG_03855
	CNAG_05976	CNAG_03856
	CNAG_05980	CNAG_03857
	CNAG_06002	CNAG_03866
	CNAG_06005	CNAG_03867
	CNAG_06007	CNAG_03878
	CNAG_06029	CNAG_03891
	CNAG_06033	CNAG_03892
	CNAG_06112	CNAG_03902
	CNAG_06126	CNAG_03915
	CNAG_06127	CNAG_03921
	CNAG_06150	CNAG_03922
	CNAG_06157	CNAG_03926
	CNAG_06206	CNAG_03951
	CNAG_06228	CNAG_03953
	CNAG_06231	CNAG_03954
	CNAG_06242	CNAG_03955
	CNAG_06248	CNAG_03961
	CNAG_06252	CNAG_03964
	CNAG_06273	CNAG_03972
	CNAG_06277	CNAG_03974
	CNAG_06318	CNAG_03975
	CNAG_06324	CNAG_04015
	CNAG_06340	CNAG_04029
	CNAG_06341	CNAG_04031
	CNAG_06350	CNAG_04044
	CNAG_06363	CNAG_04062
	CNAG_06367	CNAG_04072
	CNAG_06379	CNAG_04079
	CNAG_06412	CNAG_04091
	CNAG_06468	CNAG_04095
	CNAG_06472	CNAG_04098
	CNAG_06491	CNAG_04105
	CNAG_06535	CNAG_04138
	CNAG_06611	CNAG_04141
	CNAG_06641	CNAG_04195
	CNAG_06645	CNAG_04222
	CNAG_06684	CNAG_04243
	CNAG_06729	CNAG_04298
	CNAG_06741	CNAG_04342
	CNAG_06742	CNAG_04348
	CNAG_06748	CNAG_04350
	CNAG_06756	CNAG_04355
	CNAG_06758	CNAG_04356
	CNAG_06766	CNAG_04370
	CNAG_06774	CNAG_04372
	CNAG_06798	CNAG_04376
	CNAG_06865	CNAG_04395
	CNAG_06916	CNAG_04417
	CNAG_06919	CNAG_04459
	CNAG_06948	CNAG_04504
	CNAG_06997	CNAG_04512
	CNAG_07362	CNAG_04513
	CNAG_07373	CNAG_04518
	CNAG_07381	CNAG_04521
	CNAG_07409	CNAG_04571
	CNAG_07413	CNAG_04581
	CNAG_07439	CNAG_04619
	CNAG_07494	CNAG_04676
	CNAG_07502	CNAG_04682
	CNAG_07519	CNAG_04683
	CNAG_07535	CNAG_04700
	CNAG_07536	CNAG_04704
	CNAG_07537	CNAG_04714
	CNAG_07567	CNAG_04749
	CNAG_07572	CNAG_04783
	CNAG_07609	CNAG_04792
	CNAG_07630	CNAG_04794
	CNAG_07657	CNAG_04843
	CNAG_07672	CNAG_04846
	CNAG_07676	CNAG_04887
	CNAG_07695	CNAG_04896
	CNAG_07702	CNAG_04943
	CNAG_07735	CNAG_04963
	CNAG_07855	CNAG_05006
	CNAG_07864	CNAG_05009
	CNAG_07878	CNAG_05063
	CNAG_07884	CNAG_05085
	CNAG_07889	CNAG_05087
	CNAG_07951	CNAG_05101
	CNAG_07952	CNAG_05142
	CNAG_07953	CNAG_05156
	CNAG_07957	CNAG_05167
	CNAG_07966	CNAG_05177
	CNAG_07980	CNAG_05202
	CNAG_08014	CNAG_05223
		CNAG_05227
		CNAG_05228
		CNAG_05256
		CNAG_05258
		CNAG_05260
		CNAG_05268
		CNAG_05302
		CNAG_05329
		CNAG_05333
		CNAG_05341
		CNAG_05377
		CNAG_05387
		CNAG_05392
		CNAG_05400
		CNAG_05423
		CNAG_05425
		CNAG_05429
		CNAG_05439
		CNAG_05444
		CNAG_05452
		CNAG_05458
		CNAG_05459
		CNAG_05473
		CNAG_05479
		CNAG_05480
		CNAG_05515
		CNAG_05520
		CNAG_05521
		CNAG_05540
		CNAG_05543
		CNAG_05583
		CNAG_05584
		CNAG_05586
		CNAG_05603
		CNAG_05619
		CNAG_05627
		CNAG_05638
		CNAG_05683
		CNAG_05716
		CNAG_05719
		CNAG_05724
		CNAG_05755
		CNAG_05757
		CNAG_05773
		CNAG_05801
		CNAG_05811
		CNAG_05816
		CNAG_05836
		CNAG_05854
		CNAG_05936
		CNAG_05939
		CNAG_05940
		CNAG_05968
		CNAG_05999
		CNAG_06002
		CNAG_06005
		CNAG_06020
		CNAG_06050
		CNAG_06051
		CNAG_06052
		CNAG_06060
		CNAG_06094
		CNAG_06126
		CNAG_06136
		CNAG_06137
		CNAG_06141
		CNAG_06194
		CNAG_06204
		CNAG_06206
		CNAG_06221
		CNAG_06250
		CNAG_06251
		CNAG_06271
		CNAG_06277
		CNAG_06296
		CNAG_06302
		CNAG_06324
		CNAG_06338
		CNAG_06341
		CNAG_06344
		CNAG_06346
		CNAG_06347
		CNAG_06350
		CNAG_06363
		CNAG_06367
		CNAG_06372
		CNAG_06379
		CNAG_06385
		CNAG_06396
		CNAG_06412
		CNAG_06472
		CNAG_06491
		CNAG_06535
		CNAG_06537
		CNAG_06538
		CNAG_06541
		CNAG_06567
		CNAG_06568
		CNAG_06588
		CNAG_06599
		CNAG_06604
		CNAG_06610
		CNAG_06611
		CNAG_06641
		CNAG_06647
		CNAG_06661
		CNAG_06669
		CNAG_06692
		CNAG_06741
		CNAG_06743
		CNAG_06751
		CNAG_06756
		CNAG_06761
		CNAG_06774
		CNAG_06776
		CNAG_06777
		CNAG_06782
		CNAG_06798
		CNAG_06805
		CNAG_06817
		CNAG_06818
		CNAG_06835
		CNAG_06889
		CNAG_06897
		CNAG_06916
		CNAG_06923
		CNAG_06935
		CNAG_06948
		CNAG_06963
		CNAG_06976
		CNAG_06993
		CNAG_07331
		CNAG_07374
		CNAG_07381
		CNAG_07387
		CNAG_07399
		CNAG_07406
		CNAG_07407
		CNAG_07413
		CNAG_07428
		CNAG_07444
		CNAG_07449
		CNAG_07475
		CNAG_07491
		CNAG_07494
		CNAG_07502
		CNAG_07515
		CNAG_07518
		CNAG_07519
		CNAG_07536
		CNAG_07567
		CNAG_07572
		CNAG_07609
		CNAG_07630
		CNAG_07638
		CNAG_07657
		CNAG_07711
		CNAG_07733
		CNAG_07745
		CNAG_07751
		CNAG_07765
		CNAG_07776
		CNAG_07802
		CNAG_07826
		CNAG_07856
		CNAG_07873
		CNAG_07885
		CNAG_07889
		CNAG_07917
		CNAG_07927
		CNAG_07951
		CNAG_07952
		CNAG_07953
		CNAG_07965
		CNAG_07970
		CNAG_07971
		CNAG_07975
		CNAG_07981
		CNAG_07985
		CNAG_07986
		CNAG_08003
		CNAG_08006
		CNAG_08007
		CNAG_08017
		CNAG_09001
		CNAG_09005
		CNAG_09007
		CNAG_09009
		CNAG_09012
		CNAG_10089
		CNAG_10109
		CNAG_11007
		CNAG_11008
		CNAG_12035
		CNAG_12073
		CNAG_12075
		CNAG_12097
		CNAG_12101
		CNAG_12113
		CNAG_12159
		CNAG_12160
		CNAG_12161
		CNAG_12165
		CNAG_12180
		CNAG_12188
		CNAG_12189
		CNAG_12211
		CNAG_12214
		CNAG_12216
		CNAG_12240
		CNAG_12262
		CNAG_12299
		CNAG_12314
		CNAG_12315
		CNAG_12319
		CNAG_12320
		CNAG_12321
		CNAG_12322
		CNAG_12331
		CNAG_12337
		CNAG_12347
		CNAG_12356
		CNAG_12381
		CNAG_12392
		CNAG_12400
		CNAG_12420
		CNAG_12426
		CNAG_12444
		CNAG_12456
		CNAG_12468
		CNAG_12469
		CNAG_12476
		CNAG_12491
		CNAG_12502
		CNAG_12505
		CNAG_12509
		CNAG_12511
		CNAG_12512
		CNAG_12534
		CNAG_12539
		CNAG_12546
		CNAG_12556
		CNAG_12558
		CNAG_12564
		CNAG_12565
		CNAG_12575
		CNAG_12604
		CNAG_12606
		CNAG_12615
		CNAG_12616
		CNAG_12624
		CNAG_12645
		CNAG_12654
		CNAG_12657
		CNAG_12659
		CNAG_12674
		CNAG_12678
		CNAG_12703
		CNAG_12713
		CNAG_12723
		CNAG_12747
		CNAG_12751
		CNAG_12760
		CNAG_12771
		CNAG_12774
		CNAG_12788
		CNAG_12794
		CNAG_12796
		CNAG_12800
		CNAG_12806
		CNAG_12807
		CNAG_12827
		CNAG_12834
		CNAG_12845
		CNAG_12847
		CNAG_12849
		CNAG_12861
		CNAG_12872
		CNAG_12881
		CNAG_12887
		CNAG_12888
		CNAG_12890
		CNAG_12893
		CNAG_12905
		CNAG_12906
		CNAG_12913
		CNAG_12946
		CNAG_12965
		CNAG_12967
		CNAG_12988
		CNAG_13013
		CNAG_13016
		CNAG_13031
		CNAG_13037
		CNAG_13050
		CNAG_13055
		CNAG_13056
		CNAG_13060
		CNAG_13070
		CNAG_13071
		CNAG_13080
		CNAG_13090
		CNAG_13096
		CNAG_13103
		CNAG_13108
		CNAG_13115
		CNAG_13119
		CNAG_13120
		CNAG_13121
		CNAG_13155
		CNAG_13156
		CNAG_13157
		CNAG_13177
		CNAG_13185
		CNAG_13192
		CNAG_13195
		CNAG_13196
		CNAG_13199
		CNAG_13201
		CNAG_13207

## Sheet: Figure 5b,c
Fig. 5b	Normalized Nanostring Counts
		C23			A1-84-14			H99			A2-102-5			A1-38-2			A1-35-8
	Ambient	11748.1	12592.4	8914.03	10256.4	12870.4	13633.6	2886.75	2504.13	2691.61	36052.5	35279.1	35130.3	23660.7	25941	26125.7	30256.3	27508.4	27176.5
	CO2	27664.9	29809	28796.6	20536.4	21243.2	21490.7	25439.7	25387.5	24390.4	59733.4	61035.5	61681.2	78171.8	79052.4	80871.5	81155.9	78223.3	82685.1
Fig. 5c	Strain	24 hour CO2/Amb
	H99	1.07822	1.01919
	PH3-PDR9	0.682245	0.599848

## Sheet: Figure 6d,e,f,g
Fig. 6d	H99	H99	PH3:LAT1	PH3:LAT1	ypk1Δ	ypk1Δ		Fig. 6e		Ambient		5% CO2
	128	236	64	137	74	184			H99	3307	3275	1673	1635
	65	477	71	153	57	247
	185	247	122	140	46	185		Fig. 6f	Strain	24 hour CO2/Amb
	94	226	51	148	72	186			H99	1.0692	1.1156	1.07677
	121	315	44	159	74	205			cdc50-11Δ	2.38318	2.61863	2.4556
	133	223	54	116	65	144			cdc50-21Δ	2.26892	2.21105	2.7166
	319	227	57	144	55	162
	309	387	65	125	65	164		Fig. 6g		H99		PH3:PDR9
	63	219	59	133	45	188			Ambient	15297	14388	7359	7462
	194	230	101	158	41	167
	63	260	81	159	74	153
	542	198	51	154	47	190
	170	252	58	161	79	136
	525	234	62	130	44	256
	59	280	55	152	57	203
	58	322	58	78	79	211
	264	229	66	109	55	168
	57	213	92	144	69	171
	66	299	87	136	111	150
	81	403	50	176	93	167
	63	304	51	132	41	129
	62	409	44	147	50	179
	141	340	47	153	42	169
	92	434	54	171	84	155
	374	418	77	184	141	158
	78	265	78	134	42	210
	82	156	51	201	83	147
	304	440	51	216	219	157
	212	317	68	148	39	135
	86	277	60	175	83	230
	101	268	85	108	50	212
	216	259	86	163	41	201
	72	423	58	139	58	145
	209	505	60	217	48	102
	89	288	75	132	96	115
	113	292	84	207	50	178
	341	583	89	162	115	171
	56	344	77	153	45	135
	69	204	58	161	126	129
	92	241	54	164	42	147
	223	268	73	165	53	155
	56	517	78	207	46	131
	514	240	42	85	80	212
	353	265	47	224	69	163
	77	322	68	136	119	202
	85	619	53	145	43	232
	235	288	39	146	44	130
	83	632	61	163	95	105
	249	288	36	145	51	188
	311	335	59	128	46	93
	56	747	49	162	50	154
	163	324	54	232	145	112
	90	341	96	149	45	450
	389	202	40	153	53	83
	127	332	60	151	67	183
	456	235	63	171	92	85
	134	259	53	121	175	123
	166	269	72	164	61	112
	203	223	54	179	110	129
	307	199	133	150	40	187
	105	305	89	132	43	130
	211	485	101	149	48	135
	59	299	56	137	39	69
	121	235	69	134	38	79
	63	650	68	146	131	130
	79	200	100	196	38	220
	85	365	63	168	61	112
	230	248	52	167	44	107
	66	290	61	152	61	112
	151	332	69	139	42	119
	76	337	57	123	42	233
	192	289	82	125	41	121
	68	212	61	204	175	61
	54	495	69	120	48	125
	57	358	49	126	37	145
	110	665	69	110	38	132
	85	606	65	130	41	137
	212	206	46	123	34	83
	63	282	41	129	48	77
	140	297	62	125	57	92
	68	550	61	169	46	112
	57	314	43	131	41	102
	166	19	64	147	100	99
	121	398	92	138	44	80
	350	320	55	146	38	98
	63	290	31	130	48	177
	65	292	57	118	35	90
	78	686	78	124	36	152
	133	421	27	123	92	88
	58	375	49	182	129	116
	323	477	56	168	39	111
	68	398	40	130	70	188
	389	230	67	128	49	122
	249	489	79	147	47	64
	581	359	46	209	111	129
	65	369	156	150	43	93
	195	245	84	155	159	146
	155	259	68	124	81	91
	159	302	46	172	86	140
	87	322	57	158	98	167
	310	217	64	205	97	119
	93	369	78	149	66	119
	114	260	61	207	81	92
	91	226	73	137	111	134
	154	265	53	130	110	115
	80	272	41	143	133	168
	83	342	56	155	85	67
	394	271	68	152	89	94
	341	244	60	173	107	145
	201	526	58	152	91	106
	162	368	98	149	95	122
	168	449	84	157	116	116
	91	322	93	167	80	180
	109	265	91	150	100	139
	75	301	62	174	81	122
	471	276	61	81	105	154
	418	289	91	131	96	173
	147	659	53	182	75	143
	106	949	84	136	107	107
	306	665	70	158	86	106
	136	229	69	178	78	83
	59	473	77	142	97	167
	67	223	110	156	90	110
	59	331	46	183	93	138
	220	316	48	171	81	51
	98	249	88	182	171	74
	62	237	86	176	99	77
	60	300	62	150	98	115
	389		74	84	74	105
	224		71	164	90	117
	360		60	189	91
	82		55	181	71
	198		55	155	85
	235		44	181	78
	141		67	132	91
	391		56	70	94
	168		90	153	71
	70		70	164	87
	269		102	203	97
	82		53	122	170
	62		46	181	72
	58		48	155	76
	62		183	138	69
	236		76	160	71
	74		60	151	75
	106		85	193	90
	65		95	79	91
	480		51	113	83
	61		90	126	55
	252		63	136	108
	59		49	144	88
	189		62	134	118
	59		61	153	85
	62		90	189	72
	71		73	134	71
	220		39	136	97
	60		50	138	80
	73		64	166	83
	134		60	151	87
	285		49	163	90
	119		162	134	280
	431		81	143	91
	157		735	132	73
	135		51	127	159
	308		73	169	193
	91		66	154	90
	83		115	157	86
	69		68	139	76
	307		99	133	82
	156		50	91	76
	82		47	251	101
	197		88	205	74
	55		90	180	122
	217		44	84	90
	145		75	189	97
	149		61	170	92
	62		60	176	104
	82		58	212	75
	249		49	173	94
	65		109	154	80
	150		77	332	171
	185		77	149	106
	225		53	161	81
	269		66	202	100
	203		123	160	104
	266		54	177	92
	106		46	173	65
	71		46	181	94
	57		67	175	130
	85		90	307	100
	103		90	303	76
	62		61	208	80
	78		52	226	89
	175		80	206	94
	318		47	154	91
	133		1100	140	80
	200		43	278	68
	126		53	164	80
	78		69	166	111
	83		40	185	101
	279		37	157	96
	514		38	187	100
	104		65	201	83
	62		47	213	81
	684		78	170	80
	411		40	169	86
	62		45		70
	63		51		72
	68		48		100
	85		46		91
	205		49		114
	122		31		83
	106		77		92
	151		67		102
	89		34		141
	162		52		93
	489		18		89
	633		43		118
	505		47		83
	363		38		80
	329		36		78
	59		39		85
	119		50		124
	264		48		80
	453		54		81
	218		69		115
	357		38		90
	95		51		120
	413		58		103
	604		77		88
	103		53		87
	56		36		104
	85		73		76
	58		76		95
	173		52		120
	246		46		106
	517		610		88
	229		43		93
	467		50		42
	258		107		62
	217		58		38
	327		84		68
	59		44		32
	315		43		59
	234		57		34
	58		56		34
	318		82		26
	250		60		31
	61		47		29
	86		36		30
	101		48		44
	66		52		37
	102		59		37
	65		36		72
	392		50		33
	75		37		35
	165		39		44
	68		67		34
	108		58		37
	574		53		35
	123		44		37
	185		50		47
	289		77		38
	68				39
	105				40
	146				32
	93				66
	61				37
	62				33
	57				65
	64				32
	59				41
	63				31
	276				78
	227				35
	531				67
	128				32
	93				36
	84				83
	114				31
	175				117
	299				40
	75				37
	69				31
	71				38
	96				42
	83				32
	239				38
	404				73
	58				32
	124				41
	170				49
	203				53
	61				43
	98				36
	68				36
	341				110
	83				36
	145				38
	62				36
	168				40
	121				56
	337				38
	76				102
	90				39
	63				42
	88				39
	72
	78
	66
	57
	147
	54
	62
	201
	194
	312
	89
	279
	80
	282
	201
	137
	239
	85
	57
	73
	140
	190
	98
	163
	98
	92
	195
	199
	270
	64
	71
	67
	114
	74
	72
	62
	186
	124
	252
	108
	124
	176
	194
	164
	492
	358
	119
	52
	120
	78
	133
	155
	98
	181
	459
	157
	447
	53
	285
	147
	217
	161
	280
	106
	162
	54
	477
	208
	88
	73
	67
	134
	89
	148
	316
	133
	88
	267
	68
	391
	80
	201
	540
	168
	58
	96
	70
	67
	312
	153
	59
	70
	65
	362
	289
	64
	224
	214
	55
	75
	58
	268
	252
	75
	60
	126
	128
	90
	68
	70
	105
	211
	247
	114
	65
	155
	66
	329
	100
	66
	54
	61
	419
	124
	83
	298
	61
	142
	59
	384
	130
	195
	328
	58
	58
	190
	128
	56
	175
	299
	198
	273
	110
	218
	297
	55
	55
	82
	149
	94
	300
	146
	58
	65
	56
	225
	60
	64
	127
	178
	295
	61
	64
	82
	58
	54
	72
	319
	133
	75
	111
	78
	219
	211
	114
	161
	183
	78
	54
	208
	291
	185
	57
	510
	66
	62
	51
	55
	225
	62
	54
	159
	67
	67
	63
	220
	57
	135
	677
	591
	59
	233
	112
	100
	67
	58
	59
	165
	66
	98
	86
	342
	72
	139
	124
	125
	129
	234
	85
	195
	100
	70
	127
	136
	123
	218
	225
	163
	71
	162
	62
	323
	121
	62
	62
	202
	198
	302
	210
	243
	108
	372
	77
	397
	266
	101
	95
	85
	172
	107
	457
	74
	369
	212
	78
	326
	154
	93
	153
	121
	204
	426
	70
	76
	218
	239
	101
	82
	210
	95
	385
	782
	305
	688
	497
	157
	228
	107
	70
	98
	148
	351
	73
	76
	68
	73
	141
	290
	491
	84
	391
	159
	285
	372
	88
	68
	183
	472
	273
	268
	414
	95
	206
	130
	166
	68
	75
	295
	164
	95
	76
	75
	557
	90
	72
	356
	404
	106
	81
	159
	77
	72
	266
	92
	68
	331
	77
	395
	248
	80
	301
	214
	453
	569
	417
	337
	196
	168
	168
	78
	119
	136
	223
	273
	209
	92
	68
	181
	129
	82
	359
	109
	137
	556
	75
	770
	178
	314
	137
	75
	133
	86
	205
	66
	77
	70
	118
	90
	70
	496
	78
	205
	209
	144
	112
	258
	79
	164
	195
	259
	235
	151
	138
	142
	442
	70
	188
	77
	304
	468
	81
	81
	112
	244
	71
	404
	431
	107
	104
	82
	91
	65
	182
	346
	288
	116
	81
	340
	124
	263
	186
	395
	212
	79
	104
	421
	360
	135
	118
	144
	227
	110
	67
	100
	108
	69
	85
	176
	356
	232
	89
	296
	371
	74
	199
	75
	77
	628
	116
	381
	368
	67
	76
	108
	377
	123
	73
	132
	241
	620
	89
	138
	264
	215
	508
	68
	162
	255
	322
	80
	519
	173
	74
	147
	144
	450
	84
	95
	141
	504
	92
	74
	249
	162
	191
	352
	128
	410
	68
	511
	323
	69
	97
	118
	138
	95
	380
	286
	302
	277
	335
	69
	573
	263
	637
	126
	274
	374
	580
	185
	450
	166
	76
	340
	376
	253
	79
	85
	71
	566

## Sheet: Figure 7a,b,c,d,f,g
Fig. 7a	PH3:PDR9
	0.215067
	0.036269
	0.203369
	0.067236
	0.01833
Fig. 7b	DPI	H99	PH3:PDR9
	24	1
	24	1
	25	1
	29	1
	29	1
	29	1
	30	1
	47
	51
	59
	62
	86	0	0
	86	0	0
	86	0	0
	86		0
	86		0
	86		0
	86		0
	86		0
	86		0
	86		0
Fig. 7c		H99	PH3:PDR9
	Mouse 1	18900000	1200
	Mouse 2	14800000	850
	Mouse 3	12400000	1
	Mouse 4	34000000	1800
	Mouse 5	268000000	4200
Fig. 7d		H99	PH3:PDR9
	Mouse 1	128000	1
	Mouse 2	18300	1
	Mouse 3	15000	1
	Mouse 4	13600	1
	Mouse 5	302000	1
Fig. 7f		H99			PH3:PDR9
	ambient	1.29669	1.19703	0.996837	1.84224	1.6573	2.12208
	5% CO2	1.95216	1.88758	1.78917	3.48579	3.75422	3.28016
Fig. 7g	H99	PH3:PDR9
	0.434	0.0892
	0.815	0.228
	1.75	0.455

## Sheet: Supplemental Fig.1a
Supplementary Fig. 1a	Strain	24 hour CO2/Amb
	H99	1.01359	1.02249	1.03835	1.0256
	A1-35-8	0.181482	0.184132	0.177233	0.184763
	A1-38-2	0.1951	0.18622	0.196849	0.196849
	A1-84-14	0.194382	0.195426	0.201326	0.200334
	A2-102-5	0.221387	0.215116	0.215909	0.21742
	A7-35-23	0.269525	0.270944	0.257159	0.273985
	C23	0.91905	0.91677	0.926366	0.924941

## Sheet: Supplemental Fig.3a,b,d
Supplementary Fig. 3a		H99			rim101Δ			bwc2Δ
	Ambient	3058.61	2653.22	2851.85	434.955	431.652	436.956	28740.3	27172.9	18933.8
	5% CO2	26954.3	26898.9	25842.5	400.815	414.097	461.242	57479.4	56172.1	60095.4
Supplementary Fig. 3b		PH3:PDR9
	Ambient	3.26	3.39
	5% CO2	4.94	4.45
Supplementary Fig. 3d	Strain	24 hour CO2/Amb
	A1-84-14	0.880271	0.934211	0.957268
	A1-84-14 PH3:PDR9	0.689182	0.710268	0.720019

## Sheet: Supplemental Fig.4a
Supplementary Fig. 4a	Strain	24 hour CO2/Amb
	H99	1.07822	1.01919
	PH3-PDR9	0.682245	0.599848
	PDR9-mNeonGreen	0.974548	1.0583
	PH3-PDR9-mNeonGreen	0.557523	0.739652
